# Supplementary material for: Mendelian randomization identifies circulating proteins as biomarkers for age at menarche and age at natural menopause
Source: Commun Biol. 2024 Jan 6;7:47. doi: 10.1038/s42003-023-05737-7 (PMC10771430; doi:10.1038/s42003-023-05737-7)
Supplement: Supplementary file 3 — Supplementary Data 1-32 [file 42003_2023_5737_MOESM3_ESM.xlsx]

## Sheet: CONTENT
Data s	Title
Supplementary Data 1	Information on genotyping, proteomic platform and imputation panel for the six proteomic GWAS and the GWAS for AAM and ANM
Supplementary Data 2	MR power calculation for AAM. Proteins with less than 80% power are highlighted.
Supplementary Data 3	MR power calculation for ANM. Proteins with less than 80% power are highlighted.
Supplementary Data 4	Two sample MR results for AAM using directly matched sentinel cis-pQTLs. Bold letters highlight the Bonferroni correction cut-off and grey font is used for cross-validated proteins from multiple proteomic GWAS
Supplementary Data 5	Strength of the genetic instruments for AAM
Supplementary Data 6	Colocalization analyses for MR-prioritized proteins and AAM results for four hypotheses (H) with orange highlighting H3 , and blue highlighting H4 as hypotheses with the maximum posterior probabilities
Supplementary Data 7	Colocalization with SuSiE (B) analyses for MR-prioritized proteins and AAM results for four hypotheses (H) with orange highlighting H3 , and blue highlighting H4 as hypotheses with the maximum posterior probabilities
Supplementary Data 8	Strength of the genetic instruments for ANM
Supplementary Data 9	Two sample MR results for ANM using directly matched sentinel cis-pQTLs. Bold letters highlight the Bonferroni correction cut-off and grey font is used for cross-validated proteins from multiple proteomic GWAS
Supplementary Data 10	Colocalization analyses for MR-prioritized proteins and ANM results for four hypotheses (H) with orange highlighting H3 , and blue highlighting H4 as hypotheses with the maximum posterior probabilities
Supplementary Data 11	Colocalization with SuSiE analyses for MR-prioritized proteins and ANM results for four hypotheses (H) with orange highlighting H3 , and blue highlighting H4 as hypotheses with the maximum posterior probabilities
Supplementary Data 12	HyperColoc analysis with GCKR, AAM and ANM.
Supplementary Data 13	Steiger Test results with protein levels as exposure and AAM as outcome. Yellow highlight designates p-values lower than 0.05 and red highligt designates p-values lower than a Bonferroni-corrected pvalue of 0.0025
Supplementary Data 14	Steiger Test results with protein levels as exposure and ANM as outcome. Yellow highlight designates p-values lower than 0.05 and red highligt designates p-values lower than a Bonferroni-corrected pvalue of 0.0025
Supplementary Data 15	Reverse MR results with AAM as exposure and protein levels as outcome. Yellow highlight designates p-values lower than 0.05 and red highligt designates p-values lower than a Bonferroni-corrected pvalue of 0.0025
Supplementary Data 16	Reverse MR results with ANM as exposure and protein levels as outcome. Yellow highlight designates p-values lower than 0.05
Supplementary Data 17	Phenoscanner search for GWAS associations of cis-pQTLs of the MR-prioritized proteins for AAM with complex traits. Anthropometric traits are denoted in bold. Associations with age at menarche or age at menopause are highlighted in red.
Supplementary Data 18	Phenoscanner search for GWAS associations of cis-pQTLs of the MR-prioritized proteins for ANM with complex traits. Anthropometric traits are denoted in bold. Associations with age at menarche or age at menopause are highlighted in red.
Supplementary Data 19	Two-step network MR using colocalization-prioritized proteins, childhood BMI and AAM. Proteins with significant indirect effects are higlighted.
Supplementary Data 20	Two-step network MR using colocalization-prioritized proteins, adult BMI and ANM. Proteins with significant indirect effects are higlighted.
Supplementary Data 21	MVMR using colocalization-prioritized proteins, childhood BMI and AAM. Significant effects are highlighted.
Supplementary Data 22	MVMR using colocalization-prioritized proteins, adult BMI and ANM. Significant effects are highlighted.
Supplementary Data 23	Assesment of association of cis-pQTLs for the candidate proteins with nearby protein altering variants (PAV) and AAM
Supplementary Data 24	Assesment of association of cis-pQTLs for the candidate proteins with nearby protein altering variants (PAV) and ANM.
Supplementary Data 25	Results for 13 colocalization-prioritized proteins on AAM using GeneMANIA for physical interaction (1), function (2), and involving pathway (3).
Supplementary Data 26	Annotation analysis using Metascape for colocalization-prioritized proteins for AAM with colors gradient p-value
Supplementary Data 27	Results of gene set enrichment analysis (GTEx v8) using FUMA for colocalization-prioritized proteins for AAM
Supplementary Data 28	Results for 7 colocalization-prioritized proteins on ANM using GeneMANIA for physical interaction (1), function (2), and involving pathway (3).
Supplementary Data 29	Annotation analysis using Metascape for colocalization-prioritized proteins for ANM with colors gradient p-value
Supplementary Data 30	Results of gene set enrichment analysis (GTEx v8) using FUMA for colocalization-prioritized proteins for ANM
Supplementary Data 31	Drug target search for MR-prioritized proteins for AAM (source: OpenTargets)
Supplementary Data 32	Drugs target search for MR-prioritized proteins for ANM (source: OpenTargets).
AAM	AGE AT MENARCHE
ANM	AGE AT NATURAL MENOPAUSE

## Sheet: S1
Supplementary Data 1. Information on genotyping, proteomic platform and imputation panel for the five proteomic GWAS and the GWAS for AAM and ANM
Study	Genotyping Platform	Proteomic platform/proteomic measurements	*MAF	Imputation reference pannel			Data Link	Accession
Proteomic GWAS
Sun et al.	Affymetrix Axiom	multiplexed aptamer-based affinity proteomics	> 5%				https://www.ebi.ac.uk/gwas/publications/29875488	29875488
Emilsson et al.	Affymetrix, Illumina	multiplexed aptamer-based affinity proteomics	> 5%				https://www.ebi.ac.uk/gwas/publications/30072576	30072576
Folkersen et al.	Affymetrix, Illumina	Olink platform	> 5%				https://www.ebi.ac.uk/gwas/publications/33067605	33067605
Suhre et al.	Affymetrix Axiom	multiplexed aptamer-based affinity proteomics	> 5%				https://www.ebi.ac.uk/gwas/publications/28240269	28240269
Yao et al.	Affymetrix 500K, Illumina Human Exome	multiplexed aptamer-based affinity proteomics	> 4%				https://www.ebi.ac.uk/gwas/publications/30111768	30111768
Ferkingstad et al.	Illumin	SomaScan multiplex aptamer assay (version 4)	0.0001	1000 Genomes			https://download.decode.is/form/folder/proteomics
AAM GWAS
Day et al.	Affymetrix, Illumina	N/A	>0.1%	1000 Genomes Phase 3			https://www.reprogen.org/Menarche_1KG_NatGen2017_WebsiteUpload.zip
ANM GWAS
Ruth et al.	Affymetrix Axiom	N/A	>1%	HRC r1.1 (2016)			https://www.reprogen.org/reprogen_ANM_201K_170621.txt.gz
Adult BMI GWAS
Yengo et al.	GWAS meta-analysis of GIANT and UKB (multiple arrays)	N/A	>1%	HapMap 2			https://www.ebi.ac.uk/gwas/publications/30124842	30124842
Childhood BMI GWAS
Vogelezang et al.	GWAS meta-analysis of 26 studies (multiple arrays)	N/A	>1%	1000 Genomes or HRC			https://www.ebi.ac.uk/gwas/publications/33045005	33045005
* MAF denotes to minor allele frequency before imputation
** Combined 1000 Genomes Phase 3 and HRC reference panel
NA denotes to not available
HRC denotes to Haplotype Reference Consortium

## Sheet: S2-Power-AAM
Supplementary Data 2. MR power caclulation for AAM. Proteins with less than 80% power are highlighted.
Trait	Protein	SNP	Study	Sample Size	SD protein level	SD AAM	alpha	R2	MR Beta	POWER	NCP	F-stat
AAM	ANXA2	rs36032232	Suhre	370000	1	1.3	3.8e-05	0.677377	0.03299	1	161	776849
AAM	AZGP1	rs2525546	Ferkingstad	370000	1	1.3	3.8e-05	0.0234003	-0.0958333	1	47	8866
AAM	CADM1	rs11215406	Ferkingstad	370000	1	1.3	3.8e-05	0.00854226	0.186667	1	66	3188
AAM	CGA.LHB.2953.31.2	rs139643250	Sun	370000	1	1.3	3.8e-05	0.0645082	0.060624	1	52	25514
AAM	CRLF1	rs2238647	Emilsson	370000	1	1.3	3.8e-05	0.028255	0.101399	1	63	10759
AAM	DLK1	rs10144381	Emilsson	370000	1	1.3	3.8e-05	0.0718751	-0.056122	1	49	28654
AAM	DNAJB12	rs9416018	Ferkingstad	370000	1	1.3	3.8e-05	0.00283666	0.2625	0.99	44	1053
AAM	ECM1	rs1694369	Emilsson	370000	1	1.3	3.8e-05	0.06	-0.051913	0.97	35	23618
AAM	FOXO3	rs3813498	Ferkingstad	370000	1	1.3	3.8e-05	0.00111076	-0.45	1	55	412
AAM	GCKR	rs1260326	Ferkingstad	370000	1	1.3	3.8e-05	0.0036421	0.211111	0.97	36	1353
AAM	HPGDS.12549.33.3	rs1965049	Sun	370000	1	1.3	3.8e-05	0.0909695	-0.081893	1	134	37028
AAM	LHB	rs79502742	Emilsson	370000	1	1.3	3.8e-05	0.069635	0.070707	1	76	27694
AAM	LHB.8376.25.4	rs75287599	Sun	370000	1	1.3	3.8e-05	0.0270583	0.094427	1	53	10291
AAM	MANF	rs1552074	Emilsson	370000	1	1.3	3.8e-05	0.00193646	-0.102302	0.02	4.46	718
AAM	MANF	rs1383251	Ferkingstad	370000	1	1.3	3.8e-05	0.0370336	0.466667	1	2026	14230
AAM	MST1	rs9858542	Suhre	370000	1	1.3	3.8e-05	0.239929	-0.020015	0.68	21	116797
AAM	MST1	rs9852529	Emilsson	370000	1	1.3	3.8e-05	0.770873	0.019403	1	63	1244823
AAM	NEGR1	rs2220253	Emilsson	370000	1	1.3	3.8e-05	0.0108633	0.175676	1	74	4064
AAM	PATE4	rs665677	Ferkingstad	370000	1	1.3	3.8e-05	0.00637217	0.153846	0.95	33	2373
AAM	RMDN1.7096.30.3	rs11781016	Sun	370000	1	1.3	3.8e-05	0.0501265	0.072624	1	58	19526
AAM	SEMA3G.5628.21.3	rs2016575	Sun	370000	1	1.3	3.8e-05	0.0217124	0.104205	1	51	8212
AAM	TIE1	rs1209384	Emilsson	370000	1	1.3	3.8e-05	0.0192931	0.105	1	47	7279
AAM	TIE1.2844.53.2	rs2275180	Sun	370000	1	1.3	3.8e-05	0.0302472	0.082742	1	45	11541
AAM	TXNDC15	rs78165052	Emilsson	370000	1	1.3	3.8e-05	0.317039	-0.091205	1	580	171759
AAM	YWHAB	rs6031847	Ferkingstad	370000	1	1.3	3.8e-05	0.0118298	-0.122222	0.98	39	4430
AAM	YWHAB	rs2284265	Emilsson	370000	1	1.3	3.8e-05	0.0124488	-0.119318	0.98	39	4665

## Sheet: S3-Power-ANM
Supplementary Data 3. MR power caclulation for ANM. Proteins with less than 80% power are highlighted.
Trait	Protein	SNP	Study	Sample Size	SD protein level	SD ANM	alpha	R2	MR Beta	Power	NCP	F-stat
ANM	ADAMTS13	rs28493251	Emilsson	200000	1	4	3.8e-05	0.0897119	-0.15	0.82	25	19711
ANM	ADH4	rs2851274	Ferkingstad	200000	1	4	3.8e-05	0.00545501	-0.730909	0.98	37	1097
ANM	ADH5	rs28894371	Ferkingstad	200000	1	4	3.8e-05	0.0100724	-0.398333	0.65	20	2035
ANM	ADH6	rs28730617	Ferkingstad	200000	1	4	3.8e-05	0.0103817	-0.425833	0.78	23	2099
ANM	ARL3	rs8354	Ferkingstad	200000	1	4	3.8e-05	0.024	0.37625	1	52	4919
ANM	ARL3	rs11191379	Emilsson	200000	1	4	3.8e-05	0.011	-0.249	0.12	8.6	2225
ANM	BPIFB1	rs7263028	Emilsson	200000	1	4	3.8e-05	0.0172368	0.353	0.86	27	3508
ANM	C4A C4B	rs409558	Suhre	200000	1	4	3.8e-05	0.0400501	0.375	1	71	8345
ANM	CPNE1	rs6060578	Emilsson	200000	1	4	3.8e-05	0.284779	0.114	1	46	79634
ANM	CPNE1	rs2425143	Suhre	200000	1	4	3.8e-05	0.194688	-0.093	0.68	21	48351
ANM	CPNE1.5346.24.3	rs12481228	Sun	200000	1	4	3.8e-05	0.168228	0.121	0.92	30	40451
ANM	DNER	rs62193248	Ferkingstad	200000	1	4	3.8e-05	0.014623	-0.393889	0.89	28	2969
ANM	GCKR	rs1260326	Ferkingstad	200000	1	4	3.8e-05	0.00387105	1.52778	1	132	778
ANM	ITPKA	rs316617	Ferkingstad	200000	1	4	3.8e-05	0.00226553	1.80429	1	115	455
ANM	LCT	rs4988235	Emilsson	200000	1	4	3.8e-05	0.233875	0.093	0.82	25	61055
ANM	LCT.9017.58.3	rs4988235	Sun	200000	1	4	3.8e-05	0.247295	0.115	0.99	40	65709
ANM	LY9.3324.51.1	rs12128261	Sun	200000	1	4	3.8e-05	0.0196966	-0.269	0.54	17	4019
ANM	PLXNA1	rs891762	Emilsson	200000	1	4	3.8e-05	0.0268461	-0.35	0.99	41	5518
ANM	PLXNA1	rs4679138	Ferkingstad	200000	1	4	3.8e-05	0.0146048	0.2628	0.29	12	2965
ANM	PNP	rs1049564	Ferkingstad	200000	1	4	3.8e-05	0.0086344	-0.8	1	71	1742
ANM	PPA1	rs10823500	Suhre	200000	1	4	3.8e-05	0.00176169	0.131	0	0.38	353
ANM	PPA1	rs10823500	Ferkingstad	200000	1	4	3.8e-05	0.075	0.292778	1	80	16217
ANM	TNFRSF17	rs11570136	Ferkingstad	200000	1	4	3.8e-05	0.00740182	1.46846	1	230	1492
ANM	TYMP	rs131798	Emilsson	200000	1	4	3.8e-05	0.0146048	0.369	0.81	25	2965

## Sheet: S4-MR-AAM
Supplementary Data 4. Two sample MR results for AAM using directly matched sentinel cis-pQTLs. Bold letters highlight the Bonferroni correction cut-off and grey font is used for cross-validated proteins from multiple proteomic GWAS
					GWAS Prot							GWAS AAM						GWAS pediatric BMI						MR results							cis-pQTL annotation
SNP	Protein	Proxy-SNP	Location	Study	Effect_Allele	Oth_Allele	beta	se	p	MAF	N	Effect_Allele	Oth_Allele	beta	se	p	N	Effect_Allele	Oth_Allele	beta	se	p	N	Method	NO. SNP	MR Beta	MR SE	MR P-value	95% lower CI	95% upper CI	Consequence	IMPACT	SIFT	PolyPhen	CADD_PHRED	CADD_RAW
rs1965049	HPGDS.12549.33.3		4:94345053-94345053	Sun	G	A	0.4396	0.0246	1.3e-71	NA	3300	a	g	0.036	0.00435935	1.48e-16	370000	a	g	-0.0081	0.0079	0.3071	38668	Wald ratio	1	-0.081893	0.010017	2.95e-16	-0.10153	-0.06226	upstream_gene_variant	MODIFIER	-	-	0.716	-0.130736
rs1383251	MANF		3:51329409-51329409	Ferkingstad	A	G	-0.09	0.012345	3.0903e-13	0.1328	35559	a	g	-0.042	0.00622054	1.46e-11	370000	a	g	-0.0051	0.011	0.6456	39618	Wald ratio	1	0.466667	0.0701672	2.92e-11	0.329139	0.604194	intron_variant	MODIFIER	-	-	0.51	-0.200412
rs1552074	MANF		3:51370620-51370620	Emilsson	C	T	0.391	0.035	2.6e-28	0.141	3200	t	c	-0.04	0.00619779	1.09e-10	370000	t	c	-0.0053	0.0107	0.6171	39724	Wald ratio	1	-0.102302	0.016115	2.18e-10	-0.13389	-0.07072	intron_variant	MODIFIER	-	-	0.061	-0.636463
rs2220253	NEGR1		1:72099777-72099777	Emilsson	C	T	0.148	0.024	1.2e-09	0.455	3200	t	c	0.026	0.00427985	1.24e-09	370000	t	c	-0.026	0.0078	0.0008392	38160	Wald ratio	1	0.175676	0.029461	2.48e-09	0.11793	0.23342	intron_variant	MODIFIER	-	-	0.198	-0.394213
rs11215406	CADM1		11:115194362-115194362	Ferkingstad	T	C	0.15	0.00856526	1.14815e-68	0.3163	35559	t	c	-0.028	0.004905	1.14e-08	370000	t	c	0.0391	0.0086	4.788e-06	39715	Wald ratio	1	0.186667	0.0333964	2.28e-08	0.12121	0.252124	intron_variant	MODIFIER	-	-	5.166	0.37666
rs9858542	MST1		3:49664550-49664550	Suhre	G	A	-1.299	0.029	1.4e-242	0.278	994	a	g	-0.026	0.00466395	2.48e-08	370000	a	g	0.0016	0.0084	0.8522	37069	Wald ratio	1	-0.020015	0.003671	4.96e-08	-0.02721	-0.01282	synonymous_variant	LOW	-	-	0.509	-0.200546
rs9852529	MST1		3:49693192-49693192	Emilsson	G	A	1.34	0.013	1e-300	0.312	3200	a	g	-0.026	0.00472085	3.64e-08	370000	a	g	-0.0011	0.0085	0.8989	38160.1	Wald ratio	1	0.019403	0.003604	7.28e-08	0.01234	0.02647	intron_variant	MODIFIER	-	-	0.934	-0.075125
rs11781016	RMDN1.7096.30.3		8:86517069-86517069	Sun	C	A	0.3167	0.0243	8.3e-39	NA	3300	a	c	-0.023	0.00422108	5.07e-08	370000	a	c	0.0039	0.0075	0.6076	38775	Wald ratio	1	0.072624	0.01364	1.01e-07	0.04589	0.09936	intron_variant	MODIFIER	-	-	9.233	0.783874
rs2238647	CRLF1		19:18599725-18599725	Emilsson	G	A	-0.286	0.029	1.4e-22	0.222	3200	a	g	0.029	0.00533355	5.41e-08	370000	a	g	-0.0139	0.0092	0.1288	39717	Wald ratio	1	0.101399	0.019087	1.08e-07	0.06399	0.13881	missense_variant	MODERATE	tolerated(0.27)	probably_damaging(0.992)	12.37	1.06203
rs36032232	ANXA2		15:60484792-60484792	Suhre	A	G	0.97	0.052	6.9e-66	0.15	996	a	g	0.032	0.00623082	2.81e-07	370000	a	g	-0.009	0.0112	0.4249	39618	Wald ratio	1	0.03299	0.006593	5.62e-07	0.02007	0.04591	downstream_gene_variant	MODIFIER	-	-	4.898	0.352966
rs79502742	LHB		19:48997109-48997109	Emilsson	G	A	0.594	0.028	6.1e-96	0.111	3200	a	g	-0.042	0.00842706	6.23e-07	370000	a	g	-0.0017	0.0136	0.8985	37609	Wald ratio	1	0.070707	0.014584	1.25e-06	0.04212	0.09929	intron_variant	MODIFIER	-	-	0.173	-0.42236
rs3813498	FOXO3		6:108622962-108622962	Ferkingstad	T	C	0.06	0.00981501	9.77237e-10	0.1804	35559	t	c	-0.027	0.00543306	6.71e-07	370000	t	c	0.008	0.0094	0.3925	39618	Wald ratio	1	-0.45	0.0930998	1.34e-06	-0.632476	-0.267524	intron_variant	MODIFIER	-	-	2.503	0.142967
rs2016575	SEMA3G.5628.21.3		3:52443064-52443064	Sun	C	T	-0.2687	0.0316	1.9e-17	NA	3300	t	c	0.028	0.00569918	8.97e-07	370000	t	c	0.0032	0.0106	0.7661	37848	Wald ratio	1	0.104205	0.021821	1.79e-06	0.06144	0.14697	intron_variant	MODIFIER	-	-	0.998	-0.061137
rs941923	WARS1		14:100346740-100346740	Emilsson	T	C	0.255	0.029	6.6e-18	0.234	3200	t	c	0.024	0.00491024	1.02e-06	370000	t	c	0.0096	0.0091	0.2907	38160	Wald ratio	1	-0.094118	0.019816	2.04e-06	-0.13296	-0.05528	splice_donor_region_variant,intron_variant	LOW	-	-	3.825	0.260319
rs2525546	AZGP1		7:99954321-99954321	Ferkingstad	C	T	-0.24	0.00894465	1.38038e-158	0.3122	35559	t	c	0.023	0.00471475	1.07e-06	370000	t	c	0.0223	0.0085	0.008848	38160	Wald ratio	1	-0.0958333	0.0202188	2.14e-06	-0.135462	-0.0562045	downstream_gene_variant	MODIFIER	-	-	0.646	-0.152153
rs139643250	CGA.LHB.2953.31.2		19:49013889-49013889	Sun	T	C	-0.6763	0.0454	2.8e-50	NA	3300	t	c	-0.041	0.00848981	1.37e-06	370000	t	c	0.0012	0.0137	0.93	37608.9	Wald ratio	1	0.060624	0.012928	2.74e-06	0.03529	0.08596	intron_variant	MODIFIER	-	-	0.526	-0.194164
rs10144381	DLK1		14:100706960-100706960	Emilsson	C	T	-0.392	0.024	6.3e-58	0.373	3200	t	c	0.022	0.00457008	1.48e-06	370000	t	c	0.0078	0.0081	0.3357	38160	Wald ratio	1	-0.056122	0.012008	2.96e-06	-0.07966	-0.03259	regulatory_region_variant	MODIFIER	-	-	1.716	0.054754
rs75287599	LHB.8376.25.4		19:49013883-49013883	Sun	T	C	-0.4342	0.0458	2.4e-21	NA	3300	t	c	-0.041	0.00852874	1.53e-06	370000	t	c	0.0012	0.0137	0.9294	37608.9	Wald ratio	1	0.094427	0.020234	3.06e-06	0.05477	0.13408	intron_variant	MODIFIER	-	-	3.04	0.19263
rs9416018	DNAJB12		10:72340884-72340884	Ferkingstad	A	G	0.08	0.00832248	7.07946e-22	0.3315	35559	a	g	0.021	0.00449927	3.05e-06	370000	a	g	-0.0036	0.008	0.65	38160	Wald ratio	1	0.2625	0.0580371	6.1e-06	0.148747	0.376253	splice_polypyrimidine_tract_variant,intron_variant	LOW	-	-	7.902	0.640597
rs2275180	TIE1.2844.53.2		1:43307362-43307362	Sun	G	A	0.2538	0.0251	4.8e-24	NA	3300	a	g	-0.021	0.00458426	4.63e-06	370000	a	g	-0.0022	0.0078	0.781	39618	Wald ratio	1	0.082742	0.018662	9.26e-06	0.04617	0.11932	intron_variant	MODIFIER	-	-	6.236	0.474505
rs1209384	TIE1		1:43299418-43299418	Emilsson	A	G	0.2	0.025	5.1e-16	0.406	3200	a	g	-0.021	0.00459314	4.83e-06	370000	a	g	-0.005	0.0079	0.5267	39618	Wald ratio	1	0.105	0.02373	9.66e-06	0.05849	0.15151	upstream_gene_variant	MODIFIER	-	-	0.003	-1.12531
rs6031847	YWHAB		20:44885562-44885562	Ferkingstad	C	T	-0.18	0.00909284	3.23594e-87	0.2594	35559	t	c	0.022	0.00483952	5.47e-06	370000	t	c	-0.0065	0.0088	0.4583	38667.9	Wald ratio	1	-0.122222	0.0277918	1.09e-05	-0.176694	-0.0677502	upstream_gene_variant	MODIFIER	-	-	9.663	0.826907
rs2284265	YWHAB		20:44888400-44888400	Emilsson	C	T	0.176	0.026	3.1e-11	0.257	3200	t	c	0.021	0.00463874	5.98e-06	370000	t	c	-0.0039	0.0085	0.6442	39617.9	Wald ratio	1	-0.119318	0.027252	1.2e-05	-0.17273	-0.0659	intron_variant	MODIFIER	-	-	9.944	0.8542
rs1260326	GCKR		2:27508073-27508073	Ferkingstad	C	T	-0.09	0.00872138	5.7544e-25	0.3413	35559	t	c	0.019	0.00424095	7.46e-06	370000	t	c	0.0149	0.0082	0.07023	34279	Wald ratio	1	0.211111	0.0487562	1.49e-05	0.115549	0.306673	missense_variant,splice_region_variant	MODERATE	tolerated(0.36)	benign(0.001)	15.87	1.5216
rs78165052	TXNDC15		5:134914906-134914906	Emilsson	C	T	-0.307	0.036	3.6e-17	0.125	3200	t	c	-0.028	0.00633484	9.87e-06	370000	t	c	0.0242	0.0108	0.02485	39618.1	Wald ratio	1	-0.091205	0.02137	1.97e-05	-0.13309	-0.04932	intron_variant	MODIFIER	-	-	1.656	0.046805
rs665677	PATE4		11:125882266-125882266	Ferkingstad	G	A	0.13	0.00927999	1.38038e-44	0.2521	35559	a	g	-0.02	0.00455109	1.11e-05	370000	a	g	-0.0006	0.0081	0.9369	39722	Wald ratio	1	0.153846	0.0362708	2.22e-05	0.0827553	0.224937	upstream_gene_variant	MODIFIER	-	-	0.695	-0.136936
rs1694369	ECM1		1:150378625-150378625	Emilsson	A	G	0.366	0.025	1e-45	0.341	3200	a	g	-0.019	0.00439375	1.53e-05	370000	a	g	0.0058	0.0077	0.4499	39618	Wald ratio	1	-0.051913	0.012452	3.06e-05	-0.07632	-0.02751	intron_variant	MODIFIER	-	-	0.972	-0.066732
rs62212171	ASIP		20:34399881-34399881	Emilsson	T	C	-0.814	0.037	9.6e-98	0.11	3200	t	c	-0.028	0.00663608	2.45e-05	370000	t	c	0.0072	0.0128	0.5742	38667.9	Wald ratio	1	0.034398	0.008472	4.9e-05	0.01779	0.051	intron_variant	MODIFIER	-	-	1.32	-0.002498
rs6044699	PCSK2		20:17249972-17249972	Ferkingstad	G	A	0.08	0.00781283	1.31826e-24	0.4986	35559	a	g	0.018	0.00427158	2.51e-05	370000	a	g	-0.0138	0.0076	0.06954	39618	Wald ratio	1	-0.225	0.0554905	5.02e-05	-0.333761	-0.116239	intron_variant	MODIFIER	-	-	2.202	0.112134
rs1820177	PCSK1		5:96360725-96360725	Emilsson	C	T	0.921	0.021	1e-300	0.321	3200	t	c	-0.02	0.0047542	2.59e-05	370000	t	c	0.0033	0.0083	0.69	39617.9	Wald ratio	1	0.021716	0.005365	5.18e-05	0.0112	0.03223	intron_variant,non_coding_transcript_variant	MODIFIER	-	-	0.773	-0.114702
rs3828755	PTK7		6:43147482-43147482	Ferkingstad	A	G	0.08	0.00779589	1.04713e-24	0.4627	35559	a	g	0.018	0.00431608	3.04e-05	370000	a	g	-0.0078	0.0075	0.2991	39723	Wald ratio	1	-0.225	0.0561134	6.08e-05	-0.334982	-0.115018	intron_variant	MODIFIER	-	-	2.235	0.115637
rs58461606	ACP1		2:267367-267367	Emilsson	G	T	-1.13	0.016	1e-300	0.361	3200	t	g	-0.018	0.00431763	3.06e-05	370000	t	g	-0.0179	0.008	0.02472	38668	Wald ratio	1	-0.015929	0.003974	6.12e-05	-0.02372	-0.00814	upstream_gene_variant	MODIFIER	-	-	3.481	0.230881
rs2535627	ITIH3		3:52811089-52811089	Emilsson	T	C	0.366	0.023	7.2e-55	0.472	3200	t	c	-0.018	0.004349	3.49e-05	370000	t	c	-0.0116	0.0075	0.1204	39722	Wald ratio	1	0.04918	0.012366	6.98e-05	0.02494	0.07342	downstream_gene_variant	MODIFIER	-	-	4.483	0.316759
rs11553746	ACP1		2:272203-272203	Suhre	C	T	1.237	0.026	1.1e-257	0.33	996	t	c	-0.018	0.00436249	3.69e-05	370000	t	c	-0.0224	0.0082	0.005991	37506	Wald ratio	1	0.014551	0.003671	7.38e-05	0.00736	0.02175	intron_variant	MODIFIER	-	-	14.7	1.34468
rs11217234	MCAM		11:119307228-119307228	Yao	A	G	-0.144	0.026	4.32e-08	0.282	6861	a	g	0.02	0.00484795	3.7e-05	370000	a	g	-0.0002	0.009	0.9818	38160	Wald ratio	1	-0.138889	0.035046	7.4e-05	-0.20758	-0.0702	downstream_gene_variant	MODIFIER	-	-	13.9	1.234
rs1011063	SEMA3G		3:52472832-52472832	Emilsson	C	T	-0.249	0.032	1.7e-14	0.167	3200	t	c	-0.023	0.00559479	3.94e-05	370000	t	c	0.0024	0.0104	0.8163	37342	Wald ratio	1	0.092369	0.023396	7.88e-05	0.04651	0.13823	intron_variant	MODIFIER	-	-	2.507	0.143346
rs35729384	DYNLL2		17:58101539-58101539	Emilsson	T	C	0.161	0.025	2.9e-10	0.302	3200	t	c	-0.019	0.00465429	4.46e-05	370000	t	c	0.0051	0.0087	0.5608	38160	Wald ratio	1	0.118012	0.030118	8.92e-05	0.05898	0.17704	downstream_gene_variant	MODIFIER	-	-	4.819	0.346036
rs79716074	ACP1.3858.5.1		2:277003-277003	Sun	G	A	1.1572	0.0163	0	0.337134	3300	a	g	0.018	0.00445471	5.33e-05	370000	a	g	0.0183	0.0084	0.02957	34923	Wald ratio	1	-0.015555	0.004014	0.000107	-0.02342	-0.00769	downstream_gene_variant	MODIFIER	-	-	20.9	2.20013
rs13294	ECM1		1:150512511-150512511	Suhre	G	A	-0.849	0.035	7.7e-102	0.4	996	a	g	0.018	0.00447717	5.81e-05	370000	a	g	-0.0114	0.0078	0.1463	37613	Wald ratio	1	0.021201	0.005501	0.000116	0.01042	0.03198	missense_variant	MODERATE	tolerated(1)	benign(0)	14.8	1.35844
rs77944668	NQO1.9837.60.3		16:69684209-69684209	Sun	A	G	-0.7498	0.0283	1.6e-154	0.19326	3300	a	g	-0.022	0.00555264	7.43e-05	370000	a	g	0.016	0.0097	0.09768	39618	Wald ratio	1	0.029341	0.007735	0.000149	0.01418	0.0445	intron_variant	MODIFIER	-	-	0.14	-0.465199
rs738087	SCARF2		22:20421260-20421260	Ferkingstad	G	A	-0.16	0.0101468	5.12861e-56	0.2165	35559	a	g	-0.022	0.00561786	9e-05	370000	a	g	-0.0039	0.0096	0.6854	39618	Wald ratio	1	-0.1375	0.0367098	0.000179968	-0.209451	-0.0655488	downstream_gene_variant	MODIFIER	-	-	3.727	0.251954
rs738086	SCARF2.8956.96.3		22:20421266-20421266	Sun	T	G	0.2997	0.0318	4.8e-21	0.188686	3300	t	g	0.021	0.00538185	9.54e-05	370000	t	g	0.0039	0.0096	0.6855	39618	Wald ratio	1	0.07007	0.018781	0.000191	0.03326	0.10688	downstream_gene_variant	MODIFIER	-	-	0.854	-0.093801
rs382280	PLEKHA7.12731.12.3		11:16836252-16836252	Sun	T	C	0.2767	0.04	4.8e-12	0.121245	3300	t	c	-0.026	0.0067267	0.000111	370000	t	c	0.0309	0.0125	0.01338	38692.9	Wald ratio	1	-0.093965	0.025447	0.000222	-0.14384	-0.04409	intron_variant	MODIFIER	-	-	1.166	-0.028692
rs12952884	NME2		17:51148690-51148690	Emilsson	C	T	0.279	0.024	6.8e-30	0.4	3200	t	c	0.017	0.00441768	0.000119	370000	t	c	-0.0025	0.0079	0.7504	38160	Wald ratio	1	-0.060932	0.016581	0.000238	-0.09343	-0.02843	upstream_gene_variant	MODIFIER	-	-	2.925	0.182391
rs1630171	SPINK4		9:33234041-33234041	Ferkingstad	A	G	0.28	0.0111604	6.60693e-139	0.1527	35559	a	g	0.024	0.00625634	0.000125	370000	a	g	0.0056	0.0106	0.5979	39618	Wald ratio	1	-0.0857143	0.0234045	0.000249961	-0.131587	-0.0398415	intron_variant	MODIFIER	-	-	7.159	0.564025
rs6538487	PLXNC1		12:94230048-94230048	Emilsson	A	G	-0.276	0.025	1.5e-28	0.382	3200	a	g	0.016	0.00418348	0.000131	370000	a	g	0.0088	0.0078	0.2621	38160	Wald ratio	1	0.057971	0.015881	0.000262	0.02684	0.0891	intron_variant	MODIFIER	-	-	0.082	-0.577029
rs11049131	MANSC4		12:27770308-27770308	Emilsson	G	A	-0.827	0.025	7.4e-200	0.229	3200	a	g	-0.019	0.00498695	0.000139	370000	a	g	-0.0124	0.0094	0.188	37210	Wald ratio	1	-0.022975	0.00632	0.000278	-0.03536	-0.01059	intron_variant	MODIFIER	-	-	2.668	0.158823
rs7225351	DYNLL2		17:58077650-58077650	Ferkingstad	A	G	-0.06	0.0093131	1.1749e-10	0.3346	35559	a	g	0.017	0.00449005	0.000153	370000	a	g	-0.0012	0.0079	0.8828	39724	Wald ratio	1	-0.283333	0.0784812	0.000305952	-0.437156	-0.12951	non_coding_transcript_exon_variant	MODIFIER	-	-	1.723	0.055665
rs10504813	CA3		8:85479352-85479352	Emilsson	C	T	0.151	0.027	1.9e-08	0.232	3200	t	c	-0.019	0.00510364	0.000197	370000	t	c	0.0185	0.0092	0.04426	38668	Wald ratio	1	0.125828	0.035503	0.000394	0.05624	0.19541	intron_variant	MODIFIER	-	-	0.289	-0.315768
rs12902310	IVD		15:40423228-40423228	Ferkingstad	T	C	0.11	0.00818068	3.23594e-41	0.3621	35559	t	c	-0.016	0.00430367	0.000201	370000	t	c	0.0105	0.0077	0.1733	39618	Wald ratio	1	0.145455	0.0411027	0.000401942	0.0648932	0.226016	downstream_gene_variant	MODIFIER	-	-	2.696	0.161417
rs12539172	PILRA		7:100494172-100494172	Emilsson	T	C	-1.29	0.013	1e-300	0.332	3200	t	c	0.017	0.00458182	0.000207	370000	t	c	0.0104	0.0083	0.2093	38265	Wald ratio	1	0.013178	0.003732	0.000414	0.00586	0.02049	3_prime_UTR_variant	MODIFIER	-	-	0.065	-0.624024
rs36138811	MANSC4.9578.263.3		12:27774948-27774948	Sun	C	T	0.6369	0.0277	7.4e-117	0.231771	3300	t	c	0.019	0.00515338	0.000227	370000	t	c	0.0154	0.0093	0.09798	38160.1	Wald ratio	1	-0.029832	0.008507	0.000454	-0.04651	-0.01316	intron_variant	MODIFIER	-	-	0.976	-0.065908
rs2361355	PLXNC1		12:94236253-94236253	Suhre	A	G	-0.464	0.042	8.6e-27	0.41	994	a	g	0.016	0.00435647	0.00024	370000	a	g	0.0081	0.0079	0.305	38160	Wald ratio	1	-0.034483	0.009876	0.00048	-0.05384	-0.01513	intron_variant	MODIFIER	-	-	14.21	1.27591
rs4792858	HEXIM1		17:45167333-45167333	Ferkingstad	A	C	0.09	0.00901379	1.77828e-23	0.3038	35559	a	c	0.017	0.00467318	0.000275	370000	a	c	0.0174	0.0083	0.03644	38693	Wald ratio	1	-0.188889	0.0546683	0.000549927	-0.296039	-0.081739	intron_variant	MODIFIER	-	-	0.075	-0.593056
rs4792867	HEXIM2		17:45172077-45172077	Ferkingstad	C	T	0.09	0.00868979	3.89045e-25	0.2939	35559	t	c	-0.017	0.00473675	0.000332	370000	t	c	-0.0164	0.0083	0.04939	38693	Wald ratio	1	-0.188889	0.0554893	0.000663927	-0.297648	-0.0801298	downstream_gene_variant	MODIFIER	-	-	3.976	0.273183
rs6050446	ENTPD6		20:25214873-25214873	Ferkingstad	G	A	-0.34	0.0235193	2.29087e-47	0.0316	35559	a	g	0.045	0.0126358	0.000369	370000	a	g	-0.0322	0.024	0.179	36637	Wald ratio	1	0.132353	0.0392147	0.000737931	0.0554921	0.209214	stop_gained	HIGH	-	-	45	8.75933
rs12964	TAPBPL		12:6463025-6463025	Emilsson	T	C	0.897	0.019	1e-300	0.49	3200	t	c	-0.015	0.00424578	0.000411	370000	t	c	0.0027	0.0075	0.7167	39725	Wald ratio	1	0.016722	0.004999	0.000822	0.00692	0.02652	downstream_gene_variant	MODIFIER	-	-	6.309	0.4814
rs12515756	LEAP2		5:132903188-132903188	Ferkingstad	T	C	0.4	0.0108536	2.51189e-297	0.1644	35559	t	c	-0.02	0.00570556	0.000456	370000	t	c	-0.0062	0.0103	0.5493	39618	Wald ratio	1	0.05	0.0150767	0.000911896	0.0204498	0.0795502	intron_variant	MODIFIER	-	-	0.852	-0.094446
rs850733	GRN		17:44373937-44373937	Yao	G	A	0.221	0.026	1.5e-17	0.391	6861	a	g	0.015	0.00428833	0.000469	370000	a	g	0.0111	0.008	0.1628	38160	Wald ratio	1	-0.067873	0.020515	0.000938	-0.10808	-0.02766	intron_variant	MODIFIER	-	-	0.333	-0.28656
rs72666886	IL7		8:78816547-78816547	Emilsson	C	T	0.34	0.042	5.3e-16	0.097	3200	t	c	-0.025	0.00717121	0.00049	370000	t	c	0.0164	0.0126	0.1921	39618	Wald ratio	1	0.073529	0.022307	0.00098	0.02981	0.11725	intron_variant,non_coding_transcript_variant	MODIFIER	-	-	1.455	0.018395
rs6671141	PRDX6		1:173477795-173477795	Emilsson	T	G	-0.413	0.034	8.8e-33	0.15	3200	t	g	-0.019	0.00545521	0.000496	370000	t	g	0.0167	0.01	0.09622	39618	Wald ratio	1	0.046005	0.013971	0.000992	0.01862	0.07339	intron_variant	MODIFIER	-	-	7.759	0.62558
rs1018454	DPT		1:168728523-168728523	Emilsson	A	C	-0.287	0.023	6.9e-34	0.452	3200	a	c	-0.015	0.00430808	0.000498	370000	a	c	-0.0012	0.0078	0.8762	38160	Wald ratio	1	0.052265	0.015878	0.000996	0.02114	0.08339	intron_variant	MODIFIER	-	-	8.143	0.666296
rs1018454	DPT.4979.34.2		1:168728523-168728523	Sun	C	A	0.4155	0.0241	7.8e-67	0.414112	3300	a	c	-0.015	0.00430808	0.000498	370000	a	c	-0.0012	0.0078	0.8762	38160	Wald ratio	1	0.036101	0.010967	0.000996	0.01461	0.0576	intron_variant	MODIFIER	-	-	8.143	0.666296
rs2563253	SRA1		5:140582582-140582582	Ferkingstad	G	A	0.12	0.00842756	5.24807e-46	0.4162	35559	a	g	-0.015	0.00433453	0.000539	370000	a	g	0.011	0.0078	0.1587	38160	Wald ratio	1	0.125	0.0382337	0.0010779	0.0500618	0.199938	intron_variant,non_coding_transcript_variant	MODIFIER	-	-	0.492	-0.207582
rs1431093	PTN.3045.72.2		7:137331551-137331551	Sun	A	C	0.2196	0.0248	7.9e-19	0.419185	3300	a	c	0.015	0.00441707	0.000684	370000	a	c	0.0083	0.0075	0.2671	39721	Wald ratio	1	0.068306	0.021337	0.00137	0.02649	0.11013	intron_variant	MODIFIER	-	-	8.288	0.68187
rs6058523	POFUT1		20:32062500-32062500	Emilsson	G	A	0.219	0.028	1.8e-14	0.26	3200	a	g	-0.016	0.00482635	0.000916	370000	a	g	0.0134	0.009	0.1343	38160	Wald ratio	1	-0.073059	0.023445	0.00183	-0.11901	-0.02711	intron_variant	MODIFIER	-	-	0.015	-0.890282
rs3810801	PRSS22.4534.10.2		16:2842369-2842369	Sun	A	C	0.3066	0.0256	3.7e-33	0.332823	3300	a	c	-0.016	0.00488285	0.00105	370000	a	c	0.0072	0.0081	0.3728	39723	Wald ratio	1	-0.052185	0.016967	0.0021	-0.08544	-0.01893	intron_variant,non_coding_transcript_variant	MODIFIER	-	-	5.499	0.406527
rs141298312	DARS2		1:173839539-173839539	Ferkingstad	G	A	-0.24	0.0230748	2.45471e-25	0.0299	35559	a	g	0.043	0.0131962	0.00112	370000	a	g	0.0108	0.0257	0.6745	36637	Wald ratio	1	-0.179167	0.0586196	0.0022399	-0.294061	-0.0642723	missense_variant	MODERATE	tolerated(0.2)	benign(0.074)	19.84	2.07692
rs35186877	CXCL16		17:4722597-4722597	Folkersen	A	G	-0.17	0.012	6.4e-42	NA	21758	a	g	0.018	0.005524	0.00112	370000	a	g	0.0117	0.0106	0.2695	38160	Wald ratio	1	-0.105882	0.034642	0.00224	-0.17378	-0.03798	downstream_gene_variant	MODIFIER	-	-	0.489	-0.208901
rs4845360	CREB3L4		1:153994184-153994184	Emilsson	T	G	0.276	0.024	1.9e-30	0.453	3200	t	g	0.014	0.0043381	0.00125	370000	t	g	0.0063	0.0076	0.4088	38267	Wald ratio	1	-0.050725	0.016778	0.0025	-0.08361	-0.01784	downstream_gene_variant	MODIFIER	-	-	1.684	0.050584
rs13091025	SEMA3G		3:52433308-52433308	Ferkingstad	A	C	-0.28	0.0128755	7.4131e-105	0.1137	35559	a	c	-0.023	0.00718548	0.00137	370000	a	c	-0.0242	0.012	0.04409	38799	Wald ratio	1	-0.0821429	0.0274219	0.0027398	-0.13589	-0.0283959	3_prime_UTR_variant	MODIFIER	-	-	12.71	1.09421
rs6699769	DNAJB4		1:78038580-78038580	Ferkingstad	A	G	-0.19	0.0101889	1.31826e-77	0.1848	35559	a	g	-0.017	0.00531795	0.00139	370000	a	g	0.0074	0.0096	0.4406	38160	Wald ratio	1	-0.0894737	0.0299134	0.0027798	-0.148104	-0.0308435	downstream_gene_variant	MODIFIER	-	-	0.822	-0.101831
rs55788848	FKBP1B		2:24045851-24045851	Ferkingstad	C	T	-0.26	0.0100118	1.09648e-148	0.2085	35559	t	c	0.017	0.005345	0.00147	370000	t	c	-0.0016	0.0096	0.8644	39618	Wald ratio	1	-0.0653846	0.0219857	0.00293976	-0.108476	-0.0222927	upstream_gene_variant	MODIFIER	-	-	7.87	0.637233
rs192726277	RCAN1		21:34560626-34560626	Ferkingstad	T	C	0.3	0.0356801	4.16869e-17	0.0125	35559	t	c	0.12	0.0382387	0.0017	370000	NA	NA	NA	NA	NA	NA	Wald ratio	1	-0.4	0.136562	0.00339975	-0.667662	-0.132338	intron_variant	MODIFIER	-	-	12.73	1.09556
rs858519	SHBG		17:7628647-7628647	Ferkingstad	C	T	-0.17	0.00823202	9.54993e-95	0.47	35559	t	c	0.013	0.00416916	0.00182	370000	t	c	-0.003	0.0081	0.7115	38160	Wald ratio	1	0.0764706	0.0262984	0.00363978	0.0249257	0.128015	upstream_gene_variant	MODIFIER	-	-	4.16	0.288922
rs111294128	LDHA		11:18390175-18390175	Ferkingstad	A	G	-0.25	0.0250612	1.94984e-23	0.0275	35559	a	g	0.074	0.0237321	0.00182	370000	a	g	0.0328	0.0456	0.4721	28368	Wald ratio	1	0.296	0.101795	0.00363982	0.0964814	0.495519	upstream_gene_variant	MODIFIER	-	-	0.884	-0.086683
rs858519	SHBG		17:7628647-7628647	Emilsson	T	C	-0.214	0.024	2.3e-18	0.474	3200	t	c	0.013	0.00416916	0.00182	370000	t	c	-0.003	0.0081	0.7115	38160	Wald ratio	1	-0.060748	0.020891	0.00364	-0.10169	-0.0198	upstream_gene_variant	MODIFIER	-	-	4.16	0.288922
rs6136377	SIRPA.5430.66.3		20:1915642-1915642	Sun	G	A	-1.2106	0.0153	0	0.368754	3300	a	g	0.015	0.00481802	0.00185	370000	a	g	-0.0028	0.0082	0.7288	38160	Wald ratio	1	0.012391	0.004269	0.0037	0.00402	0.02076	intron_variant	MODIFIER	-	-	0.016	-0.883056
rs2453868	CA1		8:85390467-85390467	Emilsson	C	T	-0.147	0.025	2.2e-09	0.418	3200	t	c	0.013	0.00419866	0.00196	370000	t	c	-0.0132	0.0079	0.09433	38668	Wald ratio	1	-0.088435	0.030658	0.00392	-0.14853	-0.02835	intron_variant	MODIFIER	-	-	5.976	0.45022
rs117120062	UNC5B		10:71302386-71302386	Ferkingstad	C	T	0.48	0.0312069	2.18776e-53	0.0186	35559	t	c	-0.0001	0.0398942	0.998	370000	NA	NA	NA	NA	NA	NA	Wald ratio	1	-0.000208333	7.23e-05	0.00395355	-0.000350025	-6.66e-05	3_prime_UTR_variant	MODIFIER	-	-	0.179	-0.414381
rs9304098	DSG2		18:31503667-31503667	Ferkingstad	G	T	-0.19	0.00817367	1.58489e-119	0.4542	35559	t	g	0.013	0.00422471	0.00209	370000	t	g	0.0079	0.0076	0.3015	39618	Wald ratio	1	-0.0684211	0.0238878	0.00417973	-0.115241	-0.021601	intron_variant	MODIFIER	-	-	0.346	-0.278541
rs74480769	C7		5:40972109-40972109	Emilsson	A	G	1.12	0.087	1.3e-36	0.018	3200	a	g	-0.041	0.0133302	0.0021	370000	a	g	0.0134	0.0199	0.5001	39618	Wald ratio	1	-0.036607	0.012787	0.0042	-0.06167	-0.01154	intron_variant	MODIFIER	-	-	6.193	0.47049
rs2723211	RPE		2:210015768-210015768	Ferkingstad	G	A	0.08	0.00854886	8.12831e-21	0.4327	35559	a	g	-0.013	0.00423249	0.00213	370000	a	g	0.0032	0.0076	0.676	39618	Wald ratio	1	-0.1625	0.0568528	0.0042597	-0.273931	-0.0510686	intron_variant	MODIFIER	-	-	0.017	-0.871754
rs17415296	LEPR		1:65633330-65633330	Suhre	C	A	-1.4	0.033	4.5e-229	0.19	993	a	c	0.017	0.00554233	0.00216	370000	a	c	-0.0055	0.0103	0.5891	39618	Wald ratio	1	0.012143	0.004255	0.00432	0.0038	0.02048	intron_variant	MODIFIER	-	-	15.5	1.4629
rs75228657	HDHD2.13472.35.3		18:47214692-47214692	Sun	G	A	0.7021	0.0544	4.7e-38	0.052264	3300	a	g	-0.028	0.00916106	0.00224	370000	a	g	0.0167	0.0156	0.2834	39618	Wald ratio	1	0.03988	0.014031	0.00448	0.01238	0.06738	intron_variant	MODIFIER	-	-	0.016	-0.881348
rs1256430	HOMER2		15:82850720-82850720	Ferkingstad	G	A	-0.09	0.0110313	3.38844e-16	0.1645	35559	a	g	-0.018	0.00590962	0.00232	370000	a	g	-0.0051	0.0104	0.6263	38771	Wald ratio	1	0.2	0.0706454	0.00463971	0.0615349	0.338465	intron_variant	MODIFIER	-	-	0.348	-0.27761
rs10814104	NUDT2		9:34360289-34360289	Ferkingstad	C	T	-0.3	0.00974881	6.0256e-208	0.2089	35559	t	c	-0.016	0.00527066	0.0024	370000	t	c	0.0125	0.0091	0.1685	38160	Wald ratio	1	-0.0533333	0.0189113	0.0047997	-0.0903995	-0.0162671	intergenic_variant	MODIFIER	-	-	0.962	-0.068949
rs2826851	NCAM2		21:21463626-21463626	Emilsson	A	G	-0.37	0.027	1.7e-42	0.267	3200	a	g	0.014	0.0046453	0.00258	370000	a	g	0.0039	0.0084	0.6408	39618	Wald ratio	1	-0.037838	0.013529	0.00516	-0.06435	-0.01132	intron_variant	MODIFIER	-	-	3.361	0.220635
rs35144922	MTHFS		15:79835571-79835571	Emilsson	T	C	0.322	0.026	5.9e-35	0.307	3200	t	c	-0.015	0.00497905	0.00259	370000	t	c	-0.002	0.0088	0.8187	38668	Wald ratio	1	-0.046584	0.016663	0.00518	-0.07924	-0.01392	upstream_gene_variant	MODIFIER	-	-	0.181	-0.412517
rs116350534	TFPI		2:187479035-187479035	Ferkingstad	T	G	-0.27	0.0417059	9.54993e-11	0.0098	35559	t	g	-0.055	0.0182777	0.00262	370000	t	g	0.0219	0.0403	0.5873	29257	Wald ratio	1	-0.203704	0.0729619	0.00523962	-0.346709	-0.0606985	intron_variant	MODIFIER	-	-	1.121	-0.036941
rs6671362	CREB3L4		1:153971312-153971312	Ferkingstad	A	G	0.2	0.00804851	2.63027e-136	0.4572	35559	a	g	0.013	0.00432351	0.00264	370000	a	g	0.0046	0.0077	0.5463	38160.1	Wald ratio	1	-0.065	0.0233021	0.0052797	-0.110672	-0.019328	intron_variant	MODIFIER	-	-	2.567	0.149148
rs2532497	TAPBPL.6364.7.3		12:6455044-6455044	Sun	A	G	1.2577	0.0163	0	0.273692	3300	a	g	0.014	0.00466495	0.00269	370000	a	g	0.0035	0.0082	0.664	39725	Wald ratio	1	0.011131	0.003999	0.00538	0.00329	0.01897	intron_variant	MODIFIER	-	-	0.728	-0.127354
rs1051484	PREP		6:105278161-105278161	Emilsson	C	T	-0.453	0.032	7e-44	0.165	3200	t	c	0.017	0.00568358	0.00278	370000	t	c	0.0239	0.0108	0.02693	36311	Wald ratio	1	0.037528	0.013535	0.00556	0.011	0.06406	missense_variant	MODERATE	tolerated(0.5)	benign(0)	18.78	1.93828
rs655627	JAM3		11:134151964-134151964	Emilsson	G	A	0.184	0.024	4.1e-14	0.434	3200	a	g	-0.013	0.0043542	0.00283	370000	a	g	-0.0057	0.008	0.4713	38160	Wald ratio	1	-0.070652	0.025535	0.00566	-0.1207	-0.0206	3_prime_UTR_variant	MODIFIER	-	-	0.032	-0.759554
rs4845586	CREB3L4.11308.8.3		1:153970121-153970121	Sun	G	T	0.2556	0.0248	7.1e-25	0.46994	3300	t	g	0.013	0.00436203	0.00288	370000	t	g	0.0045	0.0078	0.5588	38159.9	Wald ratio	1	-0.050861	0.01842	0.00576	-0.08696	-0.01476	intron_variant	MODIFIER	-	-	1.706	0.053378
rs320682	PTN		7:137353346-137353346	Ferkingstad	T	C	0.19	0.0080417	2.04174e-123	0.4471	35559	t	c	-0.013	0.00436977	0.00293	370000	t	c	-0.0088	0.0076	0.2461	38267	Wald ratio	1	0.0684211	0.0248304	0.00585965	0.0197534	0.117089	intron_variant,non_coding_transcript_variant	MODIFIER	-	-	1.307	-0.004572
rs13165400	FAM172A		5:93755721-93755721	Ferkingstad	G	A	0.1	0.014106	1.34896e-12	0.0957	35559	a	g	-0.019	0.00643049	0.00313	370000	a	g	-0.0131	0.0123	0.29	39618	Wald ratio	1	-0.19	0.0694988	0.00625966	-0.326218	-0.0537824	intron_variant	MODIFIER	-	-	1.112	-0.03868
rs34593439	CTSH.8465.52.3		15:78942615-78942615	Sun	A	G	-1.147	0.0346	2.7e-241	0.110656	3300	a	g	0.024	0.00814421	0.00321	370000	a	g	0.0144	0.0146	0.3245	34322	Wald ratio	1	-0.020924	0.007677	0.00642	-0.03597	-0.00588	intron_variant	MODIFIER	-	-	1.166	-0.028731
rs76922914	HDHD2		18:47162083-47162083	Emilsson	T	C	-0.917	0.048	5.4e-77	0.063	3200	t	c	-0.027	0.00919772	0.00333	370000	t	c	0.0219	0.0155	0.158	38668	Wald ratio	1	0.029444	0.010851	0.00666	0.00818	0.05071	intron_variant	MODIFIER	-	-	2.471	0.139802
rs2020854	APOF		12:56349583-56349583	Ferkingstad	T	C	-0.31	0.0144414	3.23594e-102	0.0901	35559	t	c	-0.025	0.00852717	0.00337	370000	t	c	0.0207	0.0162	0.1992	39618	Wald ratio	1	-0.0806452	0.0297645	0.00673964	-0.138984	-0.0223068	splice_donor_region_variant,intron_variant	LOW	-	-	3.879	0.264913
rs12192369	PREP		6:105329503-105329503	Ferkingstad	A	G	-0.21	0.0113222	8.51138e-77	0.1404	35559	a	g	-0.018	0.00616995	0.00353	370000	a	g	0.0061	0.0106	0.5655	39617.9	Wald ratio	1	-0.0857143	0.0318165	0.00705964	-0.148075	-0.0233539	intron_variant	MODIFIER	-	-	4.678	0.333646
rs10823500	PPA1		10:70245434-70245434	Ferkingstad	A	G	0.18	0.00834673	3.80189e-103	0.412	35559	a	g	-0.013	0.00446011	0.00356	370000	a	g	0.0114	0.0079	0.1501	38160	Wald ratio	1	0.0722222	0.0268365	0.00711968	0.0196227	0.124822	downstream_gene_variant	MODIFIER	-	-	4.155	0.288495
rs10823500	PPA1		10:70245434-70245434	Suhre	A	G	0.401	0.045	1.5e-18	0.37	995	a	g	-0.013	0.00446011	0.00356	370000	a	g	0.0114	0.0079	0.1501	38160	Wald ratio	1	-0.032419	0.012046	0.00712	-0.05603	-0.00881	downstream_gene_variant	MODIFIER	-	-	4.155	0.288495
rs486055	MMP10		11:102779693-102779693	Ferkingstad	C	T	-0.38	0.0111643	6.30957e-254	0.1655	35559	t	c	0.017	0.00584292	0.00362	370000	t	c	0.0063	0.0111	0.5718	36946	Wald ratio	1	-0.0447368	0.0166579	0.00723963	-0.0773864	-0.0120873	missense_variant	MODERATE	tolerated(0.08)	benign(0.103)	13.53	1.18636
rs181209	IL27.EBI3.2829.19.2		16:28503533-28503533	Sun	T	G	-0.1809	0.0265	8.7e-12	0.326977	3300	t	g	-0.014	0.00482876	0.00374	370000	t	g	0.0266	0.0088	0.002464	36285	Wald ratio	1	0.077391	0.028934	0.00748	0.02068	0.1341	intron_variant	MODIFIER	-	-	1.054	-0.049852
rs6075340	SIRPA		20:1913689-1913689	Emilsson	G	A	1.32	0.012	1e-300	0.36	3200	a	g	-0.013	0.00451305	0.00397	370000	a	g	0.0036	0.0078	0.6429	39725	Wald ratio	1	0.009848	0.00371	0.00794	0.00258	0.01712	intron_variant	MODIFIER	-	-	0.38	-0.259579
rs76158750	LRIG3		12:58960530-58960530	Emilsson	C	T	-0.445	0.041	1.6e-26	0.093	3200	t	c	-0.021	0.00737369	0.0044	370000	t	c	-0.0129	0.0142	0.3636	39244	Wald ratio	1	-0.047191	0.018014	0.0088	-0.0825	-0.01188	intron_variant,non_coding_transcript_variant	MODIFIER	-	-	0.082	-0.574926
rs2370794	CRTAM		11:122844074-122844074	Ferkingstad	A	G	0.23	0.00877086	1.44544e-151	0.3272	35559	a	g	-0.013	0.00457044	0.00445	370000	a	g	0.0072	0.0078	0.3585	39720	Wald ratio	1	0.0565217	0.0216071	0.00889955	0.0141718	0.0988716	intron_variant	MODIFIER	-	-	0.664	-0.146437
rs2370794	CRTAM		11:122844074-122844074	Emilsson	A	G	-0.236	0.026	5.8e-20	0.332	3200	a	g	-0.013	0.00457044	0.00445	370000	a	g	0.0072	0.0078	0.3585	39720	Wald ratio	1	0.055085	0.021058	0.0089	0.01381	0.09636	intron_variant	MODIFIER	-	-	0.664	-0.146437
rs17783344	GCA		2:162352383-162352383	Ferkingstad	T	G	-0.43	0.0134947	8.31764e-223	0.0954	35559	t	g	0.019	0.00669324	0.00453	370000	t	g	-0.0208	0.0122	0.08828	37358	Wald ratio	1	0.044186	0.0169308	0.0090596	0.0110016	0.0773705	missense_variant	MODERATE	tolerated(0.19)	benign(0.015)	21.1	2.22478
rs7204669	PRSS22		CHR_HSCHR16_5_CTG1:2860728-2860728	Ferkingstad	G	A	0.24	0.00905256	7.07946e-155	0.295	35559	a	g	-0.013	0.00462482	0.00494	370000	a	g	0.0061	0.0084	0.4685	38160	Wald ratio	1	-0.0541667	0.0209947	0.0098796	-0.0953163	-0.013017	upstream_gene_variant	MODIFIER	-	-	NA	NA
rs74447607	CBLN4.5688.65.3		20:55872891-55872891	Sun	T	C	-0.2177	0.0312	3e-12	0.191752	3300	t	c	0.015	0.00533633	0.00494	370000	t	c	-0.0239	0.0096	0.01264	39618	Wald ratio	1	-0.068902	0.026706	0.00988	-0.12125	-0.01656	intergenic_variant	MODIFIER	-	-	5.26	0.385075
rs7204669	PRSS22		CHR_HSCHR16_5_CTG1:2860728-2860728	Emilsson	G	A	-0.259	0.025	3.9e-24	0.3	3200	a	g	-0.013	0.00462482	0.00494	370000	a	g	0.0061	0.0084	0.4685	38160	Wald ratio	1	-0.050193	0.019455	0.00988	-0.08832	-0.01206	upstream_gene_variant	MODIFIER	-	-	NA	NA
rs9371533	LRP11		6:149889545-149889545	Emilsson	G	A	0.825	0.021	4.3e-286	0.376	3200	a	g	-0.012	0.00427399	0.00499	370000	a	g	-0.0153	0.0079	0.05361	37612	Wald ratio	1	-0.014545	0.005645	0.00998	-0.02561	-0.00348	missense_variant	MODERATE	tolerated(1)	benign(0)	1.216	-0.01986
rs12074120	EPHA10		1:37731729-37731729	Ferkingstad	T	G	0.08	0.009068	1.12202e-18	0.2725	35559	t	g	-0.014	0.00499318	0.00505	370000	t	g	-0.0058	0.0089	0.5167	38160	Wald ratio	1	0.175	0.0680299	0.0100996	0.0416614	0.308339	intron_variant	MODIFIER	-	-	3.113	0.199088
rs6943324	CNTNAP2		7:146022856-146022856	Emilsson	T	C	-0.198	0.025	4.5e-15	0.428	3200	t	c	0.012	0.00427986	0.00505	370000	t	c	0.0006	0.0081	0.9419	37210	Wald ratio	1	0.060606	0.02356	0.0101	0.01443	0.10678	intergenic_variant	MODIFIER	-	-	0.153	-0.447951
rs2704050	DSG2.9484.75.3		18:31515925-31515925	Sun	G	A	-0.1687	0.0248	9.3e-12	0.49311	3300	a	g	-0.012	0.00431693	0.00544	370000	a	g	-0.0088	0.0075	0.2389	39725	Wald ratio	1	-0.071132	0.027933	0.0109	-0.12588	-0.01638	intron_variant	MODIFIER	-	-	6.142	0.465664
rs3800403	SCUBE3		6:35170473-35170473	Ferkingstad	G	A	-0.27	0.0114893	4.0738e-122	0.138	35559	a	g	-0.016	0.00577063	0.00556	370000	a	g	-0.0109	0.0106	0.307	39618	Wald ratio	1	-0.0592593	0.0233403	0.0111195	-0.105006	-0.0135122	intergenic_variant	MODIFIER	-	-	0.151	-0.449836
rs28385609	SMPDL3A		6:122801319-122801319	Ferkingstad	C	T	-0.3	0.0106646	4.16869e-174	0.1703	35559	t	c	0.018	0.00649743	0.0056	370000	t	c	0.0004	0.0123	0.9749	34280.9	Wald ratio	1	-0.06	0.0236555	0.0111995	-0.106365	-0.0136353	missense_variant	MODERATE	deleterious(0)	probably_damaging(1)	24.7	3.50613
rs28385609	SMPDL3A		6:122801319-122801319	Suhre	C	T	-0.532	0.061	1.7e-17	0.14	993	t	c	0.018	0.00649743	0.0056	370000	t	c	0.0004	0.0123	0.9749	34280.9	Wald ratio	1	0.033835	0.01334	0.0112	0.00769	0.05998	missense_variant	MODERATE	deleterious(0)	probably_damaging(1)	24.7	3.50613
rs28385609	SMPDL3A.14086.11.3		6:122801319-122801319	Sun	T	C	-1.0756	0.03	2.1e-282	0.145044	3300	t	c	0.018	0.00649743	0.0056	370000	t	c	0.0004	0.0123	0.9749	34280.9	Wald ratio	1	-0.016735	0.006598	0.0112	-0.02967	-0.0038	missense_variant	MODERATE	deleterious(0)	probably_damaging(1)	24.7	3.50613
rs45543339	GDF15		19:18392384-18392384	Emilsson	C	T	-0.45	0.025	3e-69	0.237	3200	t	c	-0.014	0.0050641	0.0057	370000	t	c	0.0188	0.0093	0.04357	38668	Wald ratio	1	-0.031111	0.012296	0.0114	-0.05521	-0.00701	intron_variant	MODIFIER	-	-	0.738	-0.124428
rs45543339	GDF15.4374.45.2		19:18392384-18392384	Sun	T	C	0.5755	0.0272	1.4e-99	0.258636	3300	t	c	-0.014	0.0050641	0.0057	370000	t	c	0.0188	0.0093	0.04357	38668	Wald ratio	1	-0.024327	0.009615	0.0114	-0.04317	-0.00548	intron_variant	MODIFIER	-	-	0.738	-0.124428
rs563290	APOB		2:21065354-21065354	Ferkingstad	A	G	-0.09	0.0122464	1.99526e-13	0.1402	35559	a	g	0.016	0.00579113	0.00573	370000	a	g	-0.0062	0.0098	0.5274	39618	Wald ratio	1	-0.177778	0.0703133	0.0114595	-0.315592	-0.0399636	intergenic_variant	MODIFIER	-	-	0.939	-0.073916
rs111647176	PTPN9		15:75459420-75459420	Ferkingstad	G	A	-0.07	0.00878591	1.62181e-15	0.2739	35559	a	g	-0.013	0.00471206	0.0058	370000	a	g	-0.0116	0.0088	0.1837	38160	Wald ratio	1	0.185714	0.0735764	0.0115995	0.0415045	0.329924	downstream_gene_variant	MODIFIER	-	-	0.385	-0.25694
rs10972076	KIAA1161.8068.43.3		9:34356361-34356361	Sun	T	C	0.3082	0.0252	2.2e-34	0.375341	3300	t	c	0.012	0.00438008	0.00615	370000	t	c	-0.015	0.0078	0.05303	39618	Wald ratio	1	0.038936	0.015553	0.0123	0.00845	0.06942	regulatory_region_variant	MODIFIER	-	-	1.633	0.043704
rs376008	IL12RB1		19:18078758-18078758	Suhre	C	T	-0.757	0.04	6.3e-69	0.34	994	t	c	-0.012	0.00439532	0.00633	370000	t	c	0.004	0.0082	0.6261	39617.9	Wald ratio	1	-0.015852	0.006358	0.0127	-0.02831	-0.00339	intron_variant	MODIFIER	-	-	1.191	-0.024221
rs291447	HIBCH		2:190312279-190312279	Emilsson	A	C	-0.631	0.023	2.9e-152	0.393	3200	a	c	-0.012	0.00440532	0.00645	370000	a	c	0.0113	0.0077	0.1431	39618	Wald ratio	1	0.019017	0.007648	0.0129	0.00403	0.03401	intron_variant	MODIFIER	-	-	0.77	-0.115553
rs2099684	FCGR3B		1:161530340-161530340	Emilsson	A	G	-0.408	0.026	6.4e-53	0.305	3200	a	g	0.013	0.0047769	0.0065	370000	a	g	-0.0081	0.0084	0.3355	39725	Wald ratio	1	-0.031863	0.012828	0.013	-0.05701	-0.00672	downstream_gene_variant	MODIFIER	-	-	0.084	-0.572195
rs10887871	FAM213A		10:80436305-80436305	Ferkingstad	A	G	-0.09	0.00763572	4.57088e-32	0.4421	35559	a	g	-0.012	0.00441764	0.0066	370000	a	g	-0.0137	0.0077	0.07461	39618	Wald ratio	1	-0.133333	0.0537994	0.0131995	-0.23878	-0.0278864	3_prime_UTR_variant	MODIFIER	-	-	2.053	0.095774
rs4796667	KRT20		17:41522464-41522464	Ferkingstad	C	T	0.06	0.00850189	1.69824e-12	0.3592	35559	t	c	0.012	0.00442333	0.00667	370000	t	c	-0.0081	0.0079	0.3069	39618	Wald ratio	1	-0.2	0.080822	0.0133395	-0.358411	-0.0415889	upstream_gene_variant	MODIFIER	-	-	5.884	0.441687
rs2711897	BDH2		4:103102410-103102410	Ferkingstad	C	T	0.2	0.00799805	5.24807e-138	0.387	35559	t	c	0.012	0.00443779	0.00685	370000	t	c	-0.0129	0.0078	0.09677	39618	Wald ratio	1	0.06	0.0243403	0.0136995	0.012293	0.107707	upstream_gene_variant	MODIFIER	-	-	1.254	-0.013407
rs2268748	GPNMB.8606.39.3		7:23273552-23273552	Sun	C	T	0.6868	0.0619	1.2e-28	0.0406	3300	t	c	0.0001	0.0113982	0.993	370000	t	c	-0.0436	0.0178	0.01434	38160	Wald ratio	1	-0.000146	5.9e-05	0.014	-0.00026	-3e-05	synonymous_variant	LOW	-	-	4.93	0.355781
rs4879780	KIAA1161		9:34367518-34367518	Ferkingstad	G	A	-0.12	0.00799871	7.07946e-51	0.3862	35559	a	g	-0.012	0.00446443	0.00719	370000	a	g	0.0137	0.0078	0.07727	39618	Wald ratio	1	-0.1	0.0408557	0.0143795	-0.180077	-0.0199229	3_prime_UTR_variant	MODIFIER	-	-	2.601	0.152441
rs75526830	ERBB3		12:56095610-56095610	Ferkingstad	A	G	2.17	0.118265	3.38844e-75	0.0011	35559	a	g	-0.12	0.0446751	0.00723	370000	NA	NA	NA	NA	NA	NA	Wald ratio	1	0.0552995	0.0226115	0.0144595	0.010981	0.099618	intron_variant	MODIFIER	-	-	0.541	-0.188327
rs10887868	FAM213A.13423.94.3		10:80434508-80434508	Sun	A	G	-0.1879	0.025	5.5e-14	0.412045	3300	a	g	0.012	0.00447287	0.0073	370000	a	g	0.0134	0.0077	0.08177	39618	Wald ratio	1	-0.063864	0.02615	0.0146	-0.11512	-0.01261	3_prime_UTR_variant	MODIFIER	-	-	0.218	-0.373966
rs12974746	COMP		19:18795739-18795739	Ferkingstad	A	G	-0.54	0.0218773	1.62181e-134	0.0379	35559	a	g	-0.05	0.0186781	0.00743	370000	a	g	-0.0012	0.036	0.9728	31859	Wald ratio	1	-0.0925926	0.0380135	0.0148597	-0.167099	-0.0180861	upstream_gene_variant	MODIFIER	-	-	21.7	2.32557
rs11871061	ENPP7.4435.66.2		17:79732746-79732746	Sun	C	T	0.9867	0.02	0	0.359387	3300	t	c	0.013	0.00487494	0.00766	370000	t	c	0.0021	0.0082	0.7963	37235	Wald ratio	1	-0.013175	0.005434	0.0153	-0.02383	-0.00253	intron_variant	MODIFIER	-	-	0.849	-0.095158
rs429774	IL12RB1		19:18075942-18075942	Ferkingstad	T	C	-0.08	0.00869242	3.46737e-20	0.3049	35559	t	c	0.012	0.0045139	0.00785	370000	t	c	-0.0047	0.008	0.5579	39724	Wald ratio	1	0.15	0.0620905	0.0156995	0.0283026	0.271697	intron_variant	MODIFIER	-	-	1.534	0.029977
rs729167	CPA4		7:130311268-130311268	Emilsson	C	T	0.994	0.023	1e-300	0.251	3200	t	c	0.012	0.00452979	0.00807	370000	t	c	0.0012	0.0083	0.8847	39618	Wald ratio	1	-0.012072	0.005018	0.0161	-0.02191	-0.00224	intron_variant	MODIFIER	-	-	6.436	0.493488
rs72631635	SERPINA11		14:94455724-94455724	Ferkingstad	G	T	-0.3	0.011207	7.4131e-158	0.1619	35559	t	g	-0.016	0.00604354	0.00811	370000	t	g	-0.0147	0.0103	0.1533	39618	Wald ratio	1	0.0533333	0.0221858	0.0162194	0.00984917	0.0968175	upstream_gene_variant	MODIFIER	-	-	1.795	0.064915
rs4699179	PPA2		4:105474024-105474024	Ferkingstad	G	A	0.1	0.00860973	3.46737e-31	0.2647	35559	a	g	0.014	0.00528893	0.00812	370000	a	g	0.0045	0.0096	0.6406	38160	Wald ratio	1	0.14	0.0582487	0.0162395	0.0258325	0.254167	synonymous_variant	LOW	-	-	8.956	0.754693
rs6478861	CRAT		9:129092024-129092024	Ferkingstad	T	C	-0.09	0.00859523	1.1749e-25	0.3161	35559	t	c	-0.013	0.00493028	0.00837	370000	t	c	-0.0104	0.009	0.2503	36393	Wald ratio	1	0.144444	0.0603769	0.0167395	0.0261057	0.262783	downstream_gene_variant	MODIFIER	-	-	1.38	0.007024
rs1042779	ITIH1.7955.195.3		3:52786995-52786995	Sun	G	A	-0.6463	0.0231	1.5e-171	0.368712	3300	a	g	-0.011	0.00417689	0.00845	370000	a	g	-0.0047	0.0083	0.565	34261	Wald ratio	1	-0.01702	0.007125	0.0169	-0.03098	-0.00306	missense_variant	MODERATE	tolerated(0.06)	benign(0.001)	13.41	1.17144
rs1448903	ADAM23		2:206444237-206444237	Emilsson	A	G	-0.537	0.04	2e-40	0.101	3200	a	g	-0.02	0.00763889	0.00884	370000	a	g	-0.0248	0.0138	0.07266	39724	Wald ratio	1	0.037244	0.0157	0.0177	0.00647	0.06802	intron_variant	MODIFIER	-	-	2.237	0.115856
rs6448333	SEPSECS		4:25115419-25115419	Ferkingstad	C	T	-0.16	0.0212184	4.67735e-14	0.0366	35559	t	c	-0.027	0.0103576	0.00914	370000	t	c	0.0242	0.0184	0.1886	39618.1	Wald ratio	1	0.16875	0.0715069	0.0182792	0.0285965	0.308903	downstream_gene_variant	MODIFIER	-	-	4.446	0.313586
rs13192569	SMPDL3A		6:122806452-122806452	Emilsson	G	A	0.817	0.029	8.8e-161	0.175	3200	a	g	0.017	0.00659627	0.00996	370000	a	g	-0.0014	0.0109	0.8951	37957	Wald ratio	1	-0.020808	0.008939	0.0199	-0.03833	-0.00329	intron_variant	MODIFIER	-	-	0.785	-0.111412
rs9411207	NOTCH1		9:136514099-136514099	Ferkingstad	C	T	0.08	0.00869009	3.38844e-20	0.3216	35559	t	c	0.013	0.00504624	0.00999	370000	t	c	-0.0165	0.0089	0.06297	36393	Wald ratio	1	0.13	0.0558723	0.0199794	0.0204903	0.23951	intron_variant	MODIFIER	-	-	0.593	-0.16968
rs8073913	ALOX15B		17:8058059-8058059	Emilsson	A	G	0.157	0.026	1.6e-09	0.328	3200	a	g	-0.011	0.00427047	0.01	370000	a	g	-0.0006	0.0077	0.9395	39724	Wald ratio	1	-0.070064	0.030117	0.02	-0.12909	-0.01103	upstream_gene_variant	MODIFIER	-	-	3.714	0.250836
rs7941947	CLMP		11:123193940-123193940	Emilsson	T	C	0.261	0.025	1.5e-24	0.342	3200	t	c	-0.012	0.00465869	0.01	370000	t	c	-0.0029	0.0082	0.723	39618	Wald ratio	1	0.045977	0.019763	0.02	0.00724	0.08471	intron_variant	MODIFIER	-	-	2.451	0.137797
rs10919543	FCGR3B.3311.27.1		1:161538827-161538827	Sun	G	A	0.4353	0.0251	3.2e-67	0.324432	3300	a	g	0.013	0.00504692	0.01	370000	a	g	-0.0097	0.009	0.2781	38159.9	Wald ratio	1	-0.029864	0.012837	0.02	-0.05503	-0.0047	downstream_gene_variant	MODIFIER	-	-	0.324	-0.292331
rs111379368	IL23R		1:67269677-67269677	Emilsson	T	G	0.362	0.052	6.2e-12	0.058	3200	t	g	0.023	0.00892916	0.01	370000	t	g	-0.0087	0.0158	0.5808	39618	Wald ratio	1	0.063536	0.027311	0.02	0.01001	0.11707	upstream_gene_variant	MODIFIER	-	-	1.011	-0.058486
rs10919544	FCGR3B		1:161538973-161538973	Suhre	T	C	0.477	0.042	3.5e-28	0.38	992	t	c	0.013	0.00505367	0.0101	370000	t	c	-0.0098	0.009	0.2723	38159.9	Wald ratio	1	0.027254	0.011734	0.0202	0.00426	0.05025	downstream_gene_variant	MODIFIER	-	-	1.415	0.012349
rs55798945	WFIKKN1		16:619708-619708	Ferkingstad	T	G	0.15	0.00847628	4.46684e-70	0.3602	35559	t	g	0.013	0.00512538	0.0112	370000	t	g	-0.0036	0.0092	0.691	38160	Wald ratio	1	-0.0866667	0.037953	0.0223994	-0.161055	-0.0122788	intron_variant	MODIFIER	-	-	3.112	0.198948
rs17413015	FCGR2A FCGR2B		1:161675021-161675021	Suhre	C	T	1.361	0.046	9.2e-137	0.15	987	t	c	0.015	0.0059139	0.0112	370000	t	c	-0.0185	0.0107	0.08435	38159.9	Wald ratio	1	-0.011021	0.004826	0.0224	-0.02048	-0.00156	intron_variant	MODIFIER	-	-	0.72	-0.129541
rs2923091	ADM		11:10336598-10336598	Yao	A	G	-0.204	0.025	2.28e-16	0.338	6861	a	g	0.012	0.00473694	0.0113	370000	a	g	0.0097	0.0091	0.2853	38160	Wald ratio	1	-0.058824	0.025798	0.0226	-0.10939	-0.00826	intron_variant,non_coding_transcript_variant	MODIFIER	-	-	2.746	0.166061
rs7815429	FGL1		8:17879848-17879848	Emilsson	T	C	-0.446	0.025	3.3e-70	0.313	3200	t	c	-0.011	0.00436323	0.0117	370000	t	c	-0.0033	0.0082	0.6832	39618	Wald ratio	1	0.024664	0.01088	0.0234	0.00334	0.04599	intron_variant	MODIFIER	-	-	4.341	0.304522
rs17090881	SERPINA11		14:94446872-94446872	Emilsson	C	A	0.288	0.031	1.8e-20	0.165	3200	a	c	-0.015	0.00594986	0.0117	370000	a	c	-0.0165	0.0103	0.1101	39618.1	Wald ratio	1	0.052083	0.022976	0.0234	0.00705	0.09712	intron_variant	MODIFIER	-	-	3.938	0.269908
rs11790360	C8G		9:136971795-136971795	Emilsson	T	G	-0.303	0.024	4.1e-36	0.476	3200	t	g	-0.011	0.00440903	0.0126	370000	t	g	-0.0062	0.0081	0.446	38160	Wald ratio	1	0.036304	0.016219	0.0252	0.00451	0.06809	non_coding_transcript_exon_variant	MODIFIER	-	-	0.579	-0.174609
rs4806666	TMEM190.10442.1.3		19:55376727-55376727	Sun	T	C	-0.997	0.0177	0	0.438473	3300	t	c	0.011	0.00441894	0.0128	370000	t	c	0.0077	0.0081	0.339	38160	Wald ratio	1	-0.011033	0.004943	0.0256	-0.02072	-0.00135	upstream_gene_variant	MODIFIER	-	-	0.014	-0.902172
rs62466701	TFPI2		7:93956351-93956351	Ferkingstad	T	C	0.11	0.0163288	1.62181e-11	0.0658	35559	t	c	-0.03	0.0120651	0.0129	370000	t	c	-0.0262	0.0196	0.181	36074	Wald ratio	1	0.272727	0.122342	0.025799	0.0329373	0.512517	non_coding_transcript_exon_variant	MODIFIER	-	-	1.767	0.061374
rs10796961	APOA1BP		1:156586529-156586529	Ferkingstad	A	G	-0.54	0.0286088	1.8197e-79	0.0194	35559	a	g	0.031	0.0124672	0.0129	370000	a	g	0.0047	0.0234	0.8415	37851	Wald ratio	1	-0.0574074	0.0257522	0.0257992	-0.107882	-0.00693305	synonymous_variant	LOW	-	-	0.752	-0.120608
rs1453873	ADH5		4:99101420-99101420	Emilsson	T	C	-0.284	0.027	2.5e-25	0.258	3200	t	c	0.012	0.00483137	0.013	370000	t	c	-0.0063	0.0087	0.4695	38667.9	Wald ratio	1	0.042254	0.01898	0.026	0.00505	0.07945	intron_variant,non_coding_transcript_variant	MODIFIER	-	-	2.849	0.175475
rs1800759	ADH4		4:99144358-99144358	Emilsson	T	G	0.157	0.025	4.1e-10	0.378	3200	t	g	0.011	0.00443363	0.0131	370000	t	g	-0.0047	0.0076	0.5382	39724	Wald ratio	1	-0.070064	0.031514	0.0262	-0.13183	-0.0083	upstream_gene_variant	MODIFIER	-	-	13.98	1.24409
rs4802890	ECH1		19:38813762-38813762	Emilsson	G	A	-0.533	0.044	2.2e-33	0.08	3200	a	g	-0.018	0.00727873	0.0134	370000	a	g	-0.0009	0.0131	0.943	38159.9	Wald ratio	1	-0.033771	0.01525	0.0268	-0.06366	-0.00388	upstream_gene_variant	MODIFIER	-	-	0.788	-0.110629
rs76480089	Gal-3		14:55365894-55365894	Folkersen	A	G	0.6	0.015	0	NA	21758	a	g	-0.019	0.00769138	0.0135	370000	a	g	0.0271	0.0138	0.05006	39618	Wald ratio	1	-0.031667	0.014319	0.027	-0.05973	-0.0036	downstream_gene_variant	MODIFIER	-	-	0.414	-0.242148
rs72643819	SFRP1		8:41309674-41309674	Ferkingstad	G	T	-0.16	0.00861721	5.88844e-77	0.4181	35559	t	g	0.011	0.00445767	0.0136	370000	t	g	-0.0105	0.0081	0.1918	38160	Wald ratio	1	-0.06875	0.0311277	0.0271994	-0.12976	-0.00773973	upstream_gene_variant	MODIFIER	-	-	3.724	0.251657
rs494189	DPT		1:168738519-168738519	Suhre	G	A	-0.355	0.045	1.1e-14	0.25	997	a	g	-0.012	0.00486291	0.0136	370000	a	g	0.0013	0.0087	0.8809	38160	Wald ratio	1	-0.033803	0.015305	0.0272	-0.0638	-0.00381	intergenic_variant	MODIFIER	-	-	5.004	0.362257
rs4938792	LAYN		11:111550211-111550211	Ferkingstad	T	C	-0.05	0.00795741	3.31131e-10	0.3765	35559	t	c	0.011	0.00446241	0.0137	370000	t	c	-0.0145	0.0079	0.0668	38266	Wald ratio	1	0.22	0.0997378	0.0273992	0.0245139	0.415486	intron_variant	MODIFIER	-	-	0.037	-0.729493
rs74626198	LDHB		12:21543317-21543317	Ferkingstad	T	C	-0.18	0.0194073	1.77828e-20	0.0447	35559	t	c	-0.042	0.0170563	0.0138	370000	t	c	-0.0238	0.0293	0.4168	34511	Wald ratio	1	-0.233333	0.105919	0.0275995	-0.440935	-0.0257312	intron_variant	MODIFIER	-	-	13.07	1.13171
rs1245540	SPOCK2.5491.12.3		10:72089994-72089994	Sun	T	C	0.2179	0.0243	3.3e-19	0.44884	3300	t	c	0.011	0.00446714	0.0138	370000	t	c	0.0057	0.0076	0.4551	39618	Wald ratio	1	0.050482	0.022916	0.0276	0.00557	0.0954	upstream_gene_variant	MODIFIER	-	-	0.044	-0.699786
rs13100619	BTD		3:15508460-15508460	Emilsson	A	C	1.43	0.058	4.4e-122	0.038	3200	a	c	0.0002	0.0113978	0.986	370000	a	c	0.0106	0.0182	0.5602	37235	Wald ratio	1	0.00014	6.4e-05	0.028	2e-05	0.00026	intron_variant	MODIFIER	-	-	1.23	-0.017406
rs2212617	DSG2		18:31508010-31508010	Emilsson	A	G	0.137	0.024	1.1e-08	0.398	3200	a	g	-0.011	0.00447652	0.014	370000	a	g	-0.0053	0.0079	0.5018	39618	Wald ratio	1	-0.080292	0.036541	0.028	-0.15191	-0.00867	intron_variant	MODIFIER	-	-	1.253	-0.013516
rs2365715	BCAN		1:156645322-156645322	Ferkingstad	A	G	-0.2	0.00844861	6.91831e-124	0.3942	35559	a	g	-0.014	0.00571513	0.0143	370000	a	g	-0.0277	0.0099	0.00518	36393	Wald ratio	1	-0.07	0.0319786	0.0285992	-0.132678	-0.00732204	intron_variant	MODIFIER	-	-	22.7	2.63101
rs250727	PAR-1		5:76763476-76763476	Folkersen	T	C	0.12	0.011	1.2e-29	NA	21758	t	c	-0.01	0.0040906	0.0145	370000	t	c	0.003	0.0076	0.6897	39618	Wald ratio	1	-0.083333	0.038165	0.029	-0.15814	-0.00853	regulatory_region_variant	MODIFIER	-	-	4.614	0.328102
rs2398666	SNX8		7:2313965-2313965	Ferkingstad	G	A	0.13	0.0108075	2.51189e-33	0.1827	35559	a	g	0.017	0.00696811	0.0147	370000	a	g	-0.0218	0.0114	0.05699	36393.1	Wald ratio	1	-0.130769	0.0600385	0.0293993	-0.248445	-0.0130938	intron_variant	MODIFIER	-	-	3.083	0.1964
rs12602950	CNP		17:41971811-41971811	Ferkingstad	A	G	-0.08	0.00881405	1.12202e-19	0.2969	35559	a	g	0.012	0.00492361	0.0148	370000	a	g	-0.0039	0.0086	0.6469	38160	Wald ratio	1	-0.15	0.0689525	0.0295994	-0.285147	-0.0148531	intron_variant	MODIFIER	-	-	1.376	0.006341
rs12602950	CNP		17:41971811-41971811	Emilsson	G	A	0.187	0.027	3.8e-12	0.296	3200	a	g	0.012	0.00492361	0.0148	370000	a	g	-0.0039	0.0086	0.6469	38160	Wald ratio	1	0.064171	0.029498	0.0296	0.00635	0.12199	intron_variant	MODIFIER	-	-	1.376	0.006341
rs10788274	PLEKHA1		10:122301287-122301287	Ferkingstad	A	G	0.28	0.00794215	2.88403e-272	0.4337	35559	a	g	0.01	0.00410711	0.0149	370000	a	g	0.0126	0.0076	0.09809	39618	Wald ratio	1	0.0357143	0.0164374	0.0297994	0.003497	0.0679316	intron_variant	MODIFIER	-	-	13.35	1.16453
rs6958168	CCM2		7:44980215-44980215	Ferkingstad	T	G	0.07	0.0102943	1.04713e-11	0.1718	35559	t	g	0.0001	0.00531892	0.985	370000	t	g	0.0097	0.0093	0.2981	39618.1	Wald ratio	1	-0.00142857	0.000658571	0.0300677	-0.00271937	-0.000137771	upstream_gene_variant	MODIFIER	-	-	6.089	0.460745
rs4761234	LYZ		12:69338325-69338325	Emilsson	T	C	0.511	0.023	2.8e-104	0.479	3200	t	c	-0.0001	0.00531892	0.985	370000	t	c	-0.0015	0.0076	0.8451	39618	Wald ratio	1	-0.000196	9e-05	0.0301	-0.00037	-2e-05	TF_binding_site_variant	MODIFIER	-	-	19.48	2.02973
rs4761234	LYZ.4920.10.1		12:69338325-69338325	Sun	C	T	-0.4735	0.0237	3.8e-89	0.473084	3300	t	c	-0.0001	0.00531892	0.985	370000	t	c	-0.0015	0.0076	0.8451	39618	Wald ratio	1	-0.000211	9.7e-05	0.0301	-0.0004	-2e-05	TF_binding_site_variant	MODIFIER	-	-	19.48	2.02973
rs2846714	MMP8		11:102655879-102655879	Emilsson	G	T	-0.229	0.03	1.5e-14	0.232	3200	t	g	-0.0001	0.00531892	0.985	370000	t	g	0.0029	0.0091	0.7507	38266	Wald ratio	1	0.000437	0.000201	0.0301	4e-05	0.00083	intron_variant,non_coding_transcript_variant	MODIFIER	-	-	0.848	-0.095405
rs78564162	GZMB		14:24689939-24689939	Ferkingstad	A	G	0.16	0.016065	2.29087e-23	0.0655	35559	a	g	-0.019	0.00784206	0.0154	370000	a	g	-0.0124	0.0145	0.3944	39618	Wald ratio	1	0.11875	0.0549856	0.0307994	0.0109782	0.226522	regulatory_region_variant	MODIFIER	-	-	6.938	0.542122
rs35070799	LGALS3		14:55351685-55351685	Suhre	T	C	-0.63	0.076	4.5e-16	0.08	992	t	c	-0.018	0.00742932	0.0154	370000	t	c	0.0283	0.0148	0.05523	34923	Wald ratio	1	0.028571	0.01323	0.0308	0.00264	0.0545	missense_variant	MODERATE	tolerated(0.08)	benign(0.003)	9.27	0.787667
rs4648629	NADK		1:1764023-1764023	Ferkingstad	C	A	-0.12	0.00784903	9.12011e-53	0.4504	35559	a	c	0.0001	0.00498644	0.984	370000	a	c	-0.0165	0.0083	0.04645	38160	Wald ratio	1	-0.000833333	0.000388333	0.0318791	-0.00159447	-7.22e-05	intron_variant	MODIFIER	-	-	3.798	0.257971
rs72732234	CFHR5.7885.17.3		1:196334759-196334759	Sun	C	T	-1.5026	0.0921	7.8e-60	0.01857	3300	t	c	-0.05	0.0207562	0.016	370000	t	c	0.0779	0.0368	0.03425	31269	Wald ratio	1	-0.033276	0.015517	0.032	-0.06369	-0.00286	intron_variant	MODIFIER	-	-	1.377	0.00652
rs1245547	SPOCK2		10:72086583-72086583	Emilsson	A	G	0.211	0.025	3e-17	0.462	3200	a	g	-0.011	0.00457069	0.0161	370000	a	g	-0.0065	0.0076	0.3907	39618	Wald ratio	1	0.052133	0.024339	0.0322	0.00443	0.09984	intron_variant	MODIFIER	-	-	13.8	1.22171
rs8176749	NOTCH1		9:133255801-133255801	Suhre	C	T	0.448	0.072	6e-10	0.09	995	t	c	-0.02	0.00832595	0.0163	370000	t	c	-0.0001	0.0139	0.9942	37612	Wald ratio	1	0.044643	0.020891	0.0326	0.0037	0.08559	synonymous_variant	LOW	-	-	5.542	0.410444
rs11120218	C4BPA		1:207105106-207105106	Emilsson	G	A	-0.429	0.038	1.5e-28	0.111	3200	a	g	0.016	0.00666697	0.0164	370000	a	g	0.0123	0.0116	0.2874	39723	Wald ratio	1	0.037296	0.017473	0.0328	0.00305	0.07154	intron_variant	MODIFIER	-	-	0.117	-0.503548
rs2283824	TPST2.8024.64.3		22:26528490-26528490	Sun	A	G	0.2429	0.0246	6e-23	0.416943	3300	a	g	-0.01	0.00417458	0.0166	370000	a	g	0.0139	0.0075	0.06319	39725	Wald ratio	1	-0.041169	0.019331	0.0332	-0.07906	-0.00328	intron_variant	MODIFIER	-	-	6.41	0.491026
rs1245548	SPOCK2		10:72086126-72086126	Ferkingstad	G	A	0.19	0.00827315	1.02329e-116	0.4586	35559	a	g	0.011	0.00459627	0.0167	370000	a	g	0.0064	0.0075	0.3897	39724	Wald ratio	1	0.0578947	0.0272157	0.0333991	0.00455189	0.111238	intron_variant	MODIFIER	-	-	7.775	0.627276
rs71334202	CST3		20:23638015-23638015	Emilsson	A	C	0.304	0.028	1.2e-26	0.212	3200	a	c	0.013	0.00543195	0.0167	370000	a	c	-0.0029	0.0095	0.7568	38668	Wald ratio	1	0.042763	0.020103	0.0334	0.00336	0.08216	upstream_gene_variant	MODIFIER	-	-	6.719	0.520647
rs6519166	APOBEC3G		22:39076172-39076172	Ferkingstad	A	C	0.12	0.00866793	1.38038e-43	0.3627	35559	a	c	-0.011	0.00460048	0.0168	370000	a	c	-0.0008	0.0084	0.9268	38160	Wald ratio	1	-0.0916667	0.0431403	0.0335993	-0.176222	-0.00711161	upstream_gene_variant	MODIFIER	-	-	0.902	-0.082378
rs407354	PLEKHA7		11:16865345-16865345	Emilsson	C	T	-0.225	0.04	1.4e-08	0.107	3200	t	c	-0.017	0.00710983	0.0168	370000	t	c	0.0258	0.0128	0.04393	38693	Wald ratio	1	-0.075556	0.035558	0.0336	-0.14525	-0.00586	intron_variant	MODIFIER	-	-	0.739	-0.124171
rs6921438	VEGF-A		6:43957870-43957870	Folkersen	A	G	-0.45	0.012	1.9e-302	NA	21758	a	g	-0.0001	0.00469308	0.983	370000	a	g	-0.0003	0.0078	0.9684	37235	Wald ratio	1	0.000222	0.000105	0.0341	2e-05	0.00043	intron_variant,non_coding_transcript_variant	MODIFIER	-	-	3.557	0.237436
rs6921438	VEGFA.14032.2.3		6:43957870-43957870	Sun	A	G	-0.7023	0.0215	1.7e-234	0.496842	3300	a	g	-0.0001	0.00469308	0.983	370000	a	g	-0.0003	0.0078	0.9684	37235	Wald ratio	1	0.000142	6.7e-05	0.0341	1e-05	0.00027	intron_variant,non_coding_transcript_variant	MODIFIER	-	-	3.557	0.237436
rs6921438	VEGFA.2597.8.3		6:43957870-43957870	Sun	A	G	-0.4199	0.0236	7.8e-71	0.496842	3300	a	g	-0.0001	0.00469308	0.983	370000	a	g	-0.0003	0.0078	0.9684	37235	Wald ratio	1	0.000238	0.000112	0.0341	2e-05	0.00046	intron_variant,non_coding_transcript_variant	MODIFIER	-	-	3.557	0.237436
rs11078596	SERPINF2		17:1714968-1714968	Ferkingstad	C	T	-0.17	0.00971602	1.51356e-68	0.2182	35559	t	c	-0.0001	0.00469308	0.983	370000	t	c	-0.018	0.0109	0.09907	36393	Wald ratio	1	0.000588235	0.000277647	0.0341206	4.4e-05	0.00113242	upstream_gene_variant	MODIFIER	-	-	7.542	0.603027
rs3763131	MAPK9		5:180307312-180307312	Ferkingstad	T	C	0.18	0.00977807	1.12202e-75	0.2005	35559	t	c	-0.013	0.00545176	0.0171	370000	t	c	-0.0069	0.0095	0.467	38266	Wald ratio	1	0.0722222	0.0341038	0.0341992	0.00537871	0.139066	splice_polypyrimidine_tract_variant,intron_variant	LOW	-	-	0.034	-0.747215
rs11539938	AES		19:3062859-3062859	Ferkingstad	T	C	-0.05	0.00762161	5.37032e-11	0.4359	35559	t	c	-0.013	0.00547131	0.0175	370000	t	c	-0.0039	0.0099	0.6975	33677.9	Wald ratio	1	-0.26	0.123318	0.0349993	-0.501704	-0.0182963	upstream_gene_variant	MODIFIER	-	-	6.532	0.502647
rs870801	SAR1A		10:70169990-70169990	Ferkingstad	C	A	0.15	0.00830165	5.62341e-73	0.3952	35559	a	c	-0.01	0.00421985	0.0178	370000	a	c	0.0197	0.0075	0.009164	39723	Wald ratio	1	-0.0666667	0.0317237	0.0355992	-0.128845	-0.00448815	intron_variant	MODIFIER	-	-	6.992	0.547428
rs3759562	CINP		14:102365480-102365480	Ferkingstad	A	G	-0.06	0.00964267	4.89779e-10	0.2676	35559	a	g	-0.011	0.00464184	0.0178	370000	a	g	0.0233	0.0088	0.008232	37210	Wald ratio	1	-0.183333	0.0872403	0.0355993	-0.354324	-0.0123423	intron_variant	MODIFIER	-	-	7.648	0.614012
rs7789303	EPHB6		CHR_HSCHR7_2_CTG6:142915961-142915961	Emilsson	A	G	0.239	0.026	6.3e-20	0.275	3200	a	g	-0.012	0.00506825	0.0179	370000	a	g	0.0096	0.009	0.2831	38160	Wald ratio	1	-0.050209	0.023918	0.0358	-0.09709	-0.00333	upstream_gene_variant	MODIFIER	-	-	NA	NA
rs7789303	EPHB6.5078.82.3		CHR_HSCHR7_2_CTG6:142915961-142915961	Sun	G	A	-0.3234	0.0272	1.5e-32	0.273328	3300	a	g	-0.012	0.00506825	0.0179	370000	a	g	0.0096	0.009	0.2831	38160	Wald ratio	1	-0.037106	0.017676	0.0358	-0.07175	-0.00246	upstream_gene_variant	MODIFIER	-	-	NA	NA
rs72835078	GP1BA.4990.87.1		17:4923297-4923297	Sun	T	G	0.3281	0.0481	9.1e-12	0.071969	3300	t	g	-0.019	0.00804565	0.0182	370000	t	g	0.0148	0.0136	0.2757	39618	Wald ratio	1	-0.057909	0.027675	0.0364	-0.11215	-0.00367	intron_variant	MODIFIER	-	-	0.407	-0.24569
rs72835070	GP1BA		17:4911394-4911394	Emilsson	C	T	-0.346	0.045	2.4e-14	0.079	3200	t	c	-0.019	0.00809373	0.0189	370000	t	c	0.0208	0.0135	0.1251	39618.1	Wald ratio	1	-0.054913	0.026438	0.0378	-0.10673	-0.00309	intron_variant	MODIFIER	-	-	0.102	-0.531976
rs7644362	PROK2		3:71780091-71780091	Emilsson	G	A	-1	0.025	3.2e-289	0.202	3200	a	g	0.014	0.0059985	0.0196	370000	a	g	-0.009	0.0101	0.3753	37210	Wald ratio	1	-0.014	0.006789	0.0392	-0.02731	-0.00069	intron_variant	MODIFIER	-	-	0.943	-0.072998
rs2422441	RAB1A		2:65143632-65143632	Ferkingstad	G	A	-0.06	0.009263	9.33254e-11	0.2339	35559	a	g	0.011	0.00471695	0.0197	370000	a	g	-0.0012	0.0082	0.8885	39725	Wald ratio	1	0.183333	0.088997	0.0393991	0.00889921	0.357767	intergenic_variant	MODIFIER	-	-	0.736	-0.125073
rs3745540	KLK12.3199.54.2		19:51031874-51031874	Sun	G	A	-0.3011	0.0246	2.5e-34	0.406286	3300	a	g	-0.0001	0.003989	0.98	370000	a	g	-0.003	0.0079	0.706	37058	Wald ratio	1	-0.000332	0.000162	0.04	-0.00065	-2e-05	splice_donor_variant	HIGH	-	-	32	4.45425
rs3745540	KLK12		19:51031874-51031874	Ferkingstad	G	A	0.14	0.00834913	4.16869e-63	0.4185	35559	a	g	-0.0001	0.003989	0.98	370000	a	g	-0.003	0.0079	0.706	37058	Wald ratio	1	0.000714286	0.000347857	0.040035	3.25e-05	0.00139609	splice_donor_variant	HIGH	-	-	32	4.45425
rs160438	RIPK2		8:89643912-89643912	Ferkingstad	A	G	0.08	0.0111945	8.91251e-13	0.1329	35559	a	g	-0.0002	0.00797801	0.98	370000	a	g	0.0088	0.011	0.4227	38160	Wald ratio	1	0.0025	0.0012175	0.040035	0.0001137	0.0048863	intron_variant,non_coding_transcript_variant	MODIFIER	-	-	4.779	0.342491
rs111976570	CD8A		2:86786989-86786989	Emilsson	A	C	-0.567	0.031	7.3e-73	0.19	3200	a	c	-0.014	0.00603732	0.0204	370000	a	c	0.0011	0.0111	0.9179	39618	Wald ratio	1	0.024691	0.012071	0.0408	0.00103	0.04835	intron_variant	MODIFIER	-	-	4.247	0.296431
rs3825381	TMEM132B		12:125652317-125652317	Ferkingstad	C	T	-0.16	0.0091603	2.5704e-68	0.2584	35559	t	c	0.012	0.00519934	0.021	370000	t	c	0.0166	0.0086	0.05442	39618	Wald ratio	1	-0.0705882	0.0347122	0.0419991	-0.138624	-0.00255237	intron_variant	MODIFIER	-	-	0.154	-0.4465
rs12712135	IL1RL1		2:102314488-102314488	Suhre	G	A	0.684	0.034	4.4e-76	0.46	996	a	g	-0.0001	0.00379901	0.979	370000	a	g	0.002	0.0075	0.7948	39618	Wald ratio	1	0.000146	7.2e-05	0.0421	1e-05	0.00029	intron_variant	MODIFIER	-	-	5.64	0.419328
rs221205	DPY30		2:31861868-31861868	Ferkingstad	C	T	0.1	0.0120931	1.34896e-16	0.1152	35559	t	c	0.0002	0.00759802	0.979	370000	t	c	0.0172	0.0125	0.1707	39618	Wald ratio	1	-0.002	0.000984	0.042101	-0.00392864	-7.14e-05	downstream_gene_variant	MODIFIER	-	-	0.307	-0.303368
rs7703662	CCL28		5:43420061-43420061	Ferkingstad	G	T	0.06	0.00894224	1.94984e-11	0.4761	35559	t	g	-0.01	0.00433952	0.0212	370000	t	g	0.0045	0.0079	0.5681	37210	Wald ratio	1	0.166667	0.0821188	0.0423993	0.00571375	0.32762	intergenic_variant	MODIFIER	-	-	0.009	-0.976858
rs74589258	RRM2B.8925.25.3		8:102203000-102203000	Sun	G	A	0.3254	0.0479	1.1e-11	0.07035	3300	a	g	-0.019	0.00825781	0.0214	370000	a	g	-0.0044	0.0155	0.7747	38668	Wald ratio	1	0.05839	0.028825	0.0428	0.00189	0.11489	downstream_gene_variant	MODIFIER	-	-	2.212	0.113209
rs76426991	LGALS3		14:55134221-55134221	Emilsson	G	A	0.606	0.042	2.5e-45	0.088	3200	a	g	0.018	0.00785307	0.0219	370000	a	g	-0.031	0.014	0.0273	39618	Wald ratio	1	-0.029703	0.014734	0.0438	-0.05858	-0.00083	intron_variant	MODIFIER	-	-	10.75	0.929296
rs7173566	MTHFS.14107.1.3		15:79919349-79919349	Sun	C	T	-0.2126	0.0263	6e-16	0.342884	3300	t	c	-0.01	0.0043694	0.0221	370000	t	c	0.0026	0.0081	0.7492	39618	Wald ratio	1	-0.047037	0.023376	0.0442	-0.09285	-0.00122	intron_variant,non_coding_transcript_variant	MODIFIER	-	-	5.486	0.405397
rs4820023	TCN2		22:30634794-30634794	Emilsson	C	T	-0.554	0.023	1.3e-120	0.416	3200	t	c	-0.0099	0.00434827	0.0228	370000	t	c	0.006	0.0077	0.4373	39618	Wald ratio	1	0.01787	0.008939	0.0456	0.00035	0.03539	upstream_gene_variant	MODIFIER	-	-	5.91	0.444143
rs34603401	H6PD.7161.25.3		1:9245386-9245386	Sun	C	A	0.7589	0.0317	1e-126	0.150217	3300	a	c	0.015	0.00660276	0.0231	370000	a	c	-0.0062	0.0127	0.6221	33465.1	Wald ratio	1	-0.019765	0.009915	0.0462	-0.0392	-0.00033	missense_variant	MODERATE	deleterious(0.03)	benign(0.338)	26.2	3.87548
rs3792900	TGFBI		5:136058065-136058065	Suhre	T	C	0.449	0.039	4.2e-29	0.47	995	t	c	-0.0097	0.00427599	0.0233	370000	t	c	0.0025	0.0075	0.745	39618	Wald ratio	1	-0.021604	0.010856	0.0466	-0.04288	-0.00032	intron_variant	MODIFIER	-	-	9.436	0.804439
rs10758322	MSMP		9:35776193-35776193	Ferkingstad	C	T	0.06	0.00820559	2.63027e-13	0.4183	35559	t	c	-0.0099	0.00437046	0.0235	370000	t	c	0.0015	0.0076	0.8403	39721	Wald ratio	1	-0.165	0.0830687	0.0469991	-0.327815	-0.00218541	intron_variant,non_coding_transcript_variant	MODIFIER	-	-	7.89	0.639419
rs34712979	NPNT		4:105897896-105897896	Ferkingstad	G	A	-0.2	0.00940182	2.04174e-100	0.244	35559	a	g	0.013	0.00574723	0.0237	370000	a	g	-0.011	0.0108	0.3109	36393.1	Wald ratio	1	-0.065	0.0327833	0.0473991	-0.129255	-0.000744732	splice_region_variant,splice_polypyrimidine_tract_variant,intron_variant	LOW	-	-	23.5	3.05252
rs3947	CTSB		CHR_HG76_PATCH:8107958-8107958	Suhre	G	A	0.515	0.046	1.5e-27	0.28	997	a	g	-0.0001	0.00332402	0.976	370000	a	g	-0.009	0.0092	0.3269	37506	Wald ratio	1	0.000194	9.8e-05	0.0481	0	0.00039	3_prime_UTR_variant	MODIFIER	-	-	NA	NA
rs2781668	ARG1		6:131576138-131576138	Ferkingstad	C	T	-0.11	0.00981421	3.71535e-29	0.1932	35559	t	c	0.013	0.00576361	0.0241	370000	t	c	0.0004	0.0104	0.9669	38160	Wald ratio	1	-0.118182	0.0598205	0.0481991	-0.23543	-0.000933727	intron_variant	MODIFIER	-	-	0.111	-0.513161
rs13159365	TGFBI.3283.21.1		5:136053744-136053744	Sun	T	C	-0.4461	0.0239	5e-78	0.492864	3300	t	c	-0.0096	0.0042652	0.0244	370000	t	c	0.0028	0.0075	0.7143	39618.1	Wald ratio	1	0.02152	0.010922	0.0488	0.00011	0.04293	intron_variant	MODIFIER	-	-	10.23	0.880335
rs2842061	SMAP1		6:70634174-70634174	Ferkingstad	G	A	-0.32	0.00920913	1.47911e-264	0.2552	35559	a	g	0.011	0.00489064	0.0245	370000	a	g	-0.0034	0.0084	0.6828	38160	Wald ratio	1	-0.034375	0.0174617	0.0489992	-0.0685998	-0.000150154	intergenic_variant	MODIFIER	-	-	1.537	0.030386
rs11248941	WFIKKN1		16:608271-608271	Emilsson	G	T	-0.203	0.028	2.3e-13	0.268	3200	t	g	-0.012	0.00533524	0.0245	370000	t	g	0.0089	0.01	0.37	38160	Wald ratio	1	-0.059113	0.030028	0.049	-0.11797	-0.00026	intron_variant	MODIFIER	-	-	1.102	-0.04057
rs59882870	POR		7:76009103-76009103	Ferkingstad	G	A	0.19	0.0106427	2.75423e-71	0.1606	35559	a	g	0.013	0.00578791	0.0247	370000	a	g	0.0165	0.0096	0.08644	39618	Wald ratio	1	0.0684211	0.0348176	0.0493992	0.000178598	0.136664	intron_variant	MODIFIER	-	-	0.789	-0.110515
rs28396798	MGAT2.6909.40.3		14:49608601-49608601	Sun	T	C	0.1949	0.0244	1.3e-15	0.45253	3300	t	c	0.0096	0.00428008	0.0249	370000	t	c	-0.0102	0.0078	0.1901	38159.9	Wald ratio	1	0.049256	0.025109	0.0498	4e-05	0.09847	intron_variant	MODIFIER	-	-	7.449	0.593436
rs61762372	PRKCA		17:66302564-66302564	Ferkingstad	G	A	0.08	0.00839524	1.58489e-21	0.3696	35559	a	g	0.0001	0.00319102	0.975	370000	a	g	0.0032	0.008	0.6836	38160	Wald ratio	1	0.00125	0.0006375	0.0499042	5e-07	0.0024995	upstream_gene_variant	MODIFIER	-	-	14.62	1.33221
rs41292808	THSD1.5621.64.3		13:52397382-52397382	Sun	T	C	0.9059	0.0757	5.5e-33	0.026681	3300	t	c	0.0004	0.0127641	0.975	370000	t	c	-0.0048	0.0253	0.8481	38404	Wald ratio	1	0.000442	0.000225	0.05	0	0.00088	missense_variant	MODERATE	tolerated(0.06)	benign(0.014)	13.86	1.22846
rs11229080	SERPING1		11:57632038-57632038	Emilsson	T	C	-1	0.023	1e-300	0.258	3200	t	c	0.011	0.00493449	0.0258	370000	t	c	-0.019	0.0083	0.02267	39724	Wald ratio	1	-0.011	0.005651	0.0516	-0.02208	8e-05	intergenic_variant	MODIFIER	-	-	2.206	0.112623
rs2744874	SCUBE1		22:43319856-43319856	Emilsson	T	C	-0.27	0.036	3.8e-14	0.134	3200	t	c	0.014	0.00628449	0.0259	370000	t	c	0.0146	0.0108	0.1785	39618	Wald ratio	1	-0.051852	0.026662	0.0518	-0.10411	0.00041	intron_variant	MODIFIER	-	-	3.251	0.211067
rs9373885	RTN4IP1		6:106635743-106635743	Ferkingstad	C	T	-0.07	0.00861223	4.36516e-16	0.2721	35559	t	c	-0.0002	0.00613649	0.974	370000	t	c	-0.0021	0.0092	0.8182	38160	Wald ratio	1	0.00285714	0.00147037	0.0519988	-2.48e-05	0.00573907	intron_variant	MODIFIER	-	-	0.316	-0.297382
rs4344	ACE		17:63489363-63489363	Emilsson	G	A	-0.583	0.022	8.5e-136	0.499	3200	a	g	-0.0095	0.00426734	0.026	370000	a	g	-0.0025	0.0076	0.7438	39618	Wald ratio	1	0.016295	0.008386	0.052	-0.00014	0.03273	intron_variant	MODIFIER	-	-	3.802	0.258367
rs11622942	RNASE6.5646.20.3		14:20782687-20782687	Sun	T	G	0.9971	0.0236	0	0.233384	3300	t	g	0.0002	0.00613649	0.974	370000	t	g	-0.0031	0.0089	0.7297	38693	Wald ratio	1	0.000201	0.000103	0.052	0	0.0004	downstream_gene_variant	MODIFIER	-	-	4.437	0.312726
rs1138545	TNC.4155.3.2		9:115073620-115073620	Sun	T	C	0.853	0.0309	2.8e-167	0.153428	3300	t	c	0.0002	0.00613649	0.974	370000	NA	NA	NA	NA	NA	NA	Wald ratio	1	0.000234	0.000121	0.052	0	0.00047	missense_variant	MODERATE	tolerated(0.11)	benign(0.003)	10.29	0.886565
rs6940814	GNMT		6:42957194-42957194	Ferkingstad	G	A	0.22	0.00811851	1.02329e-161	0.3708	35559	a	g	0.0097	0.0043601	0.0261	370000	a	g	0	0.0078	0.9952	38160	Wald ratio	1	-0.0440909	0.0227099	0.0521992	-0.0886022	0.000420424	upstream_gene_variant	MODIFIER	-	-	1.673	0.049065
rs6761276	IL1RN.5353.89.2		2:113074735-113074735	Sun	C	T	-0.1907	0.0248	1.5e-14	0.422303	3300	t	c	-0.0096	0.00432379	0.0264	370000	t	c	-0.0068	0.0077	0.3785	37612	Wald ratio	1	-0.050341	0.025995	0.0528	-0.10129	0.00061	missense_variant	MODERATE	deleterious(0.03)	benign(0.005)	22.2	2.42726
rs34827544	HS6ST1.5465.32.3		2:128326851-128326851	Sun	T	C	-0.3048	0.0348	1.9e-18	0.157293	3300	t	c	0.014	0.00631388	0.0266	370000	t	c	-0.0011	0.0116	0.9259	38160.1	Wald ratio	1	-0.045932	0.023758	0.0532	-0.0925	0.00063	intergenic_variant	MODIFIER	-	-	0.734	-0.125546
rs17646258	LSAMP		3:116319402-116319402	Emilsson	C	T	0.222	0.031	1.5e-12	0.171	3200	t	c	0.013	0.00586675	0.0267	370000	t	c	0.0009	0.0098	0.9274	38160	Wald ratio	1	-0.058559	0.030315	0.0534	-0.11798	0.00086	intron_variant	MODIFIER	-	-	3.685	0.248354
rs7086891	PSAP		10:71895592-71895592	Emilsson	G	A	0.619	0.025	3.6e-122	0.291	3200	a	g	0.011	0.00496744	0.0268	370000	a	g	0.0073	0.0088	0.4064	38160	Wald ratio	1	-0.017771	0.009207	0.0536	-0.03582	0.00028	intergenic_variant	MODIFIER	-	-	0.986	-0.063724
rs4918970	ENTPD1		10:95803250-95803250	Emilsson	G	A	-0.136	0.024	2e-08	0.427	3200	a	g	-0.0002	0.00590913	0.973	370000	a	g	0.0019	0.008	0.8115	39618	Wald ratio	1	-0.001471	0.000763	0.054	-0.00297	3e-05	intron_variant	MODIFIER	-	-	8.225	0.675106
rs3213122	PMEL		12:55969882-55969882	Emilsson	C	A	-0.302	0.041	1.5e-13	0.092	3200	a	c	0.018	0.00814452	0.0271	370000	a	c	0.0243	0.0145	0.09309	39719	Wald ratio	1	0.059603	0.030959	0.0542	-0.00108	0.12028	intron_variant	MODIFIER	-	-	6.606	0.509711
rs2706762	PCYOX1		2:70261338-70261338	Emilsson	C	T	0.79	0.032	1.4e-121	0.14	3200	t	c	0.014	0.00634287	0.0273	370000	t	c	-0.0149	0.0122	0.219	35205	Wald ratio	1	-0.017722	0.00922	0.0546	-0.03579	0.00035	missense_variant	MODERATE	tolerated(1)	benign(0.001)	17.6	1.78177
rs6665610	FCGR2B.3310.62.1		1:161671594-161671594	Sun	A	G	1.3308	0.0224	0	0.204529	3300	a	g	0.013	0.00590883	0.0278	370000	NA	NA	NA	NA	NA	NA	Wald ratio	1	0.009769	0.005103	0.0556	-0.00023	0.01977	synonymous_variant	LOW	-	-	6.534	0.502788
rs2025727	B3GALTL		13:31311017-31311017	Ferkingstad	A	G	-0.27	0.00916274	7.58578e-191	0.233	35559	a	g	-0.0002	0.00569801	0.972	370000	a	g	-0.0084	0.0089	0.3437	39618	Wald ratio	1	0.000740741	0.000387611	0.0559993	-1.9e-05	0.00150046	intron_variant	MODIFIER	-	-	0.843	-0.096669
rs7695151	SH3BP2		4:2770803-2770803	Ferkingstad	C	T	0.26	0.00802929	5.01187e-230	0.4419	35559	t	c	0.0002	0.00569801	0.972	370000	t	c	-0.013	0.0077	0.09311	38160	Wald ratio	1	0.000769231	0.000402519	0.0559993	-1.97e-05	0.00155817	intergenic_variant	MODIFIER	-	-	1.648	0.04579
rs9330298	S100A14		1:153617778-153617778	Ferkingstad	C	A	-0.09	0.00821566	6.30957e-28	0.4302	35559	a	c	0.01	0.00456263	0.0284	370000	a	c	-0.0174	0.0082	0.03361	38160	Wald ratio	1	-0.111111	0.0583306	0.0567992	-0.225439	0.00321678	upstream_gene_variant	MODIFIER	-	-	10.16	0.873804
rs17689879	TGFBI		5:136057449-136057449	Emilsson	C	T	0.389	0.023	4.5e-61	0.432	3200	t	c	-0.0093	0.00425127	0.0287	370000	t	c	0.0026	0.0075	0.7297	39618	Wald ratio	1	0.023907	0.012581	0.0574	-0.00075	0.04857	intron_variant	MODIFIER	-	-	3.49	0.231663
rs17806420	CYB5A		18:74316132-74316132	Ferkingstad	C	T	-0.1	0.00993162	7.58578e-24	0.1905	35559	t	c	0.012	0.00549237	0.0289	370000	t	c	-0.0031	0.0098	0.7515	39617.9	Wald ratio	1	-0.12	0.0632505	0.0577991	-0.243971	0.00397098	intron_variant	MODIFIER	-	-	2.102	0.101282
rs2562156	MPG		16:74696-74696	Ferkingstad	C	A	0.28	0.0287345	1.94984e-22	0.0197	35559	a	c	-0.0008	0.0220058	0.971	370000	NA	NA	NA	NA	NA	NA	Wald ratio	1	-0.00285714	0.00150717	0.0579993	-0.00581119	9.69e-05	upstream_gene_variant	MODIFIER	-	-	3.346	0.219341
rs7541549	BCAN		1:156618647-156618647	Emilsson	T	C	0.201	0.029	5.6e-12	0.233	3200	t	c	-0.011	0.00504408	0.0292	370000	t	c	-0.0177	0.0094	0.0611	38160	Wald ratio	1	-0.054726	0.028915	0.0584	-0.1114	0.00195	upstream_gene_variant	MODIFIER	-	-	0.679	-0.141841
rs35791293	TMEM190		19:55374651-55374651	Emilsson	C	T	0.983	0.018	1e-300	0.475	3200	t	c	0.01	0.00458552	0.0292	370000	t	c	0.008	0.0081	0.3261	38160	Wald ratio	1	-0.010173	0.005375	0.0584	-0.02071	0.00036	upstream_gene_variant	MODIFIER	-	-	21.6	2.30303
rs6678766	FH		1:241527254-241527254	Ferkingstad	G	A	-0.15	0.0088535	2.18776e-64	0.2978	35559	a	g	0.011	0.0050472	0.0293	370000	a	g	-0.0045	0.0085	0.5986	39721	Wald ratio	1	0.0733333	0.0387763	0.0585993	-0.00266828	0.149335	upstream_gene_variant	MODIFIER	-	-	4.76	0.34088
rs189821701	PLG.3710.49.2		6:160441777-160441777	Sun	T	C	-1.8697	0.155	1.7e-33	0.007028	3300	t	c	0.076	0.0349789	0.0298	370000	NA	NA	NA	NA	NA	NA	Wald ratio	1	-0.040648	0.021578	0.0596	-0.08294	0.00165	intron_variant	MODIFIER	-	-	1.087	-0.043275
rs2303147	CA11		19:48639768-48639768	Ferkingstad	C	T	0.18	0.010587	7.94328e-65	0.1616	35559	t	c	-0.014	0.00644742	0.0299	370000	t	c	0.0028	0.0109	0.8007	38265	Wald ratio	1	0.0777778	0.0413212	0.0597991	-0.00321182	0.158767	intron_variant	MODIFIER	-	-	0.073	-0.60028
rs3210587	LARGE		22:33920089-33920089	Ferkingstad	G	A	0.11	0.00830575	4.89779e-40	0.3441	35559	a	g	0.0002	0.00531798	0.97	370000	a	g	0.0048	0.0082	0.5584	37210	Wald ratio	1	0.00181818	0.000966709	0.0599998	-7.66e-05	0.00371293	5_prime_UTR_variant	MODIFIER	-	-	15.91	1.52758
rs10762477	C10orf54.14123.34.3		10:71771312-71771312	Sun	G	A	0.2705	0.0352	1.7e-14	0.14794	3300	a	g	0.0002	0.00531798	0.97	370000	a	g	-0.0207	0.0106	0.04984	39722	Wald ratio	1	-0.000739	0.000393	0.06	-0.00151	3e-05	intron_variant	MODIFIER	-	-	0.53	-0.192697
rs1534881	CSF2RB.10512.13.3		22:36933406-36933406	Sun	A	G	-0.3158	0.0244	2.6e-38	0.445804	3300	a	g	0.0002	0.00531798	0.97	370000	a	g	0.0132	0.0077	0.08597	39618	Wald ratio	1	-0.000633	0.000337	0.06	-0.00129	3e-05	intron_variant	MODIFIER	-	-	3.943	0.270368
rs145976521	SYT11		1:155846294-155846294	Emilsson	G	A	0.439	0.041	4.5e-26	0.099	3200	a	g	0.017	0.00786223	0.0306	370000	a	g	-0.0211	0.0135	0.119	38160	Wald ratio	1	-0.038724	0.020685	0.0612	-0.07927	0.00182	intron_variant	MODIFIER	-	-	0.922	-0.077913
rs7206272	NDE1		16:15632436-15632436	Ferkingstad	A	C	0.08	0.00971002	1.7378e-16	0.2206	35559	a	c	-0.011	0.00509038	0.0307	370000	a	c	0.0089	0.0089	0.3155	39618	Wald ratio	1	0.1375	0.0735054	0.0613989	-0.00657053	0.281571	intron_variant	MODIFIER	-	-	12.87	1.10975
rs911119	Cystatin C		20:23632100-23632100	Yao	T	C	0.393	0.022	6.66e-73	0.221	6861	t	c	0.011	0.00509647	0.0309	370000	t	c	-0.0077	0.0092	0.405	39075	Wald ratio	1	0.02799	0.014986	0.0618	-0.00138	0.05736	downstream_gene_variant	MODIFIER	-	-	3.789	0.257194
rs9726753	S100A16		1:153619176-153619176	Ferkingstad	G	A	0.19	0.0084403	3.23594e-112	0.4316	35559	a	g	0.01	0.00465239	0.0316	370000	a	g	-0.0178	0.0082	0.02924	38160	Wald ratio	1	0.0526316	0.0283303	0.0631993	-0.00289574	0.108159	intron_variant	MODIFIER	-	-	0.274	-0.326221
rs11544513	ENO1		1:8866415-8866415	Ferkingstad	G	T	-0.33	0.0527598	3.98107e-10	0.0052	35559	t	g	-0.11	0.0512363	0.0318	370000	NA	NA	NA	NA	NA	NA	Wald ratio	1	0.333333	0.179696	0.0635989	-0.0188715	0.685538	missense_variant	MODERATE	deleterious_low_confidence(0)	benign(0.125)	22.8	2.67557
rs61789227	CD58		1:116537006-116537006	Ferkingstad	A	G	0.67	0.0276299	6.76083e-130	0.0211	35559	a	g	-0.042	0.0195744	0.0319	370000	a	g	-0.0402	0.0314	0.1999	33468	Wald ratio	1	0.0626866	0.0338191	0.0637986	-0.00359888	0.128972	intron_variant	MODIFIER	-	-	7.834	0.633451
rs1997365	MAPK8		10:48299932-48299932	Ferkingstad	A	C	-0.06	0.00946304	2.29087e-10	0.2919	35559	a	c	-0.0002	0.00498544	0.968	370000	a	c	-0.0063	0.0081	0.4345	38160	Wald ratio	1	0.00333333	0.00179968	0.0640003	-0.000194046	0.00686071	intergenic_variant	MODIFIER	-	-	5.848	0.438365
rs11581607	IL23R.5088.175.3		1:67242007-67242007	Sun	A	G	-0.42	0.0491	1.2e-17	0.066948	3300	a	g	-0.018	0.00840855	0.0323	370000	a	g	0.0223	0.0156	0.1529	39618	Wald ratio	1	0.042857	0.023191	0.0646	-0.0026	0.08831	intron_variant	MODIFIER	-	-	0.299	-0.308808
rs4705205	SPINK1		5:147839250-147839250	Emilsson	C	T	-0.212	0.025	1.5e-17	0.427	3200	t	c	0.0093	0.00434442	0.0323	370000	t	c	0.0116	0.0077	0.1344	38693	Wald ratio	1	-0.043868	0.023738	0.0646	-0.09039	0.00266	intergenic_variant	MODIFIER	-	-	0.167	-0.429479
rs6036478	CST3		20:23630722-23630722	Suhre	C	A	-0.391	0.05	9.6e-15	0.21	992	a	c	-0.011	0.00514153	0.0324	370000	a	c	0.0059	0.009	0.5125	39704	Wald ratio	1	-0.028133	0.015235	0.0648	-0.05799	0.00173	downstream_gene_variant	MODIFIER	-	-	0.368	-0.266122
rs3814526	LCN2		9:128148408-128148408	Ferkingstad	A	G	-0.15	0.0207523	4.89779e-13	0.0394	35559	a	g	0.022	0.0103068	0.0328	370000	a	g	-0.0007	0.0166	0.9677	39724	Wald ratio	1	0.146667	0.07966	0.0655984	-0.00946693	0.3028	upstream_gene_variant	MODIFIER	-	-	14.16	1.26934
rs58240276	FCRL6.6617.12.3		1:159813769-159813769	Sun	T	C	-0.6094	0.0299	3.1e-92	0.190167	3300	t	c	-0.0002	0.00483428	0.967	370000	t	c	-0.0146	0.0098	0.136	39618	Wald ratio	1	0.000328	0.000179	0.066	-2e-05	0.00068	intron_variant	MODIFIER	-	-	1.468	0.020393
rs17599599	SPOCK3.9906.21.3		4:167040587-167040587	Sun	A	G	0.8477	0.0765	1.5e-28	0.028272	3300	a	g	0.0006	0.0145029	0.967	370000	a	g	0.0416	0.0327	0.2041	37415	Wald ratio	1	0.000708	0.000385	0.066	-5e-05	0.00146	intron_variant	MODIFIER	-	-	1.933	0.08183
rs28928597	RRM2B		8:102218111-102218111	Emilsson	A	G	-0.613	0.052	6.8e-31	0.055	3200	a	g	-0.018	0.00846645	0.0335	370000	a	g	0.0016	0.0152	0.9171	39618	Wald ratio	1	0.029364	0.016031	0.067	-0.00206	0.06078	intron_variant	MODIFIER	-	-	5.16	0.37613
rs11209026	IL23R		1:67240275-67240275	Suhre	G	A	-0.742	0.089	3.4e-16	0.06	996	a	g	-0.018	0.00848077	0.0338	370000	a	g	0.0224	0.0158	0.1575	37604	Wald ratio	1	-0.024259	0.013273	0.0676	-0.05027	0.00176	missense_variant	MODERATE	deleterious(0.02)	probably_damaging(0.995)	26	3.82454
rs11557488	PRKCSH		19:11447460-11447460	Ferkingstad	G	A	0.11	0.00942134	1.69824e-31	0.2142	35559	a	g	-0.0003	0.00703803	0.966	370000	a	g	-0.0076	0.012	0.5265	29308	Wald ratio	1	-0.00272727	0.00149438	0.0679984	-0.00565626	0.000201716	downstream_gene_variant	MODIFIER	-	-	12.71	1.09332
rs10262243	GPNMB.5080.131.3		7:23251368-23251368	Sun	A	G	-0.2239	0.0251	4.4e-19	0.378724	3300	a	g	-0.0002	0.00469202	0.966	370000	a	g	-0.0042	0.0079	0.5949	39618.1	Wald ratio	1	0.000893	0.000489	0.068	-7e-05	0.00185	intron_variant	MODIFIER	-	-	1.315	-0.003268
rs10262243	GPNMB.8240.207.3		7:23251368-23251368	Sun	A	G	-0.2102	0.0251	5.9e-17	0.378724	3300	a	g	-0.0002	0.00469202	0.966	370000	a	g	-0.0042	0.0079	0.5949	39618.1	Wald ratio	1	0.000951	0.000521	0.068	-7e-05	0.00197	intron_variant	MODIFIER	-	-	1.315	-0.003268
rs7899547	MBL2		10:52777079-52777079	Emilsson	T	G	0.915	0.02	1e-300	0.357	3200	t	g	0.0002	0.00469202	0.966	370000	t	g	-0.0059	0.008	0.4618	39618	Wald ratio	1	-0.000219	0.00012	0.068	-0.00045	2e-05	upstream_gene_variant	MODIFIER	-	-	1.17	-0.027914
rs7899547	MBL2.3000.66.1		10:52777079-52777079	Sun	G	T	0.9477	0.0202	0	0.34723	3300	t	g	0.0002	0.00469202	0.966	370000	t	g	-0.0059	0.008	0.4618	39618	Wald ratio	1	-0.000211	0.000116	0.068	-0.00044	2e-05	upstream_gene_variant	MODIFIER	-	-	1.17	-0.027914
rs10471960	IL6ST		5:55940546-55940546	Emilsson	A	G	-0.328	0.035	2.6e-20	0.126	3200	a	g	0.014	0.00661829	0.0344	370000	a	g	-0.0061	0.0117	0.6008	39618	Wald ratio	1	-0.042683	0.023456	0.0688	-0.08866	0.00329	3_prime_UTR_variant	MODIFIER	-	-	1.663	0.047712
rs117002784	PTEN		10:88147290-88147290	Ferkingstad	C	T	0.13	0.0206189	2.88403e-10	0.0383	35559	t	c	-0.0006	0.0136736	0.965	370000	t	c	-0.0268	0.027	0.3202	39244	Wald ratio	1	-0.00461538	0.00254724	0.069999	-0.00960797	0.000377203	regulatory_region_variant	MODIFIER	-	-	3.793	0.257537
rs1194614	DKK1		10:52374968-52374968	Emilsson	C	T	-0.289	0.024	1.3e-31	0.424	3200	t	c	0.0002	0.00455788	0.965	370000	t	c	-0.0025	0.0076	0.745	39618	Wald ratio	1	-0.000692	0.000382	0.07	-0.00144	6e-05	intergenic_variant	MODIFIER	-	-	1.703	0.053047
rs3136516	F2		11:46739206-46739206	Ferkingstad	A	G	0.11	0.00819731	4.67735e-41	0.4379	35559	a	g	0.0091	0.00431852	0.0351	370000	a	g	-0.0042	0.008	0.6026	37235	Wald ratio	1	0.0827273	0.0456899	0.070199	-0.00682495	0.172279	intron_variant	MODIFIER	-	-	6.927	0.54098
rs35094235	AHSG.3581.53.3		3:186611162-186611162	Sun	G	T	0.6252	0.0255	2e-132	0.268996	3300	t	g	0.01	0.00474563	0.0351	370000	t	g	0.0024	0.0085	0.7783	39618.1	Wald ratio	1	-0.015995	0.008834	0.0702	-0.03331	0.00132	upstream_gene_variant	MODIFIER	-	-	1.168	-0.02824
rs7019538	PTGDS.10514.5.3		9:136967018-136967018	Sun	C	T	0.1979	0.0246	7.8e-16	0.475893	3300	t	c	-0.0095	0.00451574	0.0354	370000	t	c	-0.0062	0.008	0.4386	38160	Wald ratio	1	0.048004	0.026569	0.0708	-0.00407	0.10008	upstream_gene_variant	MODIFIER	-	-	4.577	0.324895
rs72651379	CXCL11		4:75927801-75927801	Emilsson	A	G	0.26	0.036	3.4e-13	0.131	3200	a	g	0.018	0.00857009	0.0357	370000	a	g	-0.0273	0.0166	0.09907	38160.1	Wald ratio	1	0.069231	0.038399	0.0714	-0.00603	0.14449	intron_variant	MODIFIER	-	-	3.12	0.199637
rs9608491	TPST2		22:26475019-26475019	Emilsson	A	G	-0.207	0.036	6.8e-09	0.152	3200	a	g	0.012	0.00571339	0.0357	370000	a	g	-0.0111	0.0095	0.2413	39724	Wald ratio	1	-0.057971	0.032154	0.0714	-0.12099	0.00505	intron_variant	MODIFIER	-	-	1.593	0.038284
rs73702564	DNAJC30.7866.11.3		7:73670486-73670486	Sun	T	C	0.7183	0.0622	6.9e-31	0.038602	3300	t	c	-0.025	0.0119414	0.0363	370000	t	c	0.0147	0.0209	0.4821	38160	Wald ratio	1	-0.034804	0.019386	0.0726	-0.0728	0.00319	intron_variant	MODIFIER	-	-	8.983	0.757574
rs7040970	PTGDS		9:136964561-136964561	Ferkingstad	T	C	0.14	0.00810477	7.4131e-67	0.4943	35559	t	c	-0.0092	0.0044015	0.0366	370000	t	c	-0.0079	0.0078	0.3106	38160	Wald ratio	1	0.0657143	0.0366794	0.073199	-0.00617725	0.137606	upstream_gene_variant	MODIFIER	-	-	2.959	0.185457
rs10404223	SEMA6B		19:4549634-4549634	Ferkingstad	G	A	-0.09	0.00809784	1.07152e-28	0.4816	35559	a	g	0.012	0.00574108	0.0366	370000	a	g	-0.0124	0.0099	0.2129	33997	Wald ratio	1	0.133333	0.0744219	0.0731991	-0.0125336	0.2792	intron_variant	MODIFIER	-	-	1.143	-0.032822
rs5996067	CCDC134		22:41802533-41802533	Ferkingstad	G	A	0.1	0.00785378	3.89045e-37	0.3952	35559	a	g	-0.0092	0.00440384	0.0367	370000	a	g	0.0066	0.0078	0.401	39617.9	Wald ratio	1	-0.092	0.0513869	0.0733993	-0.192718	0.00871832	intron_variant	MODIFIER	-	-	2.286	0.121091
rs4453827	IL17RB		3:53716057-53716057	Suhre	T	C	0.333	0.05	6.4e-11	0.24	995	t	c	-0.011	0.00526826	0.0368	370000	t	c	0.0061	0.0091	0.5043	39618	Wald ratio	1	-0.033033	0.018464	0.0736	-0.06922	0.00316	intron_variant	MODIFIER	-	-	0.021	-0.836
rs6667532	NFASC.7179.69.3		1:204979531-204979531	Sun	G	A	0.8226	0.0387	4.1e-100	0.10515	3300	a	g	0.0003	0.00646701	0.963	370000	a	g	0.0079	0.013	0.5414	38160	Wald ratio	1	-0.000365	0.000204	0.074	-0.00076	4e-05	synonymous_variant	LOW	-	-	3.154	0.202699
rs2680703	MPO		17:58352312-58352312	Yao	A	G	-0.175	0.021	1.91e-17	0.404	6861	a	g	0.0093	0.00446351	0.0372	370000	a	g	0.0091	0.0082	0.2687	38160	Wald ratio	1	-0.053143	0.029786	0.0744	-0.11152	0.00524	upstream_gene_variant	MODIFIER	-	-	9.397	0.800587
rs1032772	GFRAL		6:55393137-55393137	Emilsson	C	A	-0.311	0.04	1.6e-14	0.096	3200	a	c	-0.013	0.0062426	0.0373	370000	a	c	0.0097	0.0106	0.3564	39723	Wald ratio	1	-0.041801	0.023445	0.0746	-0.08775	0.00415	intron_variant	MODIFIER	-	-	2.155	0.107092
rs11229075	SERPING1.4479.14.2		11:57623550-57623550	Sun	C	A	-0.6019	0.0259	1.1e-119	0.261304	3300	a	c	0.01	0.00480453	0.0374	370000	a	c	-0.0194	0.0084	0.02178	39618	Wald ratio	1	0.016614	0.009325	0.0748	-0.00166	0.03489	downstream_gene_variant	MODIFIER	-	-	0.21	-0.381609
rs116891509	TXNL4B		16:72071661-72071661	Ferkingstad	C	T	0.25	0.0152619	2.63027e-60	0.0759	35559	t	c	-0.017	0.00817198	0.0375	370000	t	c	0.0219	0.0147	0.1359	38160	Wald ratio	1	-0.068	0.0381922	0.0749991	-0.142857	0.00685663	intron_variant	MODIFIER	-	-	6.466	0.496286
rs28719835	QDPR.11257.1.3		4:17518443-17518443	Sun	T	C	-0.5668	0.0275	1e-94	0.242578	3300	t	c	-0.01	0.00480705	0.0375	370000	t	c	-0.0134	0.0089	0.1354	39617.9	Wald ratio	1	0.017643	0.009909	0.075	-0.00178	0.03706	intron_variant	MODIFIER	-	-	0.098	-0.539602
rs76331566	GSN		9:121246736-121246736	Emilsson	C	T	0.398	0.068	5e-09	0.031	3200	t	c	-0.021	0.0101159	0.0379	370000	t	c	0.0134	0.0206	0.5155	32021	Wald ratio	1	0.052764	0.029716	0.0758	-0.00548	0.11101	intron_variant	MODIFIER	-	-	4.199	0.292246
rs10142660	ADSSL1		14:104759283-104759283	Ferkingstad	G	T	0.37	0.012172	5.88844e-203	0.1327	35559	t	g	0.0003	0.00629671	0.962	370000	t	g	0.0017	0.0122	0.8891	37785.9	Wald ratio	1	0.000810811	0.000456951	0.0759983	-8.48e-05	0.00170644	intron_variant	MODIFIER	-	-	1.695	0.051998
rs61765448	ROR1		1:64146145-64146145	Ferkingstad	C	T	-0.3	0.0108338	8.91251e-169	0.1711	35559	t	c	-0.012	0.00578354	0.038	370000	t	c	0.0051	0.0098	0.6006	39618	Wald ratio	1	0.04	0.022543	0.0759992	-0.00418428	0.0841843	intron_variant	MODIFIER	-	-	1.405	0.010934
rs61739908	TPSAB1		16:1256641-1256641	Emilsson	C	T	-0.547	0.029	1.6e-76	0.192	3200	t	c	-0.014	0.00676843	0.0386	370000	t	c	0.0024	0.0117	0.8372	35468	Wald ratio	1	-0.025594	0.014483	0.0772	-0.05398	0.00279	missense_variant	MODERATE	deleterious(0)	probably_damaging(0.998)	23.4	2.97173
rs10467359	KL		13:32955126-32955126	Ferkingstad	A	G	-0.32	0.0209061	6.91831e-53	0.0403	35559	a	g	0.0005	0.0102252	0.961	370000	a	g	-0.0078	0.017	0.6448	38668.1	Wald ratio	1	0.0015625	0.000886566	0.0779985	-0.000175169	0.00330017	upstream_gene_variant	MODIFIER	-	-	8.125	0.664331
rs34095724	CHRD		3:184381262-184381262	Ferkingstad	C	T	-0.19	0.0177014	7.07946e-27	0.0538	35559	t	c	0.0007	0.0143153	0.961	370000	t	c	-0.0639	0.0277	0.02103	34644	Wald ratio	1	-0.00368421	0.00209043	0.077999	-0.00778146	0.000413035	upstream_gene_variant	MODIFIER	-	-	17.37	1.75006
rs2749534	SERPINA1		14:94343423-94343423	Suhre	A	G	0.427	0.054	5.6e-15	0.2	997	a	g	0.0003	0.00613513	0.961	370000	a	g	-0.0015	0.0087	0.8616	39723	Wald ratio	1	0.000703	0.000399	0.078	-8e-05	0.00148	intergenic_variant	MODIFIER	-	-	0.134	-0.475123
rs77345174	OLA1		2:174112105-174112105	Emilsson	T	C	-0.247	0.032	9.4e-15	0.19	3200	t	c	0.011	0.00533713	0.0393	370000	t	c	0.0046	0.0097	0.6343	39618	Wald ratio	1	-0.044534	0.02532	0.0786	-0.09416	0.00509	intron_variant	MODIFIER	-	-	3.849	0.262342
rs1675513	CPOX		3:98589854-98589854	Ferkingstad	A	G	-0.19	0.0118373	5.62341e-58	0.139	35559	a	g	0.013	0.00632032	0.0397	370000	a	g	0.0098	0.0101	0.3354	39618	Wald ratio	1	0.0684211	0.0390045	0.0793993	-0.00802782	0.14487	intron_variant	MODIFIER	-	-	3.985	0.273988
rs12921670	CRISPLD2.5691.2.3		16:84805155-84805155	Sun	A	G	0.2615	0.0294	5.4e-19	0.256992	3300	a	g	0.012	0.00583414	0.0397	370000	a	g	0.0014	0.01	0.8886	38159.9	Wald ratio	1	0.045889	0.02616	0.0794	-0.00538	0.09716	intergenic_variant	MODIFIER	-	-	1.208	-0.021304
rs257309	PAM.5620.13.3		5:103082900-103082900	Sun	G	A	-0.4664	0.0248	3.8e-79	0.351714	3300	a	g	-0.0089	0.00432699	0.0397	370000	a	g	-0.0033	0.008	0.6754	38668	Wald ratio	1	-0.019082	0.010878	0.0794	-0.0404	0.00224	downstream_gene_variant	MODIFIER	-	-	2.566	0.149121
rs672413	ARSB		5:78982406-78982406	Suhre	G	A	0.369	0.045	3.6e-16	0.35	996	a	g	0.0094	0.00457469	0.0399	370000	a	g	0.0043	0.0083	0.6077	38774	Wald ratio	1	-0.025474	0.014541	0.0798	-0.05398	0.00303	intron_variant	MODIFIER	-	-	0.501	-0.20409
rs117103342	POSTN		13:37582401-37582401	Ferkingstad	C	T	-0.8	0.0350519	2.69153e-115	0.0138	35559	t	c	0.0017	0.0338959	0.96	370000	NA	NA	NA	NA	NA	NA	Wald ratio	1	-0.002125	0.00121381	0.0799991	-0.00450406	0.00025406	missense_variant	MODERATE	deleterious(0)	probably_damaging(0.995)	26.9	3.99541
rs75466623	HFE2		1:146020555-146020555	Ferkingstad	C	T	-0.35	0.0404725	5.24807e-18	0.0098	35559	a	g	-0.001	0.0199388	0.96	370000	a	g	0.0535	0.0316	0.09069	30973	Wald ratio	1	0.00277778	0.00158668	0.0799991	-0.000332105	0.00588766	intron_variant	MODIFIER	-	-	12.46	1.06974
rs117103342	POSTN.6645.53.3		13:37582401-37582401	Sun	T	C	-1.3361	0.1356	6.6e-23	0.008285	3300	t	c	0.0017	0.0338959	0.96	370000	NA	NA	NA	NA	NA	NA	Wald ratio	1	-0.001272	0.000727	0.08	-0.0027	0.00015	missense_variant	MODERATE	deleterious(0)	probably_damaging(0.995)	26.9	3.99541
rs117103342	POSTN.6650.20.3		13:37582401-37582401	Sun	T	C	-1.4965	0.1351	1.6e-28	0.008285	3300	t	c	0.0017	0.0338959	0.96	370000	NA	NA	NA	NA	NA	NA	Wald ratio	1	-0.001136	0.000649	0.08	-0.00241	0.00014	missense_variant	MODERATE	deleterious(0)	probably_damaging(0.995)	26.9	3.99541
rs2052536	SPINK5		5:148124994-148124994	Emilsson	T	G	-0.152	0.026	3.3e-09	0.349	3200	t	g	-0.0002	0.00398775	0.96	370000	t	g	0.0104	0.008	0.191	38160	Wald ratio	1	0.001316	0.000752	0.08	-0.00016	0.00279	intron_variant	MODIFIER	-	-	0.502	-0.203321
rs77878271	FABP4		8:81483300-81483300	Folkersen	A	G	0.26	0.035	6.4e-14	NA	21758	a	g	-0.029	0.0141489	0.0404	370000	a	g	-0.0863	0.0226	0.0001376	38668	Wald ratio	1	-0.111538	0.06388	0.0808	-0.23674	0.01367	upstream_gene_variant	MODIFIER	-	-	18.69	1.92565
rs6470800	FAM49B		8:130088714-130088714	Ferkingstad	T	G	0.05	0.00809687	6.60693e-10	0.4435	35559	t	g	-0.0088	0.00429559	0.0405	370000	t	g	0.0024	0.0075	0.7514	39724	Wald ratio	1	-0.176	0.100864	0.0809993	-0.373694	0.0216942	intron_variant	MODIFIER	-	-	0.196	-0.39572
rs12379667	PTGDS		9:136965502-136965502	Emilsson	C	T	-0.138	0.024	5.7e-09	0.477	3200	t	c	0.009	0.00439541	0.0406	370000	t	c	0.007	0.0079	0.3782	38160	Wald ratio	1	0.065217	0.0374	0.0812	-0.00809	0.13852	upstream_gene_variant	MODIFIER	-	-	2.021	0.092033
rs111667591	CASP3		4:184671855-184671855	Ferkingstad	A	G	-0.23	0.0127131	3.71535e-73	0.1182	35559	a	g	0.014	0.0068441	0.0408	370000	a	g	-0.0103	0.0123	0.4035	38160.1	Wald ratio	1	0.0608696	0.0349527	0.0815991	-0.0076378	0.129377	intron_variant	MODIFIER	-	-	1.739	0.057723
rs7676259	METAP1		4:99021498-99021498	Ferkingstad	G	A	0.06	0.00764356	4.16869e-15	0.387	35559	a	g	0.009	0.00441284	0.0414	370000	a	g	0.001	0.0077	0.9009	39618.1	Wald ratio	1	-0.15	0.0864717	0.0827989	-0.319484	0.0194845	intron_variant	MODIFIER	-	-	3.88	0.264984
rs16907058	NELL1		11:20930691-20930691	Emilsson	G	A	-0.989	0.052	2.2e-75	0.051	3200	a	g	-0.021	0.0103118	0.0417	370000	a	g	0.0233	0.018	0.1957	38693.1	Wald ratio	1	-0.021234	0.012265	0.0834	-0.04527	0.0028	intron_variant	MODIFIER	-	-	3.322	0.217274
rs8192917	GZMB.14041.13.3		14:24632954-24632954	Sun	T	C	1.005	0.025	0	0.213344	3300	t	c	0.01	0.00491518	0.0419	370000	t	c	0.0119	0.0092	0.1975	37613	Wald ratio	1	0.00995	0.005755	0.0838	-0.00133	0.02123	missense_variant	MODERATE	tolerated(0.34)	benign(0.042)	9.205	0.780983
rs8192917	GZMB.4133.54.2		14:24632954-24632954	Sun	T	C	-0.6688	0.0283	7.2e-124	0.213344	3300	t	c	0.01	0.00491518	0.0419	370000	t	c	0.0119	0.0092	0.1975	37613	Wald ratio	1	-0.014952	0.008648	0.0838	-0.0319	0.002	missense_variant	MODERATE	tolerated(0.34)	benign(0.042)	9.205	0.780983
rs61742668	MUC16		19:8882342-8882342	Ferkingstad	G	A	-0.26	0.0141162	9.33254e-76	0.0974	35559	a	g	-0.0004	0.00759539	0.958	370000	a	g	-0.0084	0.0176	0.6332	32540.1	Wald ratio	1	0.00153846	0.000890346	0.0839996	-0.000206617	0.00328354	missense_variant	MODERATE	deleterious_low_confidence(0.03)	probably_damaging(0.995)	16.86	1.67433
rs2274700	CFH.4159.130.1		1:196713817-196713817	Sun	A	G	0.3665	0.0243	1.6e-51	0.398961	3300	a	g	-0.0002	0.00379769	0.958	370000	a	g	-0.0046	0.0078	0.5556	38160	Wald ratio	1	-0.000546	0.000316	0.084	-0.00116	7e-05	synonymous_variant	LOW	-	-	1.751	0.059241
rs2229259	ECH1		CHR_HG26_PATCH:38816499-38816499	Ferkingstad	C	T	0.45	0.0138607	3.23594e-231	0.0877	35559	t	c	-0.015	0.00738355	0.0422	370000	t	c	-0.0042	0.0136	0.7556	37664.1	Wald ratio	1	-0.0333333	0.0193157	0.0843991	-0.0711921	0.00452542	missense_variant	MODERATE	deleterious(0)	probably_damaging(0.984)	NA	NA
rs10425544	PRTN3.13720.95.3		19:836043-836043	Sun	C	T	0.5656	0.0271	1.4e-96	0.287184	3300	t	c	0.013	0.00640839	0.0425	370000	t	c	-0.0001	0.0122	0.9961	30657	Wald ratio	1	-0.022984	0.013345	0.085	-0.04914	0.00317	upstream_gene_variant	MODIFIER	-	-	1.297	-0.006174
rs10425544	PRTN3.3514.49.2		19:836043-836043	Sun	C	T	0.5991	0.0269	8.3e-110	0.287184	3300	t	c	0.013	0.00640839	0.0425	370000	t	c	-0.0001	0.0122	0.9961	30657	Wald ratio	1	-0.021699	0.012598	0.085	-0.04639	0.00299	upstream_gene_variant	MODIFIER	-	-	1.297	-0.006174
rs2272111	CD300A		17:74473827-74473827	Emilsson	G	A	0.435	0.028	1.2e-52	0.212	3200	a	g	-0.0003	0.00556394	0.957	370000	a	g	-0.0058	0.0097	0.5533	37235	Wald ratio	1	0.00069	0.000402	0.086	-0.0001	0.00148	missense_variant	MODERATE	tolerated(0.72)	benign(0.015)	0.002	-1.23247
rs1869085	STIM1		11:3883134-3883134	Ferkingstad	A	C	-0.1	0.00894809	5.37032e-29	0.3255	35559	a	c	0.0002	0.00370929	0.957	370000	a	c	-0.0105	0.0081	0.197	39618	Wald ratio	1	0.002	0.0011649	0.0860001	-0.000283204	0.0042832	intron_variant	MODIFIER	-	-	7.631	0.612207
rs148108087	IGLON5		19:51278201-51278201	Ferkingstad	G	A	0.2	0.0178214	3.16228e-29	0.0534	35559	a	g	0.02	0.00991121	0.0436	370000	a	g	-0.0328	0.0173	0.05844	37210	Wald ratio	1	0.1	0.058467	0.0871981	-0.0145953	0.214595	intron_variant,non_coding_transcript_variant	MODIFIER	-	-	1.802	0.065805
rs61757207	DDX19A		16:70324592-70324592	Ferkingstad	A	G	-0.3	0.0436941	6.60693e-12	0.0084	35559	a	g	-0.0013	0.0235619	0.956	370000	a	g	0.0412	0.0403	0.3065	28192	Wald ratio	1	-0.00433333	0.00253998	0.0879992	-0.0093117	0.000645034	missense_variant	MODERATE	deleterious(0)	probably_damaging(0.968)	27.3	4.03944
rs61757207	DDX19A		16:70324592-70324592	Ferkingstad	A	G	-0.3	0.0436941	6.60693e-12	0.0084	35559	a	g	-0.0013	0.0235619	0.956	370000	a	g	0.0412	0.0403	0.3065	28192	Wald ratio	1	-0.00448276	0.00262757	0.0879992	-0.00963279	0.000667277	missense_variant	MODERATE	deleterious(0)	probably_damaging(0.968)	27.3	4.03944
rs61757207	DDX19B		16:70324592-70324592	Ferkingstad	A	G	-0.29	0.0438849	3.89045e-11	0.0084	35559	a	g	-0.0013	0.0235619	0.956	370000	a	g	0.0412	0.0403	0.3065	28192	Wald ratio	1	-0.00433333	0.00253998	0.0879992	-0.0093117	0.000645034	missense_variant	MODERATE	deleterious(0)	probably_damaging(0.968)	27.3	4.03944
rs61757207	DDX19B		16:70324592-70324592	Ferkingstad	A	G	-0.29	0.0438849	3.89045e-11	0.0084	35559	a	g	-0.0013	0.0235619	0.956	370000	a	g	0.0412	0.0403	0.3065	28192	Wald ratio	1	-0.00448276	0.00262757	0.0879992	-0.00963279	0.000667277	missense_variant	MODERATE	deleterious(0)	probably_damaging(0.968)	27.3	4.03944
rs1921673	ADAM23.7049.2.3		2:206459558-206459558	Sun	G	A	0.4321	0.0255	3.2e-64	0.3154	3300	a	g	-0.0094	0.00467153	0.0442	370000	a	g	0.0194	0.0082	0.0184	38160	Wald ratio	1	0.021754	0.012767	0.0884	-0.00327	0.04678	intron_variant	MODIFIER	-	-	9.418	0.802624
rs4820885	TCN2.5584.21.3		22:30616769-30616769	Sun	C	T	-0.7247	0.0212	3.9e-256	0.450897	3300	t	c	0.0087	0.00432976	0.0445	370000	t	c	-0.0071	0.0078	0.361	39618	Wald ratio	1	0.012005	0.007059	0.089	-0.00183	0.02584	intron_variant	MODIFIER	-	-	1.75	0.059189
rs17037076	ANXA4		2:69806517-69806517	Ferkingstad	G	A	-0.29	0.00960399	2.69153e-200	0.2209	35559	a	g	0.011	0.00548211	0.0448	370000	a	g	0.0032	0.0093	0.7263	39618.1	Wald ratio	1	-0.037931	0.022345	0.0895988	-0.0817272	0.00586517	intron_variant	MODIFIER	-	-	0.005	-1.07898
rs7233634	CHST9		18:27137739-27137739	Emilsson	T	C	-0.28	0.026	1.7e-27	0.333	3200	t	c	-0.0091	0.00454155	0.0451	370000	t	c	0.0007	0.0084	0.9377	38160	Wald ratio	1	0.0325	0.019181	0.0902	-0.0051	0.0701	intron_variant	MODIFIER	-	-	6.096	0.461383
rs7482118	AP2A2		CHR_HSCHR11_2_CTG1:972603-972603	Ferkingstad	G	A	0.06	0.00806684	1.02329e-13	0.3424	35559	a	g	-0.0003	0.00520071	0.954	370000	a	g	-0.0136	0.0083	0.09893	38160	Wald ratio	1	0.005	0.00296745	0.0919985	-0.000816202	0.0108162	intron_variant	MODIFIER	-	-	NA	NA
rs11854180	GLCE.7808.5.3		15:69267001-69267001	Sun	T	G	0.8286	0.0248	7.6e-245	0.230854	3300	t	g	-0.0003	0.00520071	0.954	370000	t	g	-0.0103	0.0091	0.2576	38667.9	Wald ratio	1	-0.000362	0.000215	0.092	-0.00078	6e-05	intron_variant	MODIFIER	-	-	0.163	-0.43391
rs1718849	IGFBP7.3320.49.2		4:57076157-57076157	Sun	C	T	-0.3626	0.0281	5.2e-38	0.233714	3300	t	c	-0.0003	0.00520071	0.954	370000	t	c	0.005	0.009	0.5796	39617.9	Wald ratio	1	-0.000827	0.000491	0.092	-0.00179	0.00014	intron_variant	MODIFIER	-	-	3.566	0.23817
rs7725017	SPINK1		5:147838260-147838260	Ferkingstad	A	C	0.11	0.00777374	1.86209e-45	0.3905	35559	a	c	0.0088	0.00441219	0.0461	370000	a	c	0.008	0.0079	0.3147	38693	Wald ratio	1	0.08	0.0475085	0.0921989	-0.0131166	0.173117	regulatory_region_variant	MODIFIER	-	-	0.049	-0.679091
rs2274809	COL18A1		21:45486797-45486797	Yao	G	A	0.166	0.022	1.97e-14	0.355	6861	a	g	-0.0092	0.00463383	0.0471	370000	a	g	0.0074	0.0084	0.3799	37210.1	Wald ratio	1	0.055422	0.033114	0.0942	-0.00948	0.12033	intron_variant	MODIFIER	-	-	0.024	-0.808368
rs2376999	TIMP2		17:78894782-78894782	Emilsson	A	G	0.418	0.037	3.3e-29	0.116	3200	a	g	0.013	0.0065478	0.0471	370000	a	g	-0.0033	0.0115	0.7753	39724	Wald ratio	1	0.0311	0.018582	0.0942	-0.00532	0.06752	intron_variant	MODIFIER	-	-	4.93	0.355792
rs7730934	IL6ST		5:55970684-55970684	Ferkingstad	G	A	0.37	0.0126322	1.38038e-188	0.1236	35559	a	g	-0.013	0.00655076	0.0472	370000	a	g	0.0065	0.0115	0.5701	39618	Wald ratio	1	-0.0351351	0.0210058	0.0943988	-0.0763066	0.00603631	intron_variant	MODIFIER	-	-	1.313	-0.003631
rs7730934	IL6ST		5:55970684-55970684	Suhre	G	A	0.561	0.07	2.6e-15	0.11	993	a	g	-0.013	0.00655076	0.0472	370000	a	g	0.0065	0.0115	0.5701	39618	Wald ratio	1	0.023173	0.013854	0.0944	-0.00398	0.05033	intron_variant	MODIFIER	-	-	1.313	-0.003631
rs1254123	GSTP1		11:67567341-67567341	Ferkingstad	T	C	-0.13	0.00820205	1.41254e-56	0.4694	35559	t	c	-0.0085	0.00428513	0.0473	370000	t	c	-0.0033	0.0076	0.6607	39618.1	Wald ratio	1	-0.0653846	0.0391145	0.0945988	-0.142049	0.0112797	intergenic_variant	MODIFIER	-	-	2.67	0.158964
rs2228145	IL6R		1:154454494-154454494	Emilsson	A	Y	-0.993	0.018	1e-300	0.417	3200	a	c	0.0086	0.00433946	0.0475	370000	a	c	0.0114	0.0089	0.2026	29946	Wald ratio	1	-0.008661	0.005187	0.095	-0.01883	0.00151	missense_variant	MODERATE	tolerated(0.08)	benign(0.02)	14.52	1.31842
rs117268623	hK11		19:51024714-51024714	Folkersen	T	C	-1.4	0.044	6.5e-211	NA	21758	t	c	-0.001	0.0166126	0.952	370000	t	c	-0.0082	0.0288	0.7756	34716.1	Wald ratio	1	0.000714	0.000429	0.096	-0.00013	0.00156	missense_variant	MODERATE	deleterious(0.05)	benign(0.426)	16.01	1.54349
rs7650934	RPN1		3:128673530-128673530	Emilsson	T	C	-0.239	0.025	5.9e-21	0.418	3200	t	c	0.0003	0.00498377	0.952	370000	t	c	0.0054	0.0082	0.5118	38160	Wald ratio	1	0.001255	0.000754	0.096	-0.00022	0.00273	downstream_gene_variant	MODIFIER	-	-	11.39	0.981429
rs4988235	LCT		2:135851076-135851076	Emilsson	G	A	-0.963	0.029	5.3e-210	0.148	3200	a	g	-0.0098	0.00496936	0.0486	370000	a	g	0.0147	0.0085	0.08312	38160	Wald ratio	1	-0.010177	0.006136	0.0972	-0.0222	0.00185	intron_variant	MODIFIER	-	-	11.13	0.96066
rs4988235	LCT.9017.58.3		2:135851076-135851076	Sun	A	G	0.7759	0.0244	1.5e-222	0.288783	3300	a	g	-0.0098	0.00496936	0.0486	370000	a	g	0.0147	0.0085	0.08312	38160	Wald ratio	1	-0.01263	0.007615	0.0972	-0.02756	0.0023	intron_variant	MODIFIER	-	-	11.13	0.96066
rs2691254	SIGLEC7		19:51105546-51105546	Emilsson	C	T	-0.156	0.027	5.1e-09	0.493	3200	t	c	-0.0088	0.00446625	0.0488	370000	t	c	0.0044	0.008	0.5844	38160	Wald ratio	1	0.05641	0.034052	0.0976	-0.01033	0.12315	intron_variant	MODIFIER	-	-	0.791	-0.110049
rs12278812	THYN1		11:134252402-134252402	Ferkingstad	A	C	-0.06	0.00930301	1.12202e-10	0.2078	35559	a	c	0.012	0.00611453	0.0497	370000	a	c	-0.0101	0.0105	0.335	38160	Wald ratio	1	0.2	0.121376	0.099399	-0.0378966	0.437897	intron_variant	MODIFIER	-	-	6.078	0.459672
rs922182	DAPK2		15:63985443-63985443	Suhre	C	T	0.377	0.042	3.1e-18	0.45	994	t	c	0.0003	0.00478417	0.95	370000	t	c	0.0009	0.0076	0.9082	38266	Wald ratio	1	-0.000796	0.000484	0.1	-0.00174	0.00015	intron_variant	MODIFIER	-	-	0.333	-0.286552
rs9915692	C1QL1		17:44956839-44956839	Emilsson	G	A	-0.279	0.023	3.4e-32	0.463	3200	a	g	0.0083	0.00424584	0.0506	370000	a	g	0.0011	0.0076	0.8826	39618	Wald ratio	1	-0.029749	0.01815	0.101	-0.06532	0.00582	downstream_gene_variant	MODIFIER	-	-	0.191	-0.401757
rs3743846	GFER		16:2000345-2000345	Ferkingstad	A	G	-0.07	0.0106259	4.46684e-11	0.2039	35559	a	g	0.0004	0.00625365	0.949	370000	a	g	-0.0022	0.0099	0.8218	38160	Wald ratio	1	0.00571429	0.00349447	0.102	-0.00113488	0.0125635	intron_variant	MODIFIER	-	-	0.229	-0.363484
rs6878069	HAVCR1		5:157044058-157044058	Emilsson	A	G	0.399	0.024	2.4e-60	0.463	3200	a	g	-0.0085	0.00435379	0.0509	370000	a	g	-0.0092	0.0078	0.2358	37235.1	Wald ratio	1	-0.021303	0.01302	0.102	-0.04682	0.00422	intron_variant	MODIFIER	-	-	0.29	-0.31476
rs12980641	PGLYRP1		19:46025683-46025683	Emilsson	C	T	0.233	0.027	1.5e-17	0.307	3200	t	c	-0.0003	0.00469024	0.949	370000	t	c	-0.0075	0.0085	0.3778	39618	Wald ratio	1	0.001288	0.000787	0.102	-0.00026	0.00283	upstream_gene_variant	MODIFIER	-	-	2.876	0.177927
rs3829126	PLA2G12B		10:72954419-72954419	Ferkingstad	G	T	-0.15	0.0137743	1.28825e-27	0.0978	35559	t	g	-0.015	0.00769971	0.0514	370000	t	g	-0.0039	0.0137	0.7744	38267	Wald ratio	1	0.1	0.0612958	0.102799	-0.0201398	0.22014	intron_variant	MODIFIER	-	-	0.572	-0.176989
rs144579705	BCAM.2816.50.2		19:44804951-44804951	Sun	A	G	0.9967	0.1315	3.5e-14	0.009906	3300	a	g	-0.051	0.0261902	0.0515	370000	NA	NA	NA	NA	NA	NA	Wald ratio	1	-0.051169	0.031383	0.103	-0.11268	0.01034	upstream_gene_variant	MODIFIER	-	-	0.337	-0.284317
rs9547175	SLITRK6		13:85342038-85342038	Ferkingstad	C	T	-0.2	0.00948795	1.23027e-98	0.2146	35559	t	c	-0.01	0.00513974	0.0517	370000	t	c	0.0118	0.0091	0.1969	39618	Wald ratio	1	0.05	0.0307013	0.103399	-0.0101746	0.110175	intergenic_variant	MODIFIER	-	-	3.909	0.267489
rs73182757	PXDN		2:1744125-1744125	Ferkingstad	A	G	0.15	0.00929731	1.47911e-58	0.2817	35559	a	g	0.0003	0.00459992	0.948	370000	a	g	0.0081	0.0087	0.3558	38159.9	Wald ratio	1	-0.002	0.00123019	0.103999	-0.00441117	0.000411166	intron_variant	MODIFIER	-	-	6.765	0.525194
rs10179654	IL1RL1.4234.8.2		2:102305323-102305323	Sun	G	T	-0.8483	0.02	0	0.478983	3300	t	g	-0.0003	0.00459992	0.948	370000	t	g	0.0047	0.0078	0.548	37035	Wald ratio	1	-0.000354	0.000218	0.104	-0.00078	7e-05	regulatory_region_variant	MODIFIER	-	-	5.452	0.40228
rs11603020	SERPING1		11:57606859-57606859	Suhre	T	C	-0.936	0.04	5e-96	0.28	995	t	c	0.0094	0.00483961	0.0521	370000	t	c	-0.0173	0.0083	0.03765	39722	Wald ratio	1	-0.010043	0.006181	0.104	-0.02216	0.00207	intron_variant	MODIFIER	-	-	9.651	0.82566
rs1047153	ENPP5.6556.5.3		6:46161008-46161008	Sun	T	C	-0.7891	0.0214	7.9e-299	0.353605	3300	t	c	0.0086	0.00443713	0.0526	370000	t	c	-0.001	0.0081	0.9012	39067	Wald ratio	1	-0.010898	0.006727	0.105	-0.02408	0.00229	3_prime_UTR_variant	MODIFIER	-	-	7.116	0.559793
rs111577916	TIRAP		11:126201454-126201454	Emilsson	G	T	0.724	0.09	9.4e-16	0.02	3200	t	g	0.029	0.0149497	0.0524	370000	t	g	-0.0142	0.0244	0.5596	38668	Wald ratio	1	-0.040055	0.024695	0.105	-0.08846	0.00835	downstream_gene_variant	MODIFIER	-	-	3.161	0.203307
rs111577916	TIRAP.9839.148.3		11:126201454-126201454	Sun	T	G	-0.5707	0.0774	1.6e-13	0.024689	3300	t	g	0.029	0.0149497	0.0524	370000	t	g	-0.0142	0.0244	0.5596	38668	Wald ratio	1	-0.050815	0.031328	0.105	-0.11222	0.01059	downstream_gene_variant	MODIFIER	-	-	3.161	0.203307
rs4237446	NMT2		10:15199924-15199924	Ferkingstad	T	C	0.08	0.0107823	1.1749e-13	0.1965	35559	t	c	-0.0004	0.00601734	0.947	370000	t	c	0.0017	0.0093	0.8537	39724	Wald ratio	1	0.005	0.00309321	0.105999	-0.0010627	0.0110627	intergenic_variant	MODIFIER	-	-	0.059	-0.640247
rs5745687	HGF		7:81729735-81729735	Folkersen	T	C	-0.2	0.023	3.1e-18	NA	21758	t	c	0.0006	0.00902601	0.947	370000	t	c	-0.0016	0.0161	0.9188	37613	Wald ratio	1	-0.003	0.001856	0.106	-0.00664	0.00064	missense_variant	MODERATE	tolerated(0.57)	benign(0.05)	21.9	2.36838
rs61652119	NELL1.6544.33.3		11:20933724-20933724	Sun	A	G	1.1098	0.0553	1.3e-89	0.048674	3300	a	g	-0.02	0.010332	0.0529	370000	a	g	0.0192	0.0175	0.2728	38693.1	Wald ratio	1	-0.018021	0.011142	0.106	-0.03986	0.00382	intron_variant	MODIFIER	-	-	2.422	0.134959
rs11103667	OLFM1		9:135086514-135086514	Emilsson	C	T	-0.193	0.032	2.6e-09	0.185	3200	t	c	-0.0004	0.00601734	0.947	370000	t	c	-0.0031	0.0107	0.7746	37210	Wald ratio	1	-0.002073	0.001282	0.106	-0.00459	0.00044	upstream_gene_variant	MODIFIER	-	-	7.919	0.642426
rs8102493	PGLYRP1.3329.14.2		19:46027131-46027131	Sun	C	T	-0.2168	0.0259	5.1e-17	0.333381	3300	t	c	0.0003	0.004513	0.947	370000	t	c	0.0065	0.0084	0.4401	39617.9	Wald ratio	1	0.001384	0.000856	0.106	-0.00029	0.00306	upstream_gene_variant	MODIFIER	-	-	4.426	0.311828
rs870825	CASP3		4:184666891-184666891	Suhre	A	G	-0.396	0.058	1.8e-11	0.16	995	a	g	0.013	0.00673837	0.0537	370000	a	g	-0.0043	0.0115	0.7105	38160	Wald ratio	1	-0.032828	0.02039	0.107	-0.07279	0.00714	intron_variant	MODIFIER	-	-	2.844	0.175084
rs9953270	CHST9		18:27107407-27107407	Ferkingstad	T	C	0.26	0.00858647	2.0893e-201	0.3298	35559	t	c	-0.0088	0.00456327	0.0538	370000	t	c	0.004	0.0085	0.6383	37210	Wald ratio	1	0.0338462	0.0210345	0.107599	-0.00738147	0.0750738	intron_variant	MODIFIER	-	-	1.114	-0.038214
rs2434484	ALKBH3		11:43927458-43927458	Ferkingstad	T	G	-0.24	0.00857292	1.86209e-172	0.3393	35559	t	g	0.0087	0.00451329	0.0539	370000	t	g	-0.0114	0.008	0.1525	39722	Wald ratio	1	0.03625	0.0225412	0.107799	-0.00793077	0.0804308	intron_variant,non_coding_transcript_variant	MODIFIER	-	-	2.457	0.13848
rs117165873	MYOM2		CHR_HSCHR8_8_CTG1:2105911-2105911	Ferkingstad	A	G	-0.32	0.0355221	2.0893e-19	0.0137	35559	a	g	0.0028	0.0413402	0.946	370000	NA	NA	NA	NA	NA	NA	Wald ratio	1	0.00875	0.00544406	0.107998	-0.00192036	0.0194204	missense_variant	MODERATE	deleterious(0.01)	probably_damaging(0.962)	NA	NA
rs16883128	SEMA5A		5:9550658-9550658	Emilsson	G	A	-1.39	0.03	1e-300	0.118	3200	a	g	-0.013	0.00674962	0.0541	370000	a	g	0.0029	0.0121	0.8103	38159.9	Wald ratio	1	-0.009353	0.005822	0.108	-0.02076	0.00206	upstream_gene_variant	MODIFIER	-	-	0.064	-0.62685
rs4501820	XCL2		1:168542083-168542083	Ferkingstad	C	T	0.07	0.00922084	3.16228e-14	0.2046	35559	t	c	-0.017	0.00883742	0.0544	370000	t	c	0.0064	0.0119	0.5901	38160	Wald ratio	1	-0.242857	0.151444	0.108801	-0.539688	0.0539737	missense_variant	MODERATE	tolerated(1)	benign(0)	0.005	-1.05852
rs5745695	HGF.2681.23.2		7:81728759-81728759	Sun	A	G	0.1942	0.0286	1.2e-11	0.239584	3300	a	g	0.0095	0.00493856	0.0544	370000	a	g	0.0125	0.0088	0.1547	39618	Wald ratio	1	0.048919	0.030505	0.109	-0.01087	0.10871	intron_variant	MODIFIER	-	-	0.211	-0.380945
rs10218811	LRP8		1:53340210-53340210	Emilsson	A	G	0.166	0.027	9.8e-10	0.275	3200	a	g	-0.0094	0.00489264	0.0547	370000	a	g	0.0047	0.0088	0.5887	38160	Wald ratio	1	-0.056627	0.035372	0.109	-0.12596	0.0127	downstream_gene_variant	MODIFIER	-	-	3.7	0.249638
rs1408416	ROR1.2590.69.4		1:64148812-64148812	Sun	T	G	-0.44	0.033	1.8e-40	0.161988	3300	t	g	-0.011	0.00572307	0.0546	370000	t	g	0.0075	0.0098	0.4448	39618	Wald ratio	1	0.025	0.015607	0.109	-0.00559	0.05559	intron_variant	MODIFIER	-	-	0.354	-0.274197
rs146385050	MRC2.3041.55.2		17:62559897-62559897	Sun	A	C	-0.2188	0.0323	1.3e-11	0.195049	3300	a	c	-0.013	0.00677201	0.0549	370000	a	c	-0.0018	0.0119	0.8796	38160	Wald ratio	1	0.059415	0.037155	0.11	-0.01341	0.13224	intron_variant	MODIFIER	-	-	4.697	0.335334
rs35687416	CMPK1		1:47368537-47368537	Ferkingstad	G	T	-0.17	0.0162625	1.41254e-25	0.0649	35559	t	g	-0.021	0.0109484	0.0551	370000	t	g	0.0034	0.0189	0.8591	35419	Wald ratio	1	0.123529	0.0773365	0.110199	-0.0280501	0.275109	missense_variant	MODERATE	deleterious(0)	benign(0.229)	21.5	2.29094
rs1147604	STAMBPL1		10:88860435-88860435	Ferkingstad	G	A	0.1	0.0076687	7.24436e-39	0.4917	35559	a	g	0.0082	0.00427861	0.0553	370000	a	g	0.0081	0.0076	0.2881	39617.9	Wald ratio	1	0.082	0.0513943	0.110599	-0.0187328	0.182733	regulatory_region_variant	MODIFIER	-	-	0.383	-0.257857
rs6480771	DUSP13.6525.17.3		10:75101922-75101922	Sun	C	T	-0.2994	0.0247	8.3e-34	0.415141	3300	t	c	0.0082	0.00427861	0.0553	370000	t	c	-0.0009	0.0081	0.908	33727	Wald ratio	1	0.027388	0.017166	0.111	-0.00626	0.06103	upstream_gene_variant	MODIFIER	-	-	3.06	0.194423
rs8354	ARL3		10:102676884-102676884	Ferkingstad	C	T	-0.24	0.0133723	5.01187e-72	0.1063	35559	t	c	0.0005	0.00711812	0.944	370000	t	c	0.0172	0.0142	0.2262	36581	Wald ratio	1	-0.00208333	0.00131087	0.111998	-0.00465264	0.000485974	3_prime_UTR_variant	MODIFIER	-	-	2.93	0.182834
rs2302524	PLAUR		19:43652320-43652320	Ferkingstad	T	C	-0.24	0.0106139	3.31131e-113	0.1754	35559	t	c	-0.0004	0.00569449	0.944	370000	t	c	0.0029	0.011	0.7897	36155	Wald ratio	1	-0.00166667	0.0010487	0.112	-0.00372212	0.000388785	missense_variant	MODERATE	deleterious(0)	benign(0.026)	23.6	3.09771
rs4767027	OAS1.10361.25.3		12:112921352-112921352	Sun	C	T	-0.2701	0.0256	6.2e-26	0.346163	3300	t	c	-0.0003	0.00427087	0.944	370000	t	c	-0.0148	0.0081	0.06697	39618	Wald ratio	1	-0.001111	0.000699	0.112	-0.00248	0.00026	downstream_gene_variant	MODIFIER	-	-	0.724	-0.128324
rs2302524	PLAUR		19:43652320-43652320	Emilsson	T	C	0.22	0.031	7.9e-13	0.18	3200	t	c	-0.0004	0.00569449	0.944	370000	t	c	0.0029	0.011	0.7897	36155	Wald ratio	1	-0.001818	0.001144	0.112	-0.00406	0.00042	missense_variant	MODERATE	deleterious(0)	benign(0.026)	23.6	3.09771
rs2302524	U-PAR		19:43652320-43652320	Folkersen	T	C	0.14	0.013	6e-28	NA	21758	t	c	-0.0004	0.00569449	0.944	370000	t	c	0.0029	0.011	0.7897	36155	Wald ratio	1	-0.002857	0.001798	0.112	-0.00638	0.00067	missense_variant	MODERATE	deleterious(0)	benign(0.026)	23.6	3.09771
rs8028182	SNUPN		15:75426328-75426328	Ferkingstad	G	T	0.15	0.0107077	1.38038e-44	0.1657	35559	t	g	0.01	0.00523702	0.0562	370000	t	g	0.019	0.01	0.05748	35611	Wald ratio	1	0.0666667	0.0419947	0.112399	-0.015643	0.148976	intron_variant	MODIFIER	-	-	13.27	1.15559
rs11558819	ICOSLG		21:44236891-44236891	Emilsson	C	T	0.79	0.025	5.9e-194	0.256	3200	t	c	-0.0096	0.0050357	0.0566	370000	t	c	0.0184	0.0094	0.04976	33465	Wald ratio	1	0.012152	0.007672	0.113	-0.00288	0.02719	missense_variant	MODERATE	tolerated(0.11)	benign(0.253)	3.199	0.206626
rs11558819	ICOSLG.9303.9.3		21:44236891-44236891	Sun	T	C	-0.5762	0.0261	3.5e-108	0.268737	3300	t	c	-0.0096	0.0050357	0.0566	370000	t	c	0.0184	0.0094	0.04976	33465	Wald ratio	1	0.016661	0.010518	0.113	-0.00396	0.03728	missense_variant	MODERATE	tolerated(0.11)	benign(0.253)	3.199	0.206626
rs10737680	CFH		1:196710325-196710325	Suhre	A	C	0.497	0.038	1.3e-36	0.42	995	a	c	0.0003	0.00419582	0.943	370000	a	c	0.0043	0.0081	0.5953	35505	Wald ratio	1	0.000604	0.000382	0.114	-0.00014	0.00135	intron_variant	MODIFIER	-	-	2.331	0.125675
rs60409141	CBR3		21:36141094-36141094	Emilsson	G	T	0.671	0.023	2.6e-160	0.312	3200	t	g	-0.0085	0.00447847	0.0577	370000	t	g	-0.0033	0.008	0.6794	39618	Wald ratio	1	0.012668	0.008046	0.115	-0.0031	0.02844	intron_variant	MODIFIER	-	-	1.228	-0.01784
rs2288158	NCAM1		11:113262954-113262954	Ferkingstad	T	G	0.33	0.0126809	2.69153e-149	0.1301	35559	t	g	-0.0005	0.00687225	0.942	370000	t	g	0.0002	0.0112	0.9824	38266	Wald ratio	1	0.00151515	0.000963964	0.115999	-0.000374217	0.00340452	intron_variant	MODIFIER	-	-	18.12	1.8516
rs1642762	ATP1B2.7218.87.3		17:7651454-7651454	Sun	T	C	-0.2881	0.0255	1.5e-29	0.413121	3300	t	c	-0.0084	0.00443285	0.0581	370000	t	c	0.0037	0.0082	0.6494	37210	Wald ratio	1	0.029157	0.01856	0.116	-0.00722	0.06553	5_prime_UTR_variant	MODIFIER	-	-	10.83	0.935787
rs2288158	NCAM1		11:113262954-113262954	Emilsson	T	G	-0.23	0.036	1.3e-10	0.126	3200	t	g	-0.0005	0.00687225	0.942	370000	t	g	0.0002	0.0112	0.9824	38266	Wald ratio	1	0.002174	0.001383	0.116	-0.00054	0.00488	intron_variant	MODIFIER	-	-	18.12	1.8516
rs7533094	PPT1.9244.27.3		1:40094014-40094014	Sun	A	G	-0.8621	0.0603	2.3e-46	0.041979	3300	a	g	-0.0007	0.00962115	0.942	370000	a	g	0.0067	0.0151	0.6552	39618	Wald ratio	1	0.000812	0.000517	0.116	-0.0002	0.00182	intron_variant	MODIFIER	-	-	0.761	-0.117942
rs149024257	FTCD		21:46266299-46266299	Emilsson	G	A	-0.287	0.051	1.9e-08	0.062	3200	a	g	0.022	0.0116375	0.0587	370000	a	g	-0.0139	0.0216	0.5184	39460	Wald ratio	1	0.076655	0.048956	0.117	-0.0193	0.17261	intron_variant	MODIFIER	-	-	1.634	0.043791
rs9435144	H6PD		1:9235385-9235385	Emilsson	T	C	-0.511	0.024	8.8e-96	0.425	3200	t	c	-0.0086	0.00454201	0.0583	370000	t	c	0.0006	0.0079	0.9437	38159.9	Wald ratio	1	-0.01683	0.010725	0.117	-0.03785	0.00419	intron_variant	MODIFIER	-	-	10.49	0.905666
rs57198275	FCRL6		1:159815106-159815106	Ferkingstad	G	A	-0.15	0.0103898	3.01995e-47	0.1824	35559	a	g	-0.0004	0.00540445	0.941	370000	a	g	-0.0139	0.0098	0.1545	39618	Wald ratio	1	0.00266667	0.00170587	0.117999	-0.000676845	0.00601018	intron_variant	MODIFIER	-	-	0.135	-0.47338
rs145648894	AKR1C1.12618.50.3		10:4967547-4967547	Sun	G	T	0.3894	0.0393	3.8e-23	0.111375	3300	t	g	-0.013	0.00688217	0.0589	370000	t	g	0.0151	0.0118	0.2016	38159.9	Wald ratio	1	0.033385	0.021345	0.118	-0.00845	0.07522	intron_variant	MODIFIER	-	-	0.782	-0.112384
rs929477	FAM20A.6433.57.3		17:68659675-68659675	Sun	A	G	-0.3717	0.0417	5.1e-19	0.093705	3300	a	g	0.014	0.00741449	0.059	370000	a	g	0.0038	0.0127	0.766	39617.9	Wald ratio	1	-0.037665	0.024094	0.118	-0.08489	0.00956	intron_variant,non_coding_transcript_variant	MODIFIER	-	-	0.378	-0.260664
rs8177399	TIRAP		11:126290931-126290931	Ferkingstad	C	T	-0.56	0.0312086	5.37032e-72	0.0158	35559	t	c	0.028	0.0148582	0.0595	370000	t	c	-0.0128	0.0253	0.6117	37454	Wald ratio	1	-0.05	0.0320721	0.119	-0.112861	0.0128614	missense_variant	MODERATE	deleterious_low_confidence(0)	benign(0.353)	23.3	2.92302
rs17843966	PPID		4:158708662-158708662	Emilsson	A	C	-0.415	0.027	1.9e-50	0.257	3200	a	c	-0.0095	0.00503722	0.0593	370000	a	c	0.0028	0.0088	0.7484	38160	Wald ratio	1	0.022892	0.014668	0.119	-0.00586	0.05164	3_prime_UTR_variant	MODIFIER	-	-	13.35	1.16419
rs12126142	IL-6RA		1:154452980-154452980	Folkersen	A	G	0.96	0.0069	0	NA	21758	a	g	-0.0082	0.00435986	0.06	370000	a	g	-0.0114	0.008	0.1509	38160	Wald ratio	1	-0.008542	0.005494	0.12	-0.01931	0.00223	intron_variant	MODIFIER	-	-	0.786	-0.111198
rs10139745	SERPINA4.14105.5.3		14:94569037-94569037	Sun	A	G	0.4846	0.0284	4.6e-65	0.221432	3300	a	g	-0.0004	0.00531421	0.94	370000	a	g	-0.008	0.0089	0.3706	39617.9	Wald ratio	1	-0.000825	0.000531	0.12	-0.00187	0.00022	intron_variant	MODIFIER	-	-	0.118	-0.501776
rs10139745	SERPINA4.3449.58.2		14:94569037-94569037	Sun	A	G	0.6166	0.0277	4.9e-110	0.221432	3300	a	g	-0.0004	0.00531421	0.94	370000	a	g	-0.008	0.0089	0.3706	39617.9	Wald ratio	1	-0.000649	0.000417	0.12	-0.00147	0.00017	intron_variant	MODIFIER	-	-	0.118	-0.501776
rs7910135	PNLIPRP2		10:116638535-116638535	Emilsson	C	A	-0.969	0.018	1e-300	0.493	3200	a	c	0.0081	0.00431845	0.0607	370000	a	c	-0.0063	0.0076	0.4109	39618	Wald ratio	1	0.008359	0.005397	0.121	-0.00222	0.01894	intron_variant	MODIFIER	-	-	0.658	-0.14827
rs58134724	CHST4		16:71492188-71492188	Ferkingstad	C	T	0.08	0.00875618	6.45654e-20	0.2516	35559	t	c	-0.0087	0.00463653	0.0606	370000	t	c	0.0096	0.0082	0.242	39618	Wald ratio	1	-0.10875	0.0701721	0.121199	-0.246287	0.0287874	upstream_gene_variant	MODIFIER	-	-	0.342	-0.281335
rs10999992	C10orf54		10:71769141-71769141	Emilsson	T	C	-0.256	0.035	2.1e-13	0.147	3200	t	c	-0.0005	0.00653366	0.939	370000	t	c	-0.0189	0.0106	0.07625	39618	Wald ratio	1	0.001953	0.001263	0.122	-0.00052	0.00443	intron_variant	MODIFIER	-	-	6.534	0.502876
rs3787480	GNRH2.10708.3.3		20:3036249-3036249	Sun	A	G	-0.2403	0.0342	2.3e-12	0.148627	3300	a	g	-0.011	0.00587365	0.0611	370000	a	g	0.0003	0.0105	0.9791	38668	Wald ratio	1	0.045776	0.029617	0.122	-0.01227	0.10383	intron_variant	MODIFIER	-	-	7.128	0.560984
rs2271893	LMAN2L		2:96739703-96739703	Emilsson	G	A	-0.181	0.026	1.9e-12	0.33	3200	a	g	-0.0003	0.0039202	0.939	370000	a	g	-0.0106	0.008	0.1848	39618	Wald ratio	1	-0.001657	0.001072	0.122	-0.00376	0.00044	intron_variant	MODIFIER	-	-	9.926	0.852467
rs2271893	LMAN2L.8013.9.3		2:96739703-96739703	Sun	A	G	0.2628	0.026	4.4e-24	0.322912	3300	a	g	-0.0003	0.0039202	0.939	370000	a	g	-0.0106	0.008	0.1848	39618	Wald ratio	1	-0.001142	0.000738	0.122	-0.00259	0.00031	intron_variant	MODIFIER	-	-	9.926	0.852467
rs13027919	QPCT		2:37340493-37340493	Emilsson	C	T	0.271	0.024	3.5e-28	0.462	3200	t	c	-0.0081	0.00432514	0.0611	370000	t	c	-0.0113	0.0077	0.143	38160	Wald ratio	1	0.029889	0.019338	0.122	-0.00801	0.06779	upstream_gene_variant	MODIFIER	-	-	4.068	0.281092
rs11922368	FHIT		3:60882566-60882566	Emilsson	T	C	-0.158	0.027	3.3e-09	0.296	3200	t	c	-0.0088	0.00470436	0.0614	370000	t	c	0.0219	0.0084	0.009094	39618	Wald ratio	1	-0.055696	0.036093	0.123	-0.12644	0.01505	intron_variant	MODIFIER	-	-	1.341	0.00097
rs2004318	LILRB1		CHR_HSCHR19LRC_PGF1_CTG3_1:54557292-54557292	Suhre	C	T	-1.789	0.086	1.8e-80	0.05	996	t	c	0.019	0.0101689	0.0617	370000	t	c	-0.002	0.0178	0.9087	39618	Wald ratio	1	0.01062	0.006893	0.123	-0.00289	0.02413	upstream_gene_variant	MODIFIER	-	-	NA	NA
rs702208	ADAMTSL1		9:18639745-18639745	Ferkingstad	A	G	0.55	0.0195826	1.44544e-173	0.0468	35559	a	g	0.019	0.0101767	0.0619	370000	a	g	-0.006	0.0181	0.7417	39618	Wald ratio	1	-0.0345455	0.0224464	0.123799	-0.0785403	0.00944942	intron_variant	MODIFIER	-	-	7.209	0.569039
rs6952433	CHST12		7:2357003-2357003	Ferkingstad	G	A	0.2	0.00963504	1.04713e-95	0.2138	35559	a	g	-0.01	0.00535821	0.062	370000	a	g	-0.0018	0.0097	0.8507	38160	Wald ratio	1	0.05	0.0325054	0.123999	-0.0137107	0.113711	intron_variant	MODIFIER	-	-	3.81	0.259016
rs9890200	SPATA20.11117.2.3		17:50547162-50547162	Sun	C	A	-0.2532	0.0252	8.7e-24	0.375996	3300	a	c	-0.0083	0.00444902	0.0621	370000	a	c	-0.0088	0.0081	0.2757	38668	Wald ratio	1	-0.03278	0.021322	0.124	-0.07457	0.00901	downstream_gene_variant	MODIFIER	-	-	10.89	0.941401
rs9919018	AK1		9:127880476-127880476	Ferkingstad	G	A	-0.06	0.00943668	2.04174e-10	0.2443	35559	a	g	-0.0004	0.00506066	0.937	370000	a	g	-0.0045	0.0101	0.6546	38160	Wald ratio	1	0.00666667	0.0043571	0.125999	-0.00187325	0.0152066	upstream_gene_variant	MODIFIER	-	-	1.83	0.069317
rs34084772	CACNA2D3.8885.6.3		3:54119490-54119490	Sun	A	G	-0.2329	0.0323	5.1e-13	0.184066	3300	a	g	-0.0005	0.00632583	0.937	370000	a	g	-0.0035	0.0099	0.7218	39618	Wald ratio	1	0.002147	0.001403	0.126	-0.0006	0.0049	upstream_gene_variant	MODIFIER	-	-	1.623	0.042382
rs3213636	CCL4L1		CHR_HSCHR17_10_CTG4:36147750-36147750	Suhre	C	A	-0.454	0.057	6.1e-15	0.19	994	a	c	-0.0007	0.00885616	0.937	370000	a	c	0.0017	0.0134	0.9005	31286	Wald ratio	1	-0.001542	0.001008	0.126	-0.00352	0.00043	intron_variant,non_coding_transcript_variant	MODIFIER	-	-	NA	NA
rs4902389	FUT8		14:65326506-65326506	Emilsson	A	G	-1.51	0.02	1e-300	0.163	3200	a	g	-0.0098	0.00526911	0.0629	370000	a	g	0.0047	0.0094	0.6133	38668	Wald ratio	1	-0.00649	0.004239	0.126	-0.0148	0.00182	intergenic_variant	MODIFIER	-	-	2.144	0.105913
rs6555820	KIM-1		5:157045138-157045138	Folkersen	A	C	-0.48	0.0095	0	NA	21758	a	c	0.0081	0.00435508	0.0629	370000	a	c	0.0087	0.0077	0.2611	38160	Wald ratio	1	-0.016875	0.011023	0.126	-0.03848	0.00473	intron_variant	MODIFIER	-	-	0.506	-0.201743
rs1455434	MIA		19:40751141-40751141	Suhre	G	T	1.111	0.097	1.7e-28	0.05	996	t	g	0.0008	0.0101213	0.937	370000	t	g	0.0051	0.0192	0.7897	37851	Wald ratio	1	-0.00072	0.000471	0.126	-0.00164	0.0002	upstream_gene_variant	MODIFIER	-	-	9.979	0.85751
rs6864922	PDLIM4		5:132280597-132280597	Emilsson	C	T	0.676	0.048	1.5e-44	0.063	3200	t	c	0.0006	0.007591	0.937	370000	t	c	-0.0127	0.0131	0.3319	39617.9	Wald ratio	1	-0.000888	0.00058	0.126	-0.00202	0.00025	intron_variant,non_coding_transcript_variant	MODIFIER	-	-	4.746	0.339613
rs17843929	PPID		4:158715961-158715961	Ferkingstad	C	T	0.27	0.00931115	7.07946e-185	0.2608	35559	t	c	0.0093	0.00500787	0.0633	370000	t	c	-0.0025	0.0089	0.7783	38160	Wald ratio	1	0.0344444	0.0225473	0.126599	-0.00974833	0.0786372	intron_variant	MODIFIER	-	-	0.835	-0.098552
rs4129267	IL6R		1:154453788-154453788	Suhre	C	T	1.208	0.025	1.6e-265	0.38	996	t	c	-0.0081	0.00436334	0.0634	370000	t	c	-0.0097	0.0082	0.2317	35610	Wald ratio	1	0.006705	0.004392	0.127	-0.0019	0.01531	intron_variant	MODIFIER	-	-	10.2	0.877779
rs4129267	IL6R.4139.71.2		1:154453788-154453788	Sun	T	C	1.1148	0.0157	0	0.400047	3300	t	c	-0.0081	0.00436334	0.0634	370000	t	c	-0.0097	0.0082	0.2317	35610	Wald ratio	1	-0.007266	0.004759	0.127	-0.01659	0.00206	intron_variant	MODIFIER	-	-	10.2	0.877779
rs4129267	IL6R.8092.29.3		1:154453788-154453788	Sun	T	C	1.1023	0.0159	0	0.400047	3300	t	c	-0.0081	0.00436334	0.0634	370000	t	c	-0.0097	0.0082	0.2317	35610	Wald ratio	1	-0.007348	0.004813	0.127	-0.01678	0.00208	intron_variant	MODIFIER	-	-	10.2	0.877779
rs10410942	KLK8		19:51000397-51000397	Emilsson	T	C	0.542	0.064	2.4e-17	0.037	3200	t	c	-0.015	0.00808942	0.0637	370000	t	c	0.018	0.0153	0.2382	39618.1	Wald ratio	1	-0.027675	0.018154	0.127	-0.06326	0.00791	downstream_gene_variant	MODIFIER	-	-	7.528	0.601548
rs12759273	MENT		1:151072548-151072548	Emilsson	C	A	0.669	0.116	8.6e-09	0.012	3200	a	c	-0.0018	0.0224164	0.936	370000	NA	NA	NA	NA	NA	NA	Wald ratio	1	0.002691	0.001768	0.128	-0.00077	0.00616	downstream_gene_variant	MODIFIER	-	-	3.765	0.255153
rs2152546	ANXA11		10:80146628-80146628	Ferkingstad	G	T	-0.15	0.0081035	1.69824e-76	0.4544	35559	t	g	0.0079	0.00427165	0.0644	370000	t	g	0.0093	0.0077	0.2286	38834	Wald ratio	1	-0.0526667	0.0346753	0.128799	-0.12063	0.0152969	downstream_gene_variant	MODIFIER	-	-	2.914	0.181402
rs1722558	KLK7		19:50979506-50979506	Emilsson	A	G	0.255	0.025	4e-24	0.377	3200	a	g	-0.0004	0.00490462	0.935	370000	a	g	-0.0172	0.0091	0.0585	38160	Wald ratio	1	0.001569	0.001036	0.13	-0.00046	0.0036	intron_variant	MODIFIER	-	-	5.772	0.431354
rs9864010	DCBLD2.9338.2.3		3:98959329-98959329	Sun	A	G	-0.6199	0.0536	6.6e-31	0.054612	3300	a	g	0.018	0.00976563	0.0653	370000	a	g	-0.0238	0.0166	0.1524	39618.1	Wald ratio	1	-0.029037	0.019208	0.131	-0.06668	0.00861	intron_variant,non_coding_transcript_variant	MODIFIER	-	-	3.132	0.200705
rs1801274	FCGR2A.3309.2.2		1:161509955-161509955	Sun	G	A	1.2389	0.0126	0	0.467426	3300	a	g	-0.008	0.00434351	0.0655	370000	a	g	-0.0002	0.0076	0.9737	38669	Wald ratio	1	0.006457	0.004276	0.131	-0.00192	0.01484	missense_variant	MODERATE	tolerated(0.32)	benign(0.005)	0.006	-1.03937
rs77817298	MDK		11:46506102-46506102	Ferkingstad	G	A	0.38	0.0342734	1.44544e-28	0.015	35559	a	g	-0.037	0.0201036	0.0657	370000	a	g	0.0342	0.0474	0.4715	20777	Wald ratio	1	-0.0973684	0.0645418	0.131399	-0.22387	0.0291336	intron_variant	MODIFIER	-	-	7.096	0.557725
rs59527464	IL17RD		3:57088752-57088752	Emilsson	C	T	-0.404	0.032	8.5e-37	0.177	3200	t	c	-0.0004	0.00483014	0.934	370000	t	c	-0.0026	0.0095	0.7796	39617.9	Wald ratio	1	-0.00099	0.000657	0.132	-0.00228	0.0003	downstream_gene_variant	MODIFIER	-	-	1.093	-0.042171
rs11667546	IL27RA		19:13957898-13957898	Emilsson	C	T	0.41	0.031	8.6e-39	0.196	3200	t	c	-0.011	0.00597896	0.0658	370000	t	c	-0.0075	0.0106	0.4806	36659	Wald ratio	1	0.026829	0.017793	0.132	-0.00805	0.0617	intron_variant	MODIFIER	-	-	0.221	-0.370807
rs4905192	SERPINA1		14:94362725-94362725	Emilsson	T	C	-0.168	0.027	4.2e-10	0.274	3200	t	c	0.0004	0.00483014	0.934	370000	t	c	-0.0013	0.0089	0.8856	38667.9	Wald ratio	1	0.002381	0.001581	0.132	-0.00072	0.00548	downstream_gene_variant	MODIFIER	-	-	1.027	-0.055193
rs11747625	sGP130		5:55980445-55980445	Yao	G	T	-0.306	0.039	8.14e-15	0.091	6861	t	g	-0.013	0.00707389	0.0661	370000	t	g	0.0101	0.0129	0.4349	37209.9	Wald ratio	1	-0.042484	0.028219	0.132	-0.09779	0.01283	intron_variant	MODIFIER	-	-	1.51	0.026421
rs2229542	AKR1B1.9854.36.3		7:134450869-134450869	Sun	C	T	-0.8187	0.1045	4.7e-15	0.014337	3300	t	c	-0.039	0.0212608	0.0666	370000	t	c	-0.0642	0.038	0.091	34752	Wald ratio	1	-0.047636	0.031724	0.133	-0.10981	0.01454	missense_variant	MODERATE	tolerated(0.24)	benign(0.287)	22.7	2.61089
rs2292260	PDLIM4		5:132271243-132271243	Ferkingstad	G	A	-0.26	0.0151511	5.24807e-66	0.0737	35559	a	g	0.0006	0.00713683	0.933	370000	a	g	-0.0073	0.0131	0.5776	38772	Wald ratio	1	-0.00230769	0.00153999	0.133999	-0.00532606	0.000710678	intron_variant	MODIFIER	-	-	3.504	0.232859
rs1704878	CHST11		12:104577480-104577480	Ferkingstad	G	A	-0.19	0.0107437	5.49541e-70	0.3021	35559	a	g	0.0004	0.00475788	0.933	370000	a	g	-0.0044	0.0083	0.5939	39617.9	Wald ratio	1	-0.00133333	0.00088977	0.134	-0.00307728	0.000410616	intron_variant	MODIFIER	-	-	3.349	0.219569
rs550510	CALCOCO2		17:48849253-48849253	Emilsson	G	A	0.19	0.033	1e-08	0.157	3200	a	g	0.011	0.00600324	0.0669	370000	a	g	-0.0154	0.0107	0.1487	37613	Wald ratio	1	-0.057895	0.038615	0.134	-0.13358	0.01779	missense_variant,splice_region_variant	MODERATE	tolerated(0.22)	benign(0.071)	19.1	1.97969
rs3110081	PDIA3		15:43703588-43703588	Emilsson	C	T	0.194	0.032	1.5e-09	0.179	3200	t	c	0.01	0.00546348	0.0672	370000	t	c	-0.0105	0.0101	0.2983	38160	Wald ratio	1	-0.051546	0.034434	0.134	-0.11904	0.01594	downstream_gene_variant	MODIFIER	-	-	15.09	1.40179
rs10023470	PSAPL1.8814.33.3		4:7432729-7432729	Sun	G	A	0.5481	0.0307	2.6e-71	0.184308	3300	a	g	0.0005	0.00594736	0.933	370000	a	g	0.0041	0.0099	0.6771	38668	Wald ratio	1	-0.000912	0.000609	0.134	-0.00211	0.00028	intron_variant	MODIFIER	-	-	4.409	0.310331
rs8074783	PYY		17:43951621-43951621	Emilsson	A	C	0.157	0.026	1.2e-09	0.359	3200	a	c	-0.0004	0.00475788	0.933	370000	a	c	-0.0033	0.0083	0.6935	38160	Wald ratio	1	0.002548	0.0017	0.134	-0.00078	0.00588	downstream_gene_variant	MODIFIER	-	-	2.399	0.132588
rs73701100	ANGPT1		8:107339931-107339931	Emilsson	C	A	-0.573	0.096	2.4e-09	0.017	3200	a	c	0.0014	0.0164071	0.932	370000	a	c	-0.0423	0.0334	0.2064	32554.1	Wald ratio	1	0.002443	0.001639	0.136	-0.00077	0.00566	intron_variant	MODIFIER	-	-	0.304	-0.305475
rs9859042	DCBLD2		3:98958542-98958542	Emilsson	G	A	0.421	0.048	4.3e-18	0.064	3200	a	g	0.018	0.00985939	0.0679	370000	a	g	-0.0238	0.0166	0.1518	39618	Wald ratio	1	-0.042755	0.028664	0.136	-0.09894	0.01343	intron_variant,non_coding_transcript_variant	MODIFIER	-	-	1.125	-0.036172
rs62055780	LGALS9		17:27644769-27644769	Emilsson	T	C	0.203	0.03	7.9e-12	0.247	3200	t	c	0.0004	0.00468775	0.932	370000	t	c	0.0109	0.0091	0.2305	38160	Wald ratio	1	0.00197	0.001322	0.136	-0.00062	0.00456	intron_variant	MODIFIER	-	-	0.723	-0.128885
rs11574765	IL6ST.2620.4.2		5:55983139-55983139	Sun	G	A	0.3809	0.0388	1e-22	0.115654	3300	a	g	0.012	0.00658724	0.0685	370000	a	g	-0.0025	0.0123	0.8392	39617.9	Wald ratio	1	-0.031504	0.021186	0.137	-0.07303	0.01002	intron_variant	MODIFIER	-	-	4.688	0.334533
rs2071387	RBP1		3:139538761-139538761	Ferkingstad	A	G	0.09	0.0096552	1.14815e-20	0.2057	35559	a	g	-0.01	0.00549135	0.0686	370000	a	g	0.0089	0.0096	0.3516	39724	Wald ratio	1	0.111111	0.0747567	0.137199	-0.035412	0.257634	intron_variant	MODIFIER	-	-	3.363	0.22075
rs1047286	MCEMP1		19:6713251-6713251	Ferkingstad	G	A	-0.06	0.00888458	1.44544e-11	0.2407	35559	a	g	-0.0005	0.00577456	0.931	370000	a	g	-0.0175	0.0117	0.133	33356	Wald ratio	1	0.00833333	0.00561817	0.137999	-0.00267827	0.0193449	missense_variant	MODERATE	tolerated(0.13)	benign(0.138)	11.56	0.994997
rs8026121	NEO1		15:73088899-73088899	Emilsson	G	A	0.171	0.024	9.4e-13	0.445	3200	a	g	-0.0004	0.00461964	0.931	370000	a	g	0.0159	0.0078	0.04129	39618	Wald ratio	1	0.002339	0.001577	0.138	-0.00075	0.00543	intron_variant	MODIFIER	-	-	8.348	0.688358
rs989128	SPATA20		17:50559173-50559173	Emilsson	G	A	0.463	0.024	4e-81	0.4	3200	a	g	0.0081	0.00445762	0.0692	370000	a	g	0.01	0.0079	0.203	39723	Wald ratio	1	-0.017495	0.011806	0.138	-0.04064	0.00565	upstream_gene_variant	MODIFIER	-	-	14.68	1.34181
rs138942288	SFRP1.3221.54.1		8:41336114-41336114	Sun	A	G	1.4032	0.1783	3.5e-15	0.004991	3300	a	g	-0.065	0.0357839	0.0693	370000	NA	NA	NA	NA	NA	NA	Wald ratio	1	-0.046323	0.031277	0.139	-0.10763	0.01498	intergenic_variant	MODIFIER	-	-	1.252	-0.01373
rs11085896	DNAJB1		19:14541074-14541074	Ferkingstad	C	A	0.05	0.00784645	1.86209e-10	0.4155	35559	a	c	-0.008	0.00442153	0.0704	370000	a	c	0.0013	0.008	0.8725	38160	Wald ratio	1	0.16	0.108635	0.140799	-0.0529246	0.372925	intron_variant	MODIFIER	-	-	2.479	0.140624
rs78111814	DSCAM		21:40688572-40688572	Ferkingstad	T	C	0.33	0.0173275	7.24436e-81	0.0581	35559	t	c	-0.0011	0.0123453	0.929	370000	t	c	-0.0222	0.021	0.2918	36393	Wald ratio	1	0.00333333	0.00227006	0.141999	-0.00111599	0.00778266	intron_variant	MODIFIER	-	-	3.787	0.257027
rs28549760	BTC		4:74794307-74794307	Ferkingstad	A	C	-0.21	0.0137778	1.86209e-52	0.0947	35559	a	c	-0.0006	0.00664	0.928	370000	a	c	0.0179	0.0117	0.1258	34652	Wald ratio	1	-0.00285714	0.00195553	0.143999	-0.00668998	0.000975693	missense_variant	MODERATE	tolerated(0.51)	benign(0)	15.27	1.42799
rs36101989	FLRT2		14:85343485-85343485	Ferkingstad	G	T	-0.27	0.0089602	1.77828e-199	0.2813	35559	t	g	-0.0004	0.00442667	0.928	370000	t	g	-0.004	0.0085	0.639	39618	Wald ratio	1	0.00148148	0.00101398	0.143999	-0.000505915	0.00346888	intergenic_variant	MODIFIER	-	-	10.18	0.875641
rs314366	EPHB4		7:100818887-100818887	Ferkingstad	A	G	-0.11	0.00811415	7.24436e-42	0.4914	35559	a	g	-0.0078	0.00434307	0.0725	370000	a	g	-0.0009	0.0078	0.9136	38160	Wald ratio	1	0.0709091	0.0486536	0.144999	-0.024452	0.16627	intron_variant	MODIFIER	-	-	2.189	0.110735
rs61871680	HTRA1		10:122310940-122310940	Ferkingstad	G	A	0.11	0.0104575	7.07946e-26	0.1954	35559	a	g	0.011	0.00613127	0.0728	370000	a	g	0.0193	0.0105	0.06555	38159.9	Wald ratio	1	0.1	0.0687165	0.145599	-0.0346844	0.234684	intron_variant	MODIFIER	-	-	3.248	0.21087
rs204074	EPB41		1:28865051-28865051	Ferkingstad	T	C	-0.1	0.0128006	5.62341e-15	0.1135	35559	t	c	0.0008	0.00873172	0.927	370000	t	c	-0.0038	0.0141	0.7851	38160	Wald ratio	1	0.008	0.00550278	0.145999	-0.00278545	0.0187854	3_prime_UTR_variant	MODIFIER	-	-	3.659	0.246161
rs62389053	CLINT1		5:157863943-157863943	Ferkingstad	C	T	-0.08	0.0119349	2.04174e-11	0.1464	35559	t	c	-0.0006	0.00654879	0.927	370000	t	c	-0.0151	0.011	0.1723	39618	Wald ratio	1	0.0075	0.00515886	0.145999	-0.00261137	0.0176114	upstream_gene_variant	MODIFIER	-	-	1.345	0.001559
rs8051363	CTRB1		CHR_HSCHR16_5_CTG3_1:75207650-75207650	Emilsson	A	G	0.524	0.027	1.8e-81	0.257	3200	a	g	-0.0005	0.00545733	0.927	370000	a	g	-0.0034	0.009	0.703	38159.9	Wald ratio	1	0.000954	0.000656	0.146	-0.00033	0.00224	intron_variant	MODIFIER	-	-	NA	NA
rs8051363	CTRB1.5671.1.3		CHR_HSCHR16_5_CTG3_1:75207650-75207650	Sun	G	A	0.6471	0.0242	1.6e-157	0.295657	3300	a	g	-0.0005	0.00545733	0.927	370000	a	g	-0.0034	0.009	0.703	38159.9	Wald ratio	1	0.000773	0.000531	0.146	-0.00027	0.00181	intron_variant	MODIFIER	-	-	NA	NA
rs7251797	HMHA1		19:1077986-1077986	Ferkingstad	A	G	0.13	0.00859551	1.12202e-51	0.3543	35559	a	g	0.008	0.00447465	0.0738	370000	a	g	-0.01	0.0083	0.2293	36689	Wald ratio	1	-0.0615385	0.0424971	0.147599	-0.144833	0.0217558	missense_variant	MODERATE	tolerated(0.42)	benign(0)	7.092	0.557313
rs1028997	CBR3.14091.42.3		21:36159924-36159924	Sun	A	G	-0.764	0.0222	2.5e-259	0.375555	3300	a	g	-0.0081	0.00453372	0.074	370000	a	g	-0.0032	0.0079	0.6798	39723	Wald ratio	1	0.010602	0.007329	0.148	-0.00376	0.02497	intron_variant	MODIFIER	-	-	2.157	0.107318
rs12141375	CHIT1		1:203212234-203212234	Suhre	C	A	-0.99	0.039	9.3e-108	0.2	996	a	c	-0.0005	0.00538337	0.926	370000	a	c	-0.0041	0.0094	0.6646	39722	Wald ratio	1	-0.000505	0.000349	0.148	-0.00119	0.00018	downstream_gene_variant	MODIFIER	-	-	1.964	0.085462
rs3917265	IL1RL2		2:102162001-102162001	Emilsson	T	C	0.283	0.024	8.7e-32	0.446	3200	t	c	0.0077	0.00431132	0.0741	370000	t	c	0.0118	0.0075	0.117	39660	Wald ratio	1	0.027208	0.018817	0.148	-0.00967	0.06409	intron_variant	MODIFIER	-	-	0.661	-0.147341
rs34861192	RETN		19:7668689-7668689	Folkersen	A	G	1.1	0.054	7.8e-89	NA	21758	a	g	0.0046	0.049527	0.926	370000	a	g	0.0194	0.0452	0.6683	29756	Wald ratio	1	0.004182	0.002891	0.148	-0.00148	0.00985	upstream_gene_variant	MODIFIER	-	-	2.451	0.137885
rs2013158	WISP1		8:133190699-133190699	Emilsson	C	A	-0.729	0.025	1e-163	0.262	3200	a	c	-0.0005	0.00538337	0.926	370000	a	c	0.0017	0.009	0.85	39724	Wald ratio	1	-0.000686	0.000474	0.148	-0.00162	0.00024	upstream_gene_variant	MODIFIER	-	-	1.713	0.05442
rs3917265	IL1RL2		2:102162001-102162001	Ferkingstad	C	T	0.16	0.00827232	2.39883e-83	0.44	35559	t	c	0.0077	0.00431132	0.0741	370000	t	c	0.0118	0.0075	0.117	39660	Wald ratio	1	-0.048125	0.0332833	0.148199	-0.11336	0.0171102	intron_variant	MODIFIER	-	-	0.661	-0.147341
rs2072563	PGLYRP1		19:46023390-46023390	Ferkingstad	G	A	-0.19	0.00865325	7.4131e-107	0.3186	35559	a	g	-0.0004	0.00424911	0.925	370000	a	g	-0.0069	0.0085	0.418	39618	Wald ratio	1	0.00210526	0.00146246	0.15	-0.000761165	0.00497169	upstream_gene_variant	MODIFIER	-	-	0.031	-0.761265
rs3865014	GLCE		15:69269179-69269179	Emilsson	G	A	0.855	0.024	1.6e-229	0.239	3200	a	g	-0.0005	0.00531138	0.925	370000	a	g	-0.0116	0.0091	0.2018	37610	Wald ratio	1	-0.000585	0.000406	0.15	-0.00138	0.00021	missense_variant	MODERATE	tolerated(0.43)	benign(0.005)	1.765	0.061025
rs2290758	GSTA1.12446.49.3		6:52797355-52797355	Sun	A	G	0.4157	0.0237	7.2e-69	0.429976	3300	a	g	0.0076	0.00427148	0.0752	370000	a	g	-0.0068	0.0076	0.3717	39618.1	Wald ratio	1	0.018282	0.012713	0.15	-0.00663	0.0432	intron_variant	MODIFIER	-	-	1.143	-0.032817
rs17850756	QPCTL.8866.53.3		19:45703004-45703004	Sun	A	G	-0.2881	0.026	1.6e-28	0.327901	3300	a	g	0.0005	0.00531138	0.925	370000	a	g	-0.0004	0.0085	0.9647	38160	Wald ratio	1	-0.001736	0.001206	0.15	-0.0041	0.00063	synonymous_variant	LOW	-	-	0.589	-0.171177
rs74705037	KLK8		19:51001552-51001552	Ferkingstad	G	A	0.86	0.0254067	3.71535e-251	0.0271	35559	a	g	0.025	0.0140606	0.0754	370000	a	g	0.0076	0.0312	0.8065	33077.9	Wald ratio	1	0.0290698	0.0202335	0.150799	-0.0105879	0.0687274	downstream_gene_variant	MODIFIER	-	-	15.67	1.49008
rs74705037	KLK8.13708.56.3		19:51001552-51001552	Sun	A	G	0.9287	0.0579	6.3e-58	0.044509	3300	a	g	0.025	0.0140606	0.0754	370000	a	g	0.0076	0.0312	0.8065	33077.9	Wald ratio	1	0.026919	0.018737	0.151	-0.0098	0.06364	downstream_gene_variant	MODIFIER	-	-	15.67	1.49008
rs74705037	KLK8.2834.54.1		19:51001552-51001552	Sun	A	G	0.6557	0.059	1.1e-28	0.044509	3300	a	g	0.025	0.0140606	0.0754	370000	a	g	0.0076	0.0312	0.8065	33077.9	Wald ratio	1	0.038127	0.026538	0.151	-0.01389	0.09014	downstream_gene_variant	MODIFIER	-	-	15.67	1.49008
rs75446219	LDLRAP1		1:25551001-25551001	Ferkingstad	C	T	0.27	0.0241378	4.7863e-29	0.0321	35559	t	c	0.029	0.0163437	0.076	370000	t	c	-0.0295	0.0305	0.3332	33078.1	Wald ratio	1	0.107407	0.0749785	0.151998	-0.0395505	0.254365	intron_variant	MODIFIER	-	-	12.33	1.05854
rs806109	KCNAB2		1:5992521-5992521	Ferkingstad	A	G	-0.08	0.00957641	6.60693e-17	0.2151	35559	a	g	0.0094	0.00529762	0.076	370000	a	g	0.009	0.0096	0.3493	38160.1	Wald ratio	1	-0.1175	0.0820241	0.151999	-0.278267	0.0432673	upstream_gene_variant	MODIFIER	-	-	7.551	0.603992
rs72633697	FCGR2B		1:161689298-161689298	Emilsson	T	C	-0.962	0.02	1e-300	0.317	3200	t	c	-0.0084	0.00474211	0.0765	370000	t	c	0.0071	0.0085	0.4009	39618	Wald ratio	1	0.008732	0.00611	0.153	-0.00324	0.02071	upstream_gene_variant	MODIFIER	-	-	1.677	0.049633
rs4499344	PDCD5		19:32582525-32582525	Emilsson	G	A	0.255	0.026	5.1e-22	0.291	3200	a	g	0.0083	0.0046936	0.077	370000	a	g	-0.0092	0.0083	0.2664	39618	Wald ratio	1	0.032549	0.022833	0.154	-0.0122	0.0773	intron_variant	MODIFIER	-	-	0.13	-0.481294
rs4499344	PDCD5.12517.52.3		19:32582525-32582525	Sun	A	G	0.354	0.0269	1.2e-39	0.291128	3300	a	g	0.0083	0.0046936	0.077	370000	a	g	-0.0092	0.0083	0.2664	39618	Wald ratio	1	0.023446	0.016447	0.154	-0.00879	0.05568	intron_variant	MODIFIER	-	-	0.13	-0.481294
rs4656716	SELE		1:169759376-169759376	Folkersen	A	G	0.11	0.01	6.9e-25	NA	21758	a	g	-0.0081	0.0045805	0.077	370000	a	g	-0.0063	0.0081	0.4382	39618	Wald ratio	1	-0.073636	0.051655	0.154	-0.17488	0.02761	downstream_gene_variant	MODIFIER	-	-	2.796	0.17064
rs112826173	SEMA4C		2:96823917-96823917	Emilsson	A	G	0.713	0.09	4e-15	0.019	3200	a	g	0.0015	0.015519	0.923	370000	a	g	0.0461	0.0277	0.09669	38693	Wald ratio	1	0.002104	0.001476	0.154	-0.00079	0.005	intron_variant	MODIFIER	-	-	7.625	0.611609
rs148328786	GRAP2		22:39946989-39946989	Ferkingstad	A	G	0.15	0.0187269	1.14815e-15	0.0481	35559	a	g	0.035	0.0198525	0.0779	370000	a	g	0.0265	0.0365	0.4667	28950.9	Wald ratio	1	-0.233333	0.164395	0.155799	-0.555548	0.0888815	intron_variant	MODIFIER	-	-	5.606	0.416234
rs140830837	RPL12		9:127371358-127371358	Ferkingstad	C	T	-0.26	0.0345488	5.24807e-14	0.0127	35559	t	c	0.006	0.0612778	0.922	370000	NA	NA	NA	NA	NA	NA	Wald ratio	1	-0.0230769	0.0162667	0.155999	-0.0549597	0.00880587	intron_variant	MODIFIER	-	-	1.505	0.025804
rs4789763	SECTM1		17:82331408-82331408	Ferkingstad	A	G	0.18	0.00790693	1.02329e-114	0.4804	35559	a	g	0.0004	0.00408519	0.922	370000	a	g	-0.0042	0.0079	0.5958	37351	Wald ratio	1	-0.00222222	0.00156643	0.155999	-0.00529242	0.000847976	intron_variant	MODIFIER	-	-	1.237	-0.016142
rs4789763	SECTM1.13093.6.3		17:82331408-82331408	Sun	G	A	0.2805	0.0246	3.8e-30	0.492828	3300	a	g	0.0004	0.00408519	0.922	370000	a	g	-0.0042	0.0079	0.5958	37351	Wald ratio	1	-0.001426	0.001005	0.156	-0.0034	0.00054	intron_variant	MODIFIER	-	-	1.237	-0.016142
rs150355695	TCN1		11:59906624-59906624	Emilsson	A	G	0.287	0.027	5.6e-26	0.342	3200	a	g	0.0087	0.00493974	0.0782	370000	a	g	0.0098	0.0088	0.2641	38160	Wald ratio	1	0.030314	0.021388	0.156	-0.01161	0.07223	intergenic_variant	MODIFIER	-	-	1.837	0.070113
rs959025	DLL1.5349.69.3		6:170279566-170279566	Sun	T	C	0.1911	0.0248	1.3e-14	0.415638	3300	t	c	0.0082	0.00465741	0.0783	370000	t	c	-0.002	0.008	0.8048	38002	Wald ratio	1	0.042909	0.03029	0.157	-0.01646	0.10228	downstream_gene_variant	MODIFIER	-	-	0.911	-0.080367
rs1922291	IL1RL2		2:102212357-102212357	Suhre	G	A	0.341	0.044	1.3e-14	0.4	996	a	g	0.0078	0.00443467	0.0786	370000	a	g	0.016	0.0077	0.03875	39618	Wald ratio	1	-0.022874	0.01617	0.157	-0.05457	0.00882	intron_variant	MODIFIER	-	-	0.099	-0.53697
rs55897509	CTSC		11:88333546-88333546	Emilsson	A	C	-0.926	0.041	2.3e-107	0.082	3200	a	c	-0.0007	0.00696977	0.92	370000	a	c	-0.0234	0.0132	0.07567	39618.1	Wald ratio	1	0.000756	0.000538	0.16	-0.0003	0.00181	intron_variant	MODIFIER	-	-	8.48	0.702703
rs67482087	MGP		12:14897328-14897328	Emilsson	T	G	0.199	0.025	2.3e-15	0.355	3200	t	g	0.0005	0.00497841	0.92	370000	t	g	0.0062	0.008	0.4391	39617.9	Wald ratio	1	0.002513	0.001788	0.16	-0.00099	0.00602	intron_variant,non_coding_transcript_variant	MODIFIER	-	-	3.274	0.213069
rs3796133	ST3GAL6		3:98798999-98798999	Emilsson	G	A	1.85	0.042	1e-300	0.057	3200	a	g	0.017	0.00970404	0.0798	370000	a	g	-0.0211	0.0167	0.2065	39724	Wald ratio	1	-0.009189	0.006534	0.16	-0.022	0.00362	3_prime_UTR_variant	MODIFIER	-	-	3.715	0.250932
rs10415576	IRF3		19:49661133-49661133	Ferkingstad	T	C	-0.07	0.00814666	8.51138e-18	0.3847	35559	t	c	-0.0005	0.00491674	0.919	370000	t	c	-0.0101	0.0085	0.2326	38160	Wald ratio	1	-0.00714286	0.00510796	0.161999	-0.0171545	0.00286874	intron_variant	MODIFIER	-	-	0.402	-0.247983
rs2232346	IL17RB.5084.154.3		3:53858803-53858803	Sun	C	T	1.1818	0.0636	3.5e-77	0.036587	3300	t	c	-0.0015	0.0147502	0.919	370000	t	c	0.0232	0.0305	0.4461	36174	Wald ratio	1	0.001269	0.000908	0.162	-0.00051	0.00305	missense_variant	MODERATE	tolerated(0.65)	benign(0)	0.566	-0.179375
rs12912342	NMB		15:84704985-84704985	Emilsson	T	C	0.164	0.025	7.6e-11	0.339	3200	t	c	0.0079	0.00453043	0.0812	370000	t	c	0.0134	0.008	0.09408	39618	Wald ratio	1	0.048171	0.03448	0.162	-0.01941	0.11575	intron_variant	MODIFIER	-	-	2.9	0.180128
rs2319516	RNASE6		14:20778780-20778780	Emilsson	G	A	-0.684	0.024	3.9e-164	0.263	3200	a	g	-0.0005	0.00491674	0.919	370000	a	g	-0.0042	0.009	0.6398	38693.1	Wald ratio	1	-0.000731	0.000523	0.162	-0.00176	0.00029	upstream_gene_variant	MODIFIER	-	-	2.568	0.149253
rs78293932	ENPP6		4:184217948-184217948	Ferkingstad	C	T	0.17	0.0244689	3.71535e-12	0.0271	35559	t	c	0.026	0.0149054	0.0811	370000	t	c	-0.0392	0.0266	0.1404	38392.9	Wald ratio	1	0.152941	0.109422	0.162199	-0.0615266	0.367409	upstream_gene_variant	MODIFIER	-	-	15.47	1.45848
rs72772427	CDNF		10:14869641-14869641	Emilsson	C	T	-0.224	0.037	9.7e-10	0.116	3200	t	c	0.012	0.00688844	0.0815	370000	t	c	-0.0073	0.0126	0.5608	39618	Wald ratio	1	0.053571	0.038401	0.163	-0.02169	0.12884	intron_variant	MODIFIER	-	-	2.75	0.166424
rs4880150	PHPT1		9:136875889-136875889	Ferkingstad	T	C	0.21	0.00918775	1.25893e-115	0.2584	35559	t	c	-0.0086	0.00494319	0.0819	370000	t	c	0.0081	0.0088	0.3596	38160	Wald ratio	1	-0.0409524	0.0294112	0.163799	-0.0985983	0.0166936	intergenic_variant	MODIFIER	-	-	0.956	-0.07014
rs35681564	LYPD3		19:43455236-43455236	Ferkingstad	G	A	0.14	0.00996364	7.58578e-45	0.2078	35559	a	g	0.0006	0.00582788	0.918	370000	a	g	0.0019	0.0109	0.8648	37608.9	Wald ratio	1	0.00428571	0.00307938	0.163999	-0.00174987	0.0103213	regulatory_region_variant	MODIFIER	-	-	0.851	-0.094538
rs1950843	SERPINA10		14:94130789-94130789	Yao	G	T	-0.572	0.018	1e-200	0.406	6861	t	g	-0.0005	0.00485657	0.918	370000	t	g	-0.005	0.0076	0.5144	39618	Wald ratio	1	-0.000874	0.000628	0.164	-0.00211	0.00036	upstream_gene_variant	MODIFIER	-	-	1.141	-0.033202
rs61240730	CR2		1:207450585-207450585	Ferkingstad	T	C	-0.25	0.0121387	3.01995e-94	0.1419	35559	t	c	0.012	0.00690199	0.0821	370000	t	c	-0.0084	0.0128	0.5142	39618	Wald ratio	1	0.048	0.0345054	0.164199	-0.0196306	0.115631	upstream_gene_variant	MODIFIER	-	-	10.62	0.917234
rs4550150	GFRA1		10:116226964-116226964	Ferkingstad	G	A	0.2	0.00928654	7.07946e-103	0.274	35559	a	g	0.0082	0.00471944	0.0823	370000	a	g	-0.0005	0.0083	0.9552	39618	Wald ratio	1	0.041	0.0295013	0.164599	-0.0168225	0.0988225	intron_variant	MODIFIER	-	-	1.539	0.030705
rs35030851	TEK		9:27197488-27197488	Suhre	G	T	0.924	0.096	4.1e-21	0.05	996	t	g	-0.018	0.0103597	0.0823	370000	t	g	-0.0031	0.019	0.8686	38404	Wald ratio	1	0.019481	0.014017	0.165	-0.00799	0.04695	missense_variant	MODERATE	tolerated(0.53)	benign(0.005)	17.84	1.81483
rs35030851	TEK.3773.15.4		9:27197488-27197488	Sun	T	G	0.5573	0.057	1.4e-22	0.046653	3300	t	g	-0.018	0.0103597	0.0823	370000	t	g	-0.0031	0.019	0.8686	38404	Wald ratio	1	-0.032299	0.02324	0.165	-0.07785	0.01325	missense_variant	MODERATE	tolerated(0.53)	benign(0.005)	17.84	1.81483
rs35030851	TIE2		9:27197488-27197488	Folkersen	T	G	0.82	0.026	7.7e-214	NA	21758	t	g	-0.018	0.0103597	0.0823	370000	t	g	-0.0031	0.019	0.8686	38404	Wald ratio	1	-0.021951	0.015795	0.165	-0.05291	0.00901	missense_variant	MODERATE	tolerated(0.53)	benign(0.005)	17.84	1.81483
rs35550815	CASP-8		2:201286191-201286191	Folkersen	A	G	-0.19	0.018	6e-26	NA	21758	a	g	0.0007	0.00671699	0.917	370000	a	g	0.0343	0.0115	0.002821	39618	Wald ratio	1	-0.003684	0.00266	0.166	-0.0089	0.00153	downstream_gene_variant	MODIFIER	-	-	5.938	0.446669
rs7202566	CTRB2		16:75213746-75213746	Emilsson	C	A	-0.945	0.026	6e-235	0.2	3200	a	c	0.0006	0.00575742	0.917	370000	a	c	-0.0058	0.0103	0.5708	38160	Wald ratio	1	-0.000635	0.000458	0.166	-0.00153	0.00026	intergenic_variant	MODIFIER	-	-	0.249	-0.345957
rs74345525	LILRB1		19:54585281-54585281	Emilsson	T	G	1.75	0.04	1e-300	0.066	3200	t	g	-0.017	0.00980016	0.0828	370000	t	g	0.0058	0.0177	0.7426	37851	Wald ratio	1	-0.009714	0.007006	0.166	-0.02345	0.00402	intron_variant	MODIFIER	-	-	4.953	0.357814
rs13098866	AHSG		3:186621918-186621918	Emilsson	A	G	0.916	0.019	1e-300	0.467	3200	a	g	0.0076	0.00438979	0.0834	370000	a	g	0.0173	0.0076	0.02269	39722	Wald ratio	1	0.008297	0.006001	0.167	-0.00347	0.02006	downstream_gene_variant	MODIFIER	-	-	1.376	0.006363
rs4316067	NT5C3A		7:33041902-33041902	Ferkingstad	A	G	-0.08	0.00835136	9.77237e-22	0.2777	35559	a	g	-0.0005	0.00474052	0.916	370000	a	g	0.0019	0.0086	0.8211	38160	Wald ratio	1	-0.00625	0.00453339	0.168	-0.0151354	0.00263544	intron_variant	MODIFIER	-	-	0.23	-0.362425
rs56124762	ICOSLG		21:44238591-44238591	Ferkingstad	A	G	-0.08	0.00922566	4.2658e-18	0.254	35559	a	g	0.0087	0.00503979	0.0843	370000	a	g	-0.0165	0.0087	0.05889	38159.9	Wald ratio	1	0.10875	0.0789921	0.168599	-0.0460746	0.263575	intron_variant	MODIFIER	-	-	1.501	0.025154
rs2511504	NTM		11:131326501-131326501	Emilsson	T	C	-0.381	0.023	1.7e-58	0.412	3200	t	c	0.0076	0.00440541	0.0845	370000	t	c	0.0055	0.0077	0.4735	38693	Wald ratio	1	-0.019948	0.014503	0.169	-0.04837	0.00848	intron_variant,non_coding_transcript_variant	MODIFIER	-	-	3.494	0.231996
rs10766205	CALCB		11:15070774-15070774	Ferkingstad	A	G	-0.25	0.00876576	6.60693e-179	0.2753	35559	a	g	-0.0005	0.00468454	0.915	370000	a	g	0.0119	0.009	0.1875	37234.9	Wald ratio	1	0.002	0.00145751	0.17	-0.000856716	0.00485672	upstream_gene_variant	MODIFIER	-	-	0.288	-0.316085
rs1692819	CTSB.3061.61.2		8:11847939-11847939	Sun	A	G	0.4246	0.0274	5.2e-54	0.291825	3300	a	g	0.0005	0.00468454	0.915	370000	a	g	-0.0074	0.009	0.4095	39618	Wald ratio	1	0.001178	0.000858	0.17	-0.0005	0.00286	intron_variant	MODIFIER	-	-	0.694	-0.137367
rs2541638	HBZ		16:157612-157612	Emilsson	T	C	-0.176	0.027	1.9e-10	0.281	3200	t	c	0.0085	0.00493819	0.0852	370000	t	c	-0.0018	0.0094	0.8473	35139	Wald ratio	1	0.048295	0.035228	0.17	-0.02075	0.11734	downstream_gene_variant	MODIFIER	-	-	2.825	0.173332
rs2211320	CRP		1:159723815-159723815	Yao	G	A	0.149	0.02	4.77e-14	0.323	6861	a	g	-0.0079	0.00459108	0.0853	370000	a	g	-0.0043	0.0082	0.6046	38160	Wald ratio	1	0.05302	0.038693	0.171	-0.02282	0.12886	intergenic_variant	MODIFIER	-	-	1.471	0.020783
rs10501089	BDNF		11:27767312-27767312	Ferkingstad	C	T	0.16	0.0158585	6.16595e-24	0.0706	35559	t	c	-0.0012	0.0111117	0.914	370000	t	c	0.0133	0.0169	0.4286	38267	Wald ratio	1	-0.0075	0.00549125	0.171999	-0.0182629	0.00326285	intron_variant,non_coding_transcript_variant	MODIFIER	-	-	0.428	-0.235559
rs12897422	AP1G2		14:23563818-23563818	Emilsson	G	A	0.268	0.035	1.3e-14	0.142	3200	a	g	-0.0007	0.00648181	0.914	370000	a	g	-0.0014	0.0114	0.9043	36686	Wald ratio	1	0.002612	0.001912	0.172	-0.00114	0.00636	missense_variant	MODERATE	deleterious(0)	probably_damaging(0.924)	25.3	3.67073
rs492488	ABO		CHR_HG2030_PATCH:133269696-133269696	Emilsson	G	A	-1.46	0.012	1e-300	0.261	3200	a	g	-0.0077	0.00449343	0.0866	370000	a	g	-0.0198	0.008	0.01351	38562	Wald ratio	1	-0.005274	0.003872	0.173	-0.01286	0.00232	intron_variant	MODIFIER	-	-	NA	NA
rs4420638	APOE		19:44919689-44919689	Suhre	A	G	0.419	0.056	1.9e-13	0.17	994	a	g	0.0007	0.00640701	0.913	370000	a	g	0.0036	0.0106	0.7307	37459	Wald ratio	1	0.001671	0.001229	0.174	-0.00074	0.00408	downstream_gene_variant	MODIFIER	-	-	0.266	-0.332695
rs62113694	PSG5		19:43318913-43318913	Emilsson	G	T	-0.549	0.046	1.2e-31	0.073	3200	t	g	-0.001	0.00915287	0.913	370000	t	g	-0.0126	0.0147	0.3936	38159.9	Wald ratio	1	-0.001821	0.00134	0.174	-0.00445	0.0008	intergenic_variant	MODIFIER	-	-	1.393	0.009102
rs72934623	ST3GAL6.6947.4.3		3:98790861-98790861	Sun	A	G	-1.8784	0.0447	0	0.053172	3300	a	g	0.017	0.00993316	0.087	370000	a	g	-0.0194	0.0169	0.2513	39618	Wald ratio	1	-0.00905	0.006657	0.174	-0.0221	0.004	intron_variant	MODIFIER	-	-	2.056	0.09611
rs632478	MMP-3		11:102844950-102844950	Folkersen	T	G	-0.48	0.0089	0	NA	21758	t	g	0.0073	0.00426947	0.0873	370000	t	g	-0.0013	0.0076	0.8629	39617.9	Wald ratio	1	-0.015208	0.011203	0.175	-0.03717	0.00675	upstream_gene_variant	MODIFIER	-	-	1.642	0.044879
rs507506	ACADVL		17:7215003-7215003	Ferkingstad	G	A	0.05	0.00821379	1.14815e-09	0.4419	35559	a	g	0.0005	0.00452422	0.912	370000	a	g	-0.0026	0.0078	0.736	39618.1	Wald ratio	1	-0.01	0.00739002	0.175999	-0.0244844	0.00448444	upstream_gene_variant	MODIFIER	-	-	13.53	1.1862
rs6685931	CFHR5		1:196898103-196898103	Emilsson	T	C	-0.263	0.024	5.7e-27	0.439	3200	t	c	-0.0005	0.00452422	0.912	370000	t	c	0.0055	0.0077	0.4783	38266	Wald ratio	1	0.001901	0.001405	0.176	-0.00085	0.00465	intron_variant	MODIFIER	-	-	3.583	0.239665
rs1891906	ISG15.14151.4.3		1:1014863-1014863	Sun	C	A	0.2592	0.0253	1.4e-24	0.385856	3300	a	c	-0.0087	0.00509791	0.0879	370000	a	c	0.0003	0.01	0.9796	34845	Wald ratio	1	0.033565	0.024793	0.176	-0.01503	0.08216	downstream_gene_variant	MODIFIER	-	-	2.368	0.129521
rs2227564	PLAU		10:73913343-73913343	Emilsson	T	C	-0.412	0.027	3.8e-50	0.26	3200	t	c	-0.0005	0.00452422	0.912	370000	t	c	0.0144	0.0086	0.09453	38267	Wald ratio	1	-0.001214	0.000897	0.176	-0.00297	0.00054	missense_variant	MODERATE	tolerated(0.12)	benign(0)	8.415	0.695616
rs145234879	OVCA2		17:2042060-2042060	Ferkingstad	C	A	0.41	0.0438471	8.70964e-21	0.0089	35559	a	c	0.0027	0.0241552	0.911	370000	a	c	-0.0323	0.036	0.3701	35345	Wald ratio	1	0.00658537	0.00488912	0.177999	-0.00299731	0.016168	synonymous_variant	LOW	-	-	8.24	0.67675
rs35220837	CLSTN2		3:139904479-139904479	Ferkingstad	G	A	0.41	0.015191	1.94984e-160	0.0758	35559	a	g	0.0011	0.009841	0.911	370000	a	g	-0.0152	0.0168	0.3678	39618	Wald ratio	1	0.00268293	0.00199187	0.177999	-0.00122113	0.00658698	intergenic_variant	MODIFIER	-	-	1.106	-0.039673
rs7839771	DEFA5		8:7055504-7055504	Ferkingstad	C	T	-0.3	0.0322263	1.28825e-20	0.0177	35559	t	c	0.0033	0.029523	0.911	370000	NA	NA	NA	NA	NA	NA	Wald ratio	1	-0.011	0.00816667	0.178	-0.0270067	0.00500667	missense_variant	MODERATE	tolerated(0.54)	benign(0)	0.001	-1.86129
rs9388953	CTGF		6:131976369-131976369	Emilsson	G	A	0.353	0.03	8.7e-32	0.211	3200	a	g	-0.0087	0.00511715	0.0891	370000	a	g	0.0168	0.0089	0.06098	39618	Wald ratio	1	0.024646	0.018306	0.178	-0.01123	0.06053	intron_variant,non_coding_transcript_variant	MODIFIER	-	-	0.264	-0.334362
rs58359565	ERLEC1.8957.72.3		2:53731782-53731782	Sun	A	C	-0.2076	0.0295	2.1e-12	0.218741	3300	a	c	0.0088	0.00517597	0.0891	370000	a	c	-0.0074	0.0091	0.4181	39618	Wald ratio	1	-0.042389	0.031485	0.178	-0.1041	0.01932	intron_variant	MODIFIER	-	-	1.032	-0.054278
rs191448950	PCSK9		1:55119171-55119171	Emilsson	G	A	1.07	0.113	8.4e-21	0.011	3200	a	g	-0.0031	0.0277337	0.911	370000	NA	NA	NA	NA	NA	NA	Wald ratio	1	0.002897	0.002151	0.178	-0.00132	0.00711	intron_variant	MODIFIER	-	-	3.356	0.220194
rs35472615	WISP1.13692.154.3		8:133185294-133185294	Sun	A	G	0.5113	0.0263	1.7e-84	0.274129	3300	a	g	0.0006	0.00536782	0.911	370000	a	g	-0.0004	0.0092	0.9628	38668.1	Wald ratio	1	0.001173	0.000871	0.178	-0.00053	0.00288	regulatory_region_variant	MODIFIER	-	-	0.581	-0.173919
rs2949833	IGFBP3		7:45945221-45945221	Suhre	C	T	0.428	0.043	2.6e-22	0.29	993	t	c	0.008	0.00471131	0.0895	370000	t	c	0.0065	0.0083	0.4377	38266	Wald ratio	1	-0.018692	0.013909	0.179	-0.04595	0.00857	intron_variant,non_coding_transcript_variant	MODIFIER	-	-	8.803	0.738084
rs9784645	SPINK7		5:148337418-148337418	Ferkingstad	G	T	0.13	0.00930174	2.18776e-44	0.2529	35559	t	g	0.0082	0.0048306	0.0896	370000	t	g	-0.0145	0.0087	0.09283	39617.9	Wald ratio	1	0.0630769	0.0469593	0.179199	-0.0289633	0.155117	intron_variant	MODIFIER	-	-	0.216	-0.375559
rs113672631	DKK3		11:11841852-11841852	Emilsson	G	T	0.153	0.028	4.6e-08	0.226	3200	t	g	-0.009	0.00530849	0.09	370000	t	g	0.0029	0.0094	0.7602	39618	Wald ratio	1	0.058824	0.043873	0.18	-0.02717	0.14482	upstream_gene_variant	MODIFIER	-	-	8.493	0.704174
rs4755334	CHST1		11:45672253-45672253	Emilsson	G	A	0.184	0.033	3.1e-08	0.172	3200	a	g	0.0098	0.00578575	0.0903	370000	a	g	-0.0089	0.0099	0.3724	39618.1	Wald ratio	1	0.053261	0.039779	0.181	-0.02471	0.13123	intergenic_variant	MODIFIER	-	-	0.682	-0.14076
rs10843115	PTHLH.2962.50.2		12:28154784-28154784	Sun	T	C	0.1862	0.0276	1.4e-11	0.271368	3300	t	c	-0.0081	0.0047821	0.0903	370000	t	c	-0.0157	0.0085	0.06534	39618	Wald ratio	1	-0.043502	0.03249	0.181	-0.10718	0.02018	intron_variant	MODIFIER	-	-	0.438	-0.230823
rs1034826	NRCAM		7:108443160-108443160	Ferkingstad	T	C	-0.07	0.0100519	3.31131e-12	0.2281	35559	t	c	-0.0005	0.00437445	0.909	370000	t	c	-0.0159	0.0083	0.05506	39722	Wald ratio	1	-0.00714286	0.00535196	0.181999	-0.0176327	0.00334698	intron_variant	MODIFIER	-	-	7.569	0.605793
rs1736089	CTSB		CHR_HG76_PATCH:8104444-8104444	Emilsson	G	A	-0.612	0.025	1.6e-121	0.252	3200	a	g	0.0006	0.00524934	0.909	370000	a	g	-0.0053	0.0093	0.5652	38159.9	Wald ratio	1	0.00098	0.000735	0.182	-0.00046	0.00242	intron_variant	MODIFIER	-	-	NA	NA
rs1048328	KLK11		19:51024108-51024108	Emilsson	G	A	1.54	0.04	1.3e-261	0.066	3200	a	g	0.0009	0.00787402	0.909	370000	a	g	0.019	0.0144	0.1846	35293	Wald ratio	1	-0.000584	0.000438	0.182	-0.00144	0.00027	missense_variant	MODERATE	deleterious(0.05)	benign(0.175)	16.79	1.66465
rs1048328	KLK11.2831.29.1		19:51024108-51024108	Sun	A	G	-1.1979	0.0412	5.8e-186	0.08261	3300	a	g	0.0009	0.00787402	0.909	370000	a	g	0.019	0.0144	0.1846	35293	Wald ratio	1	-0.000751	0.000563	0.182	-0.00185	0.00035	missense_variant	MODERATE	deleterious(0.05)	benign(0.175)	16.79	1.66465
rs4454354	OBP2B.5680.54.3		9:133214142-133214142	Sun	C	T	0.358	0.0298	2.7e-33	0.213874	3300	t	c	-0.0006	0.00524934	0.909	370000	t	c	0.0105	0.0093	0.263	36585	Wald ratio	1	0.001676	0.001256	0.182	-0.00079	0.00414	upstream_gene_variant	MODIFIER	-	-	4.676	0.333496
rs748844	PIGR		1:206936501-206936501	Ferkingstad	G	A	-0.14	0.00826326	2.18776e-64	0.3979	35559	a	g	-0.0073	0.00432983	0.0918	370000	a	g	0.0161	0.0078	0.03873	38160	Wald ratio	1	0.0521429	0.0392124	0.183599	-0.0247134	0.128999	intron_variant	MODIFIER	-	-	1.978	0.087132
rs7728609	ADAM19		5:157508516-157508516	Emilsson	C	T	0.246	0.026	1.2e-21	0.325	3200	t	c	0.0005	0.0043267	0.908	370000	t	c	0.008	0.0079	0.3149	39618	Wald ratio	1	-0.002033	0.00153	0.184	-0.00503	0.00097	intron_variant	MODIFIER	-	-	4.57	0.324324
rs1227734	GDF-15		19:18390224-18390224	Folkersen	T	C	0.37	0.013	9.9e-177	NA	21758	t	c	-0.011	0.00653845	0.0925	370000	t	c	0.0107	0.012	0.3727	37209.9	Wald ratio	1	-0.02973	0.022429	0.185	-0.07369	0.01423	downstream_gene_variant	MODIFIER	-	-	2.624	0.154642
rs28654182	TMEM132C		12:128284493-128284493	Emilsson	A	G	0.282	0.026	2.6e-27	0.324	3200	a	g	0.0005	0.00427996	0.907	370000	a	g	0.0161	0.008	0.04295	39617.9	Wald ratio	1	0.001773	0.001341	0.186	-0.00085	0.0044	intron_variant	MODIFIER	-	-	4.881	0.351451
rs7519	MGAT2		14:49621035-49621035	Ferkingstad	C	T	-0.13	0.00798275	1.25893e-59	0.4515	35559	t	c	-0.0072	0.0042889	0.0932	370000	t	c	0.0102	0.0078	0.1893	38160	Wald ratio	1	-0.0553846	0.0419165	0.186399	-0.137541	0.0267718	upstream_gene_variant	MODIFIER	-	-	15.12	1.40609
rs5760120	MIF		22:23924680-23924680	Emilsson	G	A	-0.264	0.025	7.7e-26	0.442	3200	a	g	-0.0074	0.00441476	0.0937	370000	a	g	-0.0096	0.0079	0.2212	38160	Wald ratio	1	0.02803	0.021262	0.187	-0.01364	0.0697	upstream_gene_variant	MODIFIER	-	-	2.134	0.104761
rs150452493	NLGN2		CHR_HG2046_PATCH:7400489-7400489	Emilsson	C	T	0.252	0.04	4.9e-10	0.1	3200	t	c	0.014	0.00834716	0.0935	370000	t	c	0.0388	0.0142	0.006249	37210	Wald ratio	1	-0.055556	0.042103	0.187	-0.13808	0.02697	downstream_gene_variant	MODIFIER	-	-	NA	NA
rs400345	WFDC1		16:84294888-84294888	Emilsson	C	T	0.451	0.029	5.5e-54	0.209	3200	t	c	0.0093	0.00554828	0.0937	370000	t	c	-0.0057	0.0094	0.5467	38265	Wald ratio	1	-0.020621	0.015642	0.187	-0.05128	0.01004	5_prime_UTR_variant	MODIFIER	-	-	7.472	0.595853
rs28458177	GPNMB		7:23255253-23255253	Emilsson	G	A	0.265	0.026	4.6e-24	0.342	3200	a	g	-0.0005	0.00423422	0.906	370000	a	g	-0.0052	0.0079	0.5131	39618	Wald ratio	1	0.001887	0.001433	0.188	-0.00092	0.0047	intron_variant	MODIFIER	-	-	1.366	0.004852
rs2179795	PTPRU		1:29315806-29315806	Emilsson	G	T	0.154	0.028	3.8e-08	0.275	3200	t	g	0.0083	0.00495622	0.094	370000	t	g	0.0009	0.0084	0.9127	38264	Wald ratio	1	-0.053896	0.040938	0.188	-0.13414	0.02634	intron_variant	MODIFIER	-	-	3.16	0.203196
rs489286	SLAMF7		1:160752760-160752760	Suhre	G	A	-0.691	0.04	1.5e-57	0.35	996	a	g	0.0006	0.00508107	0.906	370000	a	g	0	0.0081	0.9962	39618	Wald ratio	1	0.000868	0.00066	0.188	-0.00042	0.00216	intron_variant	MODIFIER	-	-	0.487	-0.20972
rs12408242	IGSF8		1:160092144-160092144	Ferkingstad	T	C	0.16	0.0101609	7.24436e-56	0.1798	35559	t	c	-0.0086	0.0051416	0.0944	370000	t	c	0.0037	0.009	0.6851	38267	Wald ratio	1	0.05375	0.0409013	0.188799	-0.0264165	0.133916	intron_variant	MODIFIER	-	-	0.814	-0.10404
rs9240	ZADH2		18:75198732-75198732	Ferkingstad	T	C	-0.09	0.00768905	1.20226e-31	0.428	35559	t	c	0.0006	0.00502733	0.905	370000	t	c	0.0003	0.0078	0.9742	39618	Wald ratio	1	0.00666667	0.0050868	0.189999	-0.00330346	0.0166368	3_prime_UTR_variant	MODIFIER	-	-	7.556	0.604491
rs59985551	EFEMP1		2:55879793-55879793	Yao	C	T	-0.224	0.021	4.36e-26	0.241	6861	t	c	-0.0006	0.00502733	0.905	370000	t	c	0.0242	0.009	0.006872	38668	Wald ratio	1	-0.002679	0.002044	0.19	-0.00668	0.00133	intron_variant	MODIFIER	-	-	5.908	0.443895
rs3763267	THBS2		6:169171598-169171598	Suhre	T	C	0.607	0.067	8.6e-19	0.11	994	t	c	-0.0008	0.00670311	0.905	370000	t	c	-0.0087	0.0127	0.491	38267	Wald ratio	1	-0.001318	0.001006	0.19	-0.00329	0.00065	downstream_gene_variant	MODIFIER	-	-	3.028	0.191611
rs17054300	ULBP3		6:150049416-150049416	Emilsson	G	A	0.171	0.028	1.7e-09	0.238	3200	a	g	-0.0084	0.00503421	0.0952	370000	a	g	0.0059	0.0089	0.5028	39721	Wald ratio	1	0.049123	0.037515	0.19	-0.02441	0.12265	intergenic_variant	MODIFIER	-	-	0.419	-0.239966
rs6081231	DTD1		20:18590320-18590320	Ferkingstad	G	A	-0.2	0.00829325	1.69824e-128	0.3493	35559	a	g	-0.0074	0.00443892	0.0955	370000	a	g	0.0083	0.008	0.298	39618	Wald ratio	1	0.037	0.0282955	0.190999	-0.0184592	0.0924592	intron_variant	MODIFIER	-	-	3.329	0.217823
rs8193016	CEL.9796.4.3		9:133042357-133042357	Sun	T	C	0.6854	0.0681	8.3e-24	0.034777	3300	t	c	-0.021	0.0126045	0.0957	370000	t	c	0.0142	0.025	0.571	31163	Wald ratio	1	-0.030639	0.023452	0.191	-0.07661	0.01533	intron_variant	MODIFIER	-	-	3.587	0.240014
rs283415	ADH1C		4:99349450-99349450	Ferkingstad	C	T	0.13	0.00829728	2.51189e-55	0.4861	35559	t	c	-0.0071	0.00426282	0.0958	370000	t	c	0.0007	0.0077	0.9306	38668	Wald ratio	1	-0.0546154	0.0418232	0.191599	-0.136589	0.0273581	intron_variant	MODIFIER	-	-	7.825	0.632529
rs115929572	GSTM3		1:109703431-109703431	Emilsson	G	A	-0.398	0.05	3.4e-15	0.065	3200	a	g	-0.001	0.00829119	0.904	370000	a	g	-0.0174	0.0157	0.2678	38160	Wald ratio	1	-0.002513	0.001926	0.192	-0.00629	0.00126	downstream_gene_variant	MODIFIER	-	-	4.959	0.358321
rs2273121	CD59.11514.196.3		11:33736224-33736224	Sun	A	G	-0.362	0.027	4.7e-41	0.251594	3300	a	g	0.0085	0.00511259	0.0964	370000	a	g	-0.0195	0.0086	0.02362	39724	Wald ratio	1	-0.023481	0.01803	0.193	-0.05882	0.01186	downstream_gene_variant	MODIFIER	-	-	3.437	0.227106
rs12137007	SLAMF6		1:160493616-160493616	Ferkingstad	A	G	-0.21	0.0103599	2.34423e-91	0.1765	35559	a	g	0.0093	0.00560049	0.0968	370000	a	g	0.0153	0.0094	0.1027	39723	Wald ratio	1	0.0442857	0.0340658	0.193599	-0.0224833	0.111055	intron_variant	MODIFIER	-	-	9.769	0.837182
rs7933285	CAT		11:34455578-34455578	Emilsson	C	T	-0.287	0.031	1.2e-20	0.2	3200	t	c	-0.0006	0.00492318	0.903	370000	t	c	0.0075	0.009	0.4063	39724	Wald ratio	1	-0.002091	0.00161	0.194	-0.00525	0.00106	intron_variant	MODIFIER	-	-	0.181	-0.412993
rs35351529	THBS4		5:80094399-80094399	Emilsson	T	C	-0.298	0.044	2.3e-11	0.077	3200	t	c	0.013	0.00784036	0.0973	370000	t	c	0.0148	0.0131	0.2593	38159.9	Wald ratio	1	-0.043624	0.033632	0.195	-0.10954	0.02229	regulatory_region_variant	MODIFIER	-	-	1.71	0.053926
rs35119871	ATP1B2		17:7664197-7664197	Emilsson	C	T	0.198	0.025	4.7e-15	0.371	3200	t	c	0.0076	0.00459455	0.0981	370000	t	c	-0.0167	0.0082	0.04156	39618	Wald ratio	1	-0.038384	0.029698	0.196	-0.09659	0.01982	downstream_gene_variant	MODIFIER	-	-	3.004	0.189464
rs35822882	CLIC5.12475.48.3		6:45949262-45949262	Sun	T	G	-0.7339	0.0684	7.4e-27	0.033649	3300	t	g	-0.028	0.0169222	0.098	370000	t	g	0.0312	0.0472	0.5084	27678	Wald ratio	1	0.038152	0.029506	0.196	-0.01968	0.09598	missense_variant	MODERATE	deleterious(0)	probably_damaging(0.992)	28.4	4.16951
rs2273720	TEK		9:27209471-27209471	Emilsson	A	C	-0.59	0.089	3.3e-11	0.02	3200	a	c	0.017	0.0102742	0.098	370000	a	c	0.0103	0.0188	0.5827	38774	Wald ratio	1	-0.028814	0.022284	0.196	-0.07249	0.01486	intron_variant	MODIFIER	-	-	2.245	0.116728
rs2989736	FCN2		9:134905329-134905329	Suhre	G	A	0.324	0.043	1.3e-13	0.44	995	a	g	0.0072	0.00435791	0.0985	370000	a	g	-0.001	0.0076	0.8911	39173	Wald ratio	1	-0.022222	0.017225	0.197	-0.05598	0.01154	3_prime_UTR_variant	MODIFIER	-	-	0.362	-0.269649
rs145488887	NPPA		1:11767739-11767739	Ferkingstad	T	C	0.13	0.0187554	4.16869e-12	0.0461	35559	t	c	0.016	0.00968999	0.0987	370000	t	c	-0.0087	0.0158	0.5806	39618	Wald ratio	1	-0.123077	0.0954831	0.197401	-0.310224	0.0640699	intron_variant	MODIFIER	-	-	1.129	-0.035416
rs227370	MANBA.6382.17.3		4:102690886-102690886	Sun	C	T	-0.5596	0.0248	7.8e-113	0.325382	3300	t	c	0.0075	0.00454622	0.099	370000	t	c	-0.0154	0.008	0.05347	39618	Wald ratio	1	0.013402	0.010411	0.198	-0.007	0.03381	intron_variant	MODIFIER	-	-	0.723	-0.128863
rs13167730	THBS4		5:80074424-80074424	Ferkingstad	G	T	0.38	0.0154854	5.62341e-133	0.0812	35559	t	g	-0.012	0.00729548	0.1	370000	t	g	-0.0136	0.0127	0.2812	39724	Wald ratio	1	-0.0315789	0.0246411	0.199999	-0.0798756	0.0167177	intron_variant	MODIFIER	-	-	7.593	0.608289
rs3767879	MAN1C1		1:25744418-25744418	Emilsson	C	T	0.172	0.023	9.3e-14	0.465	3200	t	c	0.0006	0.00477474	0.9	370000	t	c	-0.0115	0.008	0.1485	38160	Wald ratio	1	-0.003488	0.002722	0.2	-0.00882	0.00185	intron_variant	MODIFIER	-	-	0.736	-0.125116
rs55763631	PTPRS		19:5293572-5293572	Ferkingstad	C	A	0.2	0.0166771	3.89045e-33	0.0693	35559	a	c	-0.023	0.0140242	0.101	370000	a	c	-0.0063	0.0217	0.7704	36393	Wald ratio	1	-0.115	0.090134	0.201999	-0.291663	0.0616626	intron_variant	MODIFIER	-	-	14.02	1.24996
rs9471987	GNMT		6:42976402-42976402	Emilsson	A	G	0.4	0.024	2.4e-61	0.402	3200	a	g	0.007	0.00426823	0.101	370000	a	g	0.003	0.0078	0.6981	37210	Wald ratio	1	0.0175	0.013716	0.202	-0.00938	0.04438	intron_variant	MODIFIER	-	-	1.099	-0.041088
rs8103941	KLK12		19:51043595-51043595	Suhre	A	G	0.739	0.047	5.3e-50	0.25	996	a	g	-0.0006	0.00472721	0.899	370000	a	g	0.0062	0.0092	0.502	38160	Wald ratio	1	-0.000812	0.000636	0.202	-0.00206	0.00044	upstream_gene_variant	MODIFIER	-	-	3.54	0.235979
rs9859018	PTX3		3:157486809-157486809	Folkersen	A	G	0.1	0.014	4e-14	NA	21758	a	g	0.0079	0.004817	0.101	370000	a	g	0.0058	0.0086	0.4991	39618	Wald ratio	1	0.079	0.061918	0.202	-0.04236	0.20036	intron_variant	MODIFIER	-	-	0.323	-0.292455
rs35103166	BIN1		2:127124606-127124606	Ferkingstad	T	C	0.13	0.0083505	1.20226e-54	0.3495	35559	t	c	0.0073	0.00446419	0.102	370000	t	c	-0.0196	0.008	0.01415	38160	Wald ratio	1	-0.0561538	0.0442072	0.203999	-0.1428	0.0304923	intergenic_variant	MODIFIER	-	-	3.315	0.216661
rs10473128	OSMR	rs77326070	5:39056376-39056376	Ferkingstad	NA	NA	NA	NA	NA	NA	NA	NA	NA	NA	NA	NA	NA	NA	NA	NA	NA	NA	NA	Wald ratio	1	-0.0591667	0.0465791	0.203999	-0.150462	0.0321283	intron_variant	MODIFIER	-	-	1.666	0.048182
rs10452848	AOC1		7:150826456-150826456	Emilsson	A	G	-0.765	0.021	3e-239	0.498	3200	a	g	-0.0071	0.00434189	0.102	370000	a	g	0.0125	0.0076	0.1007	39618	Wald ratio	1	0.009281	0.007307	0.204	-0.00504	0.0236	splice_donor_5th_base_variant,intron_variant	LOW	-	-	4.473	0.315889
rs6542680	COLEC11.4430.44.3		2:3592552-3592552	Sun	T	C	-1.0196	0.0283	4.8e-285	0.179143	3300	t	c	0.0091	0.00556495	0.102	370000	t	c	0.0154	0.0096	0.1079	38160	Wald ratio	1	-0.008925	0.007026	0.204	-0.0227	0.00485	upstream_gene_variant	MODIFIER	-	-	3.723	0.251595
rs34008669	PXDN		2:1706007-1706007	Emilsson	A	G	0.158	0.023	1.8e-11	0.498	3200	a	g	-0.0073	0.00446419	0.102	370000	a	g	-0.0036	0.0076	0.6333	39618	Wald ratio	1	0.046203	0.036373	0.204	-0.02509	0.11749	intron_variant	MODIFIER	-	-	2.914	0.181366
rs682632	TEK		9:27183465-27183465	Ferkingstad	C	A	0.39	0.0170555	1e-115	0.0597	35559	a	c	0.0014	0.0108148	0.897	370000	a	c	0.0346	0.021	0.09902	38152	Wald ratio	1	-0.00368421	0.00291324	0.205999	-0.00939415	0.00202573	missense_variant	MODERATE	deleterious(0.02)	benign(0)	22.7	2.61949
rs1203119	HGFAC		4:3405225-3405225	Suhre	G	A	-0.985	0.076	1.1e-35	0.08	995	a	g	0.015	0.00919974	0.103	370000	a	g	0.013	0.0171	0.445	39618	Wald ratio	1	0.015228	0.012042	0.206	-0.00837	0.03883	intron_variant	MODIFIER	-	-	1.16	-0.029802
rs1147707	FSTL1		3:120450401-120450401	Ferkingstad	C	T	-0.15	0.00844846	1.58489e-70	0.3745	35559	t	c	0.0006	0.0045901	0.896	370000	t	c	-0.0112	0.0089	0.2095	38160	Wald ratio	1	-0.004	0.00317691	0.207999	-0.0102267	0.00222674	intron_variant	MODIFIER	-	-	13.33	1.16177
rs2298087	ESD		13:46777268-46777268	Ferkingstad	T	C	-0.36	0.0139085	1.02329e-147	0.0896	35559	t	c	0.001	0.00765017	0.896	370000	t	c	0.001	0.0133	0.9405	39244	Wald ratio	1	0.00277778	0.00220619	0.207999	-0.00154635	0.0071019	intron_variant	MODIFIER	-	-	7.78	0.627823
rs1572995	CNTN2		1:205054884-205054884	Emilsson	C	T	-0.714	0.04	1.5e-67	0.1	3200	t	c	0.0009	0.00688516	0.896	370000	t	c	0.0066	0.0112	0.5576	39618.1	Wald ratio	1	-0.001261	0.001001	0.208	-0.00322	0.0007	intron_variant	MODIFIER	-	-	0.077	-0.589767
rs1147707	FSTL1		3:120450401-120450401	Emilsson	C	T	0.277	0.026	1e-26	0.334	3200	t	c	0.0006	0.0045901	0.896	370000	t	c	-0.0112	0.0089	0.2095	38160	Wald ratio	1	-0.002166	0.00172	0.208	-0.00554	0.00121	intron_variant	MODIFIER	-	-	13.33	1.16177
rs1147707	FSTL1.13112.179.3		3:120450401-120450401	Sun	T	C	-0.2113	0.0255	1.1e-16	0.389098	3300	t	c	0.0006	0.0045901	0.896	370000	t	c	-0.0112	0.0089	0.2095	38160	Wald ratio	1	-0.00284	0.002255	0.208	-0.00726	0.00158	intron_variant	MODIFIER	-	-	13.33	1.16177
rs17724993	MAN2B2		4:6596457-6596457	Emilsson	A	G	0.346	0.025	6.4e-44	0.433	3200	a	g	-0.0071	0.00436718	0.104	370000	a	g	0.002	0.0079	0.801	37506	Wald ratio	1	0.02052	0.016298	0.208	-0.01142	0.05246	intron_variant	MODIFIER	-	-	3.819	0.259781
rs575027	MMP3		11:102837183-102837183	Emilsson	A	G	-0.26	0.021	2.5e-33	0.439	3200	a	g	0.0068	0.00418265	0.104	370000	a	g	0.0011	0.0076	0.8826	39618	Wald ratio	1	0.026154	0.020772	0.208	-0.01456	0.06687	intron_variant	MODIFIER	-	-	0.684	-0.140285
rs887241	ALDH3A1.11480.1.3		17:19742625-19742625	Sun	C	A	0.2421	0.0259	7.8e-21	0.338365	3300	a	c	0.0073	0.00450316	0.105	370000	a	c	-0.0047	0.0081	0.5625	37610	Wald ratio	1	-0.030153	0.024054	0.21	-0.0773	0.01699	missense_variant	MODERATE	tolerated(0.88)	benign(0)	4.686	0.334355
rs2202237	CA10		17:52131424-52131424	Emilsson	C	T	0.156	0.025	4.7e-10	0.478	3200	t	c	0.0006	0.00454614	0.895	370000	t	c	0.0008	0.0079	0.9204	38160	Wald ratio	1	0.003846	0.003068	0.21	-0.00217	0.00986	intron_variant	MODIFIER	-	-	1.287	-0.007897
rs1126477	LTF		3:46459778-46459778	Emilsson	C	T	0.505	0.029	1.5e-65	0.219	3200	t	c	-0.0081	0.00499666	0.105	370000	t	c	0.0055	0.0092	0.5509	36048	Wald ratio	1	0.01604	0.012795	0.21	-0.00904	0.04112	missense_variant	MODERATE	tolerated(1)	benign(0.005)	0.003	-1.14217
rs11202439	MINPP1		10:87539952-87539952	Emilsson	G	A	0.178	0.025	1.1e-12	0.456	3200	a	g	-0.0006	0.00454614	0.895	370000	a	g	-0.003	0.0076	0.693	39618	Wald ratio	1	0.003371	0.002689	0.21	-0.0019	0.00864	intron_variant	MODIFIER	-	-	1.167	-0.02842
rs2237582	PON1		7:95304888-95304888	Yao	G	A	0.845	0.018	1e-200	0.28	6861	a	g	0.0076	0.00468823	0.105	370000	a	g	-0.002	0.0084	0.8078	39618	Wald ratio	1	-0.008994	0.007175	0.21	-0.02306	0.00507	intron_variant	MODIFIER	-	-	0.028	-0.783088
rs35827173	RAD23B		9:107327437-107327437	Ferkingstad	T	C	0.06	0.00929296	1.07152e-10	0.2099	35559	t	c	-0.0082	0.00507289	0.106	370000	t	c	-0.0045	0.0093	0.632	38668.1	Wald ratio	1	0.136667	0.109501	0.211999	-0.077955	0.351288	intron_variant	MODIFIER	-	-	6.2	0.471174
rs61753651	ESAM		11:124756673-124756673	Ferkingstad	G	A	-1.44	0.0551777	3.89045e-150	0.0053	35559	a	g	0.073	0.0451611	0.106	370000	NA	NA	NA	NA	NA	NA	Wald ratio	1	-0.0506944	0.0406177	0.211999	-0.130305	0.0289163	missense_variant	MODERATE	tolerated(0.1)	benign(0.019)	18.47	1.89791
rs466104	WIF1		12:64937575-64937575	Ferkingstad	T	C	-0.06	0.00832257	5.62341e-13	0.4349	35559	t	c	-0.0069	0.00426865	0.106	370000	t	c	-0.0061	0.0075	0.4181	39618.1	Wald ratio	1	-0.115	0.092141	0.211999	-0.295596	0.0655964	intron_variant,non_coding_transcript_variant	MODIFIER	-	-	0.095	-0.545855
rs61753651	ESAM.7841.84.3		11:124756673-124756673	Sun	A	G	-1.8763	0.1689	1.2e-28	0.005385	3300	a	g	0.073	0.0451611	0.106	370000	NA	NA	NA	NA	NA	NA	Wald ratio	1	-0.038906	0.031173	0.212	-0.10001	0.02219	missense_variant	MODERATE	tolerated(0.1)	benign(0.019)	18.47	1.89791
rs4233450	PTGFRN		1:116947639-116947639	Emilsson	G	T	0.478	0.031	2.2e-50	0.178	3200	t	g	0.0092	0.00569153	0.106	370000	t	g	-0.0049	0.0097	0.612	39725	Wald ratio	1	0.019247	0.015421	0.212	-0.01098	0.04947	intron_variant	MODIFIER	-	-	0.491	-0.207989
rs4233450	PTGFRN.12727.7.3		1:116947639-116947639	Sun	T	G	1.0007	0.0283	2e-273	0.170859	3300	t	g	0.0092	0.00569153	0.106	370000	t	g	-0.0049	0.0097	0.612	39725	Wald ratio	1	0.009194	0.007366	0.212	-0.00524	0.02363	intron_variant	MODIFIER	-	-	0.491	-0.207989
rs144767533	RCL		6:43218400-43218400	Ferkingstad	T	C	-0.16	0.0140052	3.16228e-30	0.0924	35559	t	c	0.011	0.00682456	0.107	370000	t	c	-0.0236	0.0124	0.05682	39618	Wald ratio	1	0.06875	0.0553256	0.213999	-0.0396881	0.177188	intron_variant	MODIFIER	-	-	3.727	0.25192
rs10179340	ADI1		2:3519553-3519553	Ferkingstad	G	A	0.11	0.0114547	7.76247e-22	0.1322	35559	a	g	0.0009	0.006691	0.893	370000	a	g	0.0027	0.0105	0.7956	37851.1	Wald ratio	1	-0.00818182	0.0065842	0.213999	-0.0210869	0.00472321	upstream_gene_variant	MODIFIER	-	-	5.482	0.405018
rs505922	ABO.9253.52.3		9:133273813-133273813	Sun	C	T	1.2976	0.0142	0	0.313178	3300	t	c	0.0072	0.00446699	0.107	370000	t	c	0.0175	0.0081	0.03048	37069	Wald ratio	1	-0.005549	0.004465	0.214	-0.0143	0.0032	intron_variant	MODIFIER	-	-	1.96	0.084959
rs2108967	ALDH3A1		17:19734840-19734840	Emilsson	A	G	0.193	0.026	9.6e-14	0.315	3200	a	g	0.0073	0.00452903	0.107	370000	a	g	-0.0041	0.008	0.6106	39618	Wald ratio	1	-0.037824	0.030438	0.214	-0.09748	0.02184	downstream_gene_variant	MODIFIER	-	-	6.003	0.45274
rs186699271	AMY1A		1:103852234-103852234	Emilsson	A	G	0.716	0.057	5.6e-35	0.048	3200	a	g	0.035	0.0217764	0.108	370000	a	g	0.0254	0.0328	0.4392	34872	Wald ratio	1	0.048883	0.039509	0.216	-0.02856	0.12632	intergenic_variant	MODIFIER	-	-	5.522	0.408598
rs10445391	CCL16		CHR_HSCHR17_7_CTG4:35979102-35979102	Emilsson	A	G	1.4	0.043	8.7e-198	0.063	3200	a	g	0.013	0.00811129	0.109	370000	a	g	0.0025	0.0144	0.8593	38160	Wald ratio	1	0.009286	0.007538	0.218	-0.00549	0.02406	intron_variant	MODIFIER	-	-	NA	NA
rs12898558	MFGE8		15:88935812-88935812	Emilsson	A	G	-0.282	0.026	4e-26	0.304	3200	a	g	0.0078	0.00486677	0.109	370000	a	g	-0.0031	0.0085	0.7154	39618.1	Wald ratio	1	-0.02766	0.022453	0.218	-0.07167	0.01635	intergenic_variant	MODIFIER	-	-	9.323	0.793093
rs61916271	CD4		12:6781356-6781356	Ferkingstad	G	A	-0.06	0.00963149	4.67735e-10	0.2098	35559	a	g	-0.0008	0.00578435	0.89	370000	a	g	0.0096	0.0101	0.3422	38160	Wald ratio	1	0.0133333	0.0108708	0.219999	-0.00797337	0.03464	downstream_gene_variant	MODIFIER	-	-	12.52	1.07536
rs12445050	PLCG2		16:81837364-81837364	Ferkingstad	C	T	0.18	0.0129988	1.31826e-43	0.1003	35559	t	c	-0.0009	0.00650739	0.89	370000	t	c	-0.0134	0.0111	0.2279	38159.9	Wald ratio	1	-0.005	0.00407654	0.219999	-0.01299	0.00299002	intron_variant	MODIFIER	-	-	0.329	-0.288987
rs140904849	KPNA6		1:31977167-31977167	Ferkingstad	C	T	0.18	0.0241315	8.70964e-14	0.0279	35559	t	c	-0.024	0.015017	0.11	370000	t	c	0.034	0.0254	0.1797	39618	Wald ratio	1	-0.133333	0.108708	0.219999	-0.346401	0.0797339	intron_variant,non_coding_transcript_variant	MODIFIER	-	-	2.095	0.100442
rs4938490	AMICA1		11:118210262-118210262	Emilsson	G	A	-0.872	0.02	1e-300	0.412	3200	a	g	-0.0068	0.0042548	0.11	370000	a	g	0.0027	0.0076	0.7216	39618.1	Wald ratio	1	-0.007798	0.006358	0.22	-0.02026	0.00466	intron_variant	MODIFIER	-	-	0.721	-0.129408
rs61381915	ANXA2		15:60317094-60317094	Emilsson	C	T	-0.244	0.038	2.3e-10	0.108	3200	t	c	-0.011	0.00688277	0.11	370000	t	c	-0.0035	0.0128	0.7822	38160	Wald ratio	1	-0.045082	0.036756	0.22	-0.11712	0.02696	regulatory_region_variant	MODIFIER	-	-	2.771	0.168412
rs4987358	SELL		1:169696410-169696410	Emilsson	G	T	0.382	0.026	6e-48	0.302	3200	t	g	0.0076	0.00476873	0.111	370000	t	g	0.0124	0.0088	0.1619	38160	Wald ratio	1	-0.019895	0.016291	0.222	-0.05183	0.01204	intron_variant	MODIFIER	-	-	3.254	0.211362
rs4987358	SELL.4831.4.2		1:169696410-169696410	Sun	T	G	-0.5165	0.0261	6.8e-87	0.27377	3300	t	g	0.0076	0.00476873	0.111	370000	t	g	0.0124	0.0088	0.1619	38160	Wald ratio	1	-0.014714	0.012049	0.222	-0.03833	0.0089	intron_variant	MODIFIER	-	-	3.254	0.211362
rs150394890	CAPN2		1:223676678-223676678	Ferkingstad	G	T	-0.78	0.037461	2.75423e-96	0.0126	35559	t	g	-0.041	0.025798	0.112	370000	NA	NA	NA	NA	NA	NA	Wald ratio	1	0.0525641	0.0432283	0.223999	-0.0321634	0.137292	intergenic_variant	MODIFIER	-	-	0.137	-0.470144
rs2808628	CRP.4337.49.2		1:159706221-159706221	Sun	A	G	-0.182	0.0264	5.4e-12	0.333931	3300	a	g	-0.0072	0.00453039	0.112	370000	a	g	-0.0044	0.0081	0.5877	38160.1	Wald ratio	1	0.03956	0.032534	0.224	-0.02421	0.10333	upstream_gene_variant	MODIFIER	-	-	2.571	0.149539
rs2732317	FUT10.7156.2.3		8:33473169-33473169	Sun	C	A	-0.4501	0.0242	2.5e-77	0.38842	3300	a	c	-0.0006	0.00426029	0.888	370000	a	c	-0.0214	0.0079	0.006445	38668	Wald ratio	1	-0.001333	0.001096	0.224	-0.00348	0.00082	upstream_gene_variant	MODIFIER	-	-	9.793	0.839526
rs4269847	GFRA1		10:116231590-116231590	Emilsson	A	G	-0.275	0.028	7.9e-23	0.269	3200	a	g	-0.0075	0.00471916	0.112	370000	a	g	-0.0004	0.0083	0.9644	39618	Wald ratio	1	0.027273	0.022429	0.224	-0.01669	0.07123	intron_variant	MODIFIER	-	-	0.437	-0.23154
rs386056	LILRB2.5091.28.3		CHR_HSCHR19_4_CTG3_1:54279666-54279666	Sun	T	C	-1.1495	0.0233	0	0.201121	3300	t	c	-0.0094	0.00591467	0.112	370000	t	c	0.0037	0.0102	0.7204	38159.9	Wald ratio	1	0.008177	0.006725	0.224	-0.005	0.02136	missense_variant	MODERATE	tolerated(0.5)	benign(0.019)	NA	NA
rs7292268	PLXNB2		22:50401368-50401368	Emilsson	G	A	0.825	0.024	1.9e-216	0.263	3200	a	g	0.0007	0.00497034	0.888	370000	a	g	-0.0149	0.0094	0.1117	35212	Wald ratio	1	-0.000848	0.000698	0.224	-0.00222	0.00052	intron_variant	MODIFIER	-	-	0.534	-0.191068
rs2771316	RNASE3		14:20962315-20962315	Emilsson	C	T	0.214	0.028	1.2e-14	0.277	3200	t	c	-0.0007	0.00497034	0.888	370000	t	c	0.0003	0.0094	0.9784	37235	Wald ratio	1	0.003271	0.00269	0.224	-0.002	0.00854	upstream_gene_variant	MODIFIER	-	-	4.371	0.307088
rs6468316	UNC5D		8:35380270-35380270	Emilsson	C	T	0.141	0.024	9.5e-09	0.417	3200	t	c	0.0006	0.00426029	0.888	370000	t	c	0.0151	0.0079	0.05519	38160	Wald ratio	1	0.004255	0.0035	0.224	-0.0026	0.01111	intron_variant	MODIFIER	-	-	2.719	0.163606
rs4220	FGG		4:154570607-154570607	Ferkingstad	G	A	0.18	0.011604	2.88403e-54	0.1537	35559	a	g	0.0089	0.00561567	0.113	370000	a	g	0.0096	0.0101	0.3428	37613	Wald ratio	1	0.0494444	0.0408386	0.225999	-0.0305991	0.129488	missense_variant	MODERATE	tolerated(1)	benign(0)	12.17	1.04419
rs3820897	COLEC11		2:3594771-3594771	Emilsson	T	C	-0.857	0.027	3.6e-188	0.187	3200	t	c	-0.0087	0.00548947	0.113	370000	t	c	-0.0162	0.0093	0.0827	38266	Wald ratio	1	-0.010152	0.008385	0.226	-0.02659	0.00628	upstream_gene_variant	MODIFIER	-	-	7.272	0.575429
rs6444442	IL1RAP.14048.7.3		3:190628271-190628271	Sun	G	A	-1.352	0.0246	0	0.158987	3300	a	g	-0.0009	0.00633351	0.887	370000	a	g	0.0008	0.0108	0.9415	39618	Wald ratio	1	-0.000666	0.00055	0.226	-0.00174	0.00041	intron_variant	MODIFIER	-	-	2.164	0.108072
rs4705415	PDGFRB		5:150137672-150137672	Emilsson	G	A	-1.05	0.016	1e-300	0.46	3200	a	g	0.0069	0.00435372	0.113	370000	a	g	0.0051	0.0076	0.5059	39617.9	Wald ratio	1	0.006571	0.005428	0.226	-0.00407	0.01721	intron_variant	MODIFIER	-	-	11.99	1.02937
rs1229984	ADH1B		4:99318162-99318162	Ferkingstad	C	T	-0.43	0.061834	3.54813e-12	0.0041	35559	t	c	-0.0018	0.0125552	0.886	370000	t	c	0.0215	0.0219	0.3247	38159.9	Wald ratio	1	-0.00418605	0.00347237	0.227999	-0.0109919	0.0026198	missense_variant	MODERATE	tolerated(0.07)	benign(0.063)	17.17	1.72038
rs11031142	RRM1		11:4153145-4153145	Ferkingstad	T	C	0.06	0.00884964	1.20226e-11	0.4383	35559	t	c	0.0006	0.00418505	0.886	370000	t	c	-0.0021	0.0076	0.7852	39618	Wald ratio	1	0.01	0.00829512	0.227999	-0.00625843	0.0262584	upstream_gene_variant	MODIFIER	-	-	0.53	-0.192413
rs28730617	ADH6		4:99078444-99078444	Ferkingstad	G	A	-0.36	0.0191293	5.24807e-79	0.0456	35559	a	g	-0.017	0.0107563	0.114	370000	a	g	0.0418	0.0195	0.03232	39618	Wald ratio	1	0.0472222	0.0391714	0.227999	-0.0295537	0.123998	intron_variant	MODIFIER	-	-	0.636	-0.155447
rs728635	BDNF		11:27760734-27760734	Emilsson	G	T	-0.384	0.047	3.4e-16	0.072	3200	t	g	-0.0016	0.0111601	0.886	370000	t	g	0.0167	0.0173	0.3361	38160	Wald ratio	1	-0.004167	0.003456	0.228	-0.01094	0.00261	intron_variant,non_coding_transcript_variant	MODIFIER	-	-	4.818	0.345887
rs6138152	CST5		20:23869493-23869493	Suhre	A	G	0.718	0.05	1.8e-42	0.2	997	a	g	-0.0008	0.00558007	0.886	370000	a	g	0.002	0.0101	0.8427	38160	Wald ratio	1	-0.001114	0.000924	0.228	-0.00293	0.0007	regulatory_region_variant	MODIFIER	-	-	4.026	0.277461
rs55636108	HRG		3:186663473-186663473	Emilsson	T	C	-1.05	0.028	7.6e-247	0.157	3200	t	c	-0.0008	0.00558007	0.886	370000	t	c	-0.001	0.0098	0.919	38159.9	Wald ratio	1	0.000762	0.000632	0.228	-0.00048	0.002	upstream_gene_variant	MODIFIER	-	-	2.654	0.157499
rs17860955	MMP-10		11:102778751-102778751	Folkersen	T	C	1.1	0.044	6.4e-143	NA	21758	t	c	-0.026	0.0164508	0.114	370000	t	c	-0.0064	0.0341	0.8501	30502	Wald ratio	1	-0.023636	0.019607	0.228	-0.06207	0.01479	splice_acceptor_variant	HIGH	-	-	34	5.35019
rs17860955	MMP10.8479.4.3		11:102778751-102778751	Sun	C	T	-0.8693	0.0869	1.4e-23	0.021509	3300	t	c	-0.026	0.0164508	0.114	370000	t	c	-0.0064	0.0341	0.8501	30502	Wald ratio	1	-0.029909	0.02481	0.228	-0.07854	0.01872	splice_acceptor_variant	HIGH	-	-	34	5.35019
rs6663324	NFASC		1:204977636-204977636	Emilsson	T	C	-0.524	0.041	8.4e-37	0.092	3200	t	c	0.001	0.00697508	0.886	370000	t	c	0.0094	0.0128	0.4612	38264	Wald ratio	1	-0.001908	0.001583	0.228	-0.00501	0.00119	intron_variant	MODIFIER	-	-	13.38	1.16835
rs131798	TYMP		22:50533080-50533080	Emilsson	T	G	0.204	0.03	1.8e-11	0.227	3200	t	g	0.0084	0.00531489	0.114	370000	t	g	0.0098	0.0098	0.316	36161.9	Wald ratio	1	-0.041176	0.034156	0.228	-0.10812	0.02577	upstream_gene_variant	MODIFIER	-	-	1.495	0.024265
rs5848	GRN		17:44352876-44352876	Ferkingstad	C	T	-0.22	0.00946869	2.04174e-119	0.2556	35559	t	c	0.0078	0.00494889	0.115	370000	t	c	0.0115	0.0089	0.1937	38160	Wald ratio	1	-0.0354545	0.0295365	0.229999	-0.0933462	0.0224371	3_prime_UTR_variant	MODIFIER	-	-	5.788	0.432839
rs12539742	ZYX		7:143490004-143490004	Ferkingstad	G	A	0.08	0.00903637	8.51138e-19	0.2932	35559	a	g	-0.0075	0.00475855	0.115	370000	a	g	-0.0051	0.0085	0.5496	39618	Wald ratio	1	-0.09375	0.0781015	0.229999	-0.246829	0.0593289	intron_variant,non_coding_transcript_variant	MODIFIER	-	-	4.914	0.354368
rs228953	IL2RB		22:37135396-37135396	Ferkingstad	G	A	0.1	0.00848414	4.57088e-32	0.4752	35559	a	g	-0.0006	0.00414841	0.885	370000	a	g	-0.02	0.0078	0.01072	38160.1	Wald ratio	1	-0.006	0.0049985	0.23	-0.0157971	0.00379706	synonymous_variant	LOW	-	-	3.275	0.213225
rs72679193	FGG		4:154549246-154549246	Yao	A	G	-0.169	0.024	3.95e-12	0.189	6861	a	g	-0.0087	0.00551991	0.115	370000	a	g	-0.0057	0.0097	0.5581	39618	Wald ratio	1	0.051479	0.042887	0.23	-0.03258	0.13554	intron_variant	MODIFIER	-	-	8.766	0.734037
rs17796777	FLRT2.13122.19.3		14:85340430-85340430	Sun	C	A	-0.2353	0.0276	1.5e-17	0.285507	3300	a	c	0.0007	0.00483981	0.885	370000	a	c	0.0049	0.0085	0.5687	39618	Wald ratio	1	0.002975	0.002478	0.23	-0.00188	0.00783	intergenic_variant	MODIFIER	-	-	4.765	0.34132
rs5848	GRN.4992.49.1		17:44352876-44352876	Sun	T	C	-0.2763	0.0281	8.1e-23	0.28735	3300	t	c	0.0078	0.00494889	0.115	370000	t	c	0.0115	0.0089	0.1937	38160	Wald ratio	1	-0.02823	0.023518	0.23	-0.07433	0.01787	3_prime_UTR_variant	MODIFIER	-	-	5.788	0.432839
rs4442925	OSCAR		19:54051696-54051696	Emilsson	C	T	0.138	0.024	1.3e-08	0.455	3200	t	c	-0.0075	0.00475855	0.115	370000	t	c	0.001	0.0081	0.9013	38160	Wald ratio	1	-0.054348	0.045276	0.23	-0.14309	0.03439	intron_variant	MODIFIER	-	-	1.466	0.020032
rs4834770	PDE5A		4:119320694-119320694	Suhre	G	A	-0.314	0.045	3.6e-12	0.43	995	a	g	0.0068	0.00431441	0.115	370000	a	g	0.0012	0.0076	0.8697	39618	Wald ratio	1	0.021656	0.018041	0.23	-0.0137	0.05702	missense_variant	MODERATE	tolerated(0.23)	benign(0)	12.94	1.11757
rs1133763	CCL8.2785.15.2		17:34320812-34320812	Sun	C	A	-0.2309	0.0341	1.3e-11	0.158239	3300	a	c	0.0008	0.00548319	0.884	370000	a	c	0.0053	0.0103	0.6099	39618	Wald ratio	1	0.003465	0.002899	0.232	-0.00222	0.00915	missense_variant	MODERATE	deleterious(0.01)	possibly_damaging(0.588)	22.4	2.51286
rs3782735	LAG3		12:6775910-6775910	Ferkingstad	A	G	-0.13	0.00858262	7.94328e-52	0.3827	35559	a	g	0.0073	0.00465712	0.117	370000	a	g	0.0106	0.0078	0.1732	39723	Wald ratio	1	-0.0561538	0.0471833	0.233999	-0.148633	0.0363254	downstream_gene_variant	MODIFIER	-	-	19.73	2.06235
rs796667	VIM		10:16904820-16904820	Ferkingstad	T	G	0.08	0.00845484	3.01995e-21	0.4296	35559	t	g	0.007	0.00446574	0.117	370000	t	g	0.0063	0.0078	0.4161	39721	Wald ratio	1	0.0875	0.073522	0.233999	-0.0566031	0.231603	intron_variant	MODIFIER	-	-	0.235	-0.358301
rs35032874	DNER		2:229444644-229444644	Emilsson	T	G	0.162	0.029	1.7e-08	0.259	3200	t	g	0.0008	0.00543599	0.883	370000	t	g	-0.008	0.0092	0.386	38160	Wald ratio	1	0.004938	0.004149	0.234	-0.00319	0.01307	intron_variant	MODIFIER	-	-	1.411	0.011803
rs3782735	LAG3		12:6775910-6775910	Emilsson	G	A	0.154	0.025	4.3e-10	0.393	3200	a	g	0.0073	0.00465712	0.117	370000	a	g	0.0106	0.0078	0.1732	39723	Wald ratio	1	0.047403	0.03983	0.234	-0.03066	0.12547	downstream_gene_variant	MODIFIER	-	-	19.73	2.06235
rs73191242	SELPLG		12:108620180-108620180	Ferkingstad	G	A	-0.28	0.0101592	3.23594e-167	0.2105	35559	a	g	-0.0086	0.00550145	0.118	370000	a	g	0.0025	0.0094	0.7919	38160	Wald ratio	1	0.0307143	0.0259182	0.235999	-0.0200854	0.081514	downstream_gene_variant	MODIFIER	-	-	1.126	-0.035907
rs73191242	SELPLG		12:108620180-108620180	Emilsson	G	A	0.209	0.03	2.1e-12	0.205	3200	a	g	-0.0086	0.00550145	0.118	370000	a	g	0.0025	0.0094	0.7919	38160	Wald ratio	1	0.041148	0.034723	0.236	-0.02691	0.10921	downstream_gene_variant	MODIFIER	-	-	1.126	-0.035907
rs34324219	TCN1		11:59855905-59855905	Ferkingstad	C	A	-0.49	0.0132714	2.0893e-298	0.109	35559	a	c	0.0012	0.00801594	0.881	370000	a	c	-0.0286	0.0143	0.04582	35123	Wald ratio	1	-0.00244898	0.00207541	0.238001	-0.00651678	0.00161882	missense_variant	MODERATE	deleterious(0.04)	benign(0.437)	16.74	1.65606
rs12293998	RELT		11:73302315-73302315	Ferkingstad	T	G	0.06	0.0088453	1.1749e-11	0.288	35559	t	g	-0.0081	0.00520976	0.12	370000	t	g	0.0119	0.0089	0.1834	39618	Wald ratio	1	0.135	0.114895	0.239999	-0.0901935	0.360194	downstream_gene_variant	MODIFIER	-	-	2.325	0.125135
rs475325	ALDH3B1		11:68017592-68017592	Ferkingstad	C	T	0.14	0.00973041	6.16595e-47	0.2336	35559	t	c	-0.0008	0.00525496	0.879	370000	t	c	-0.0064	0.0089	0.4736	39618.1	Wald ratio	1	-0.00571429	0.00488399	0.241999	-0.0152869	0.00385833	intron_variant	MODIFIER	-	-	0.436	-0.231834
rs139739387	IGFBP5		2:216537766-216537766	Emilsson	A	G	0.608	0.098	7e-10	0.016	3200	a	g	-0.0036	0.0236473	0.879	370000	a	g	0.0487	0.0375	0.1932	38756	Wald ratio	1	-0.005921	0.005061	0.242	-0.01584	0.004	intron_variant	MODIFIER	-	-	1.091	-0.042629
rs1126728	PGM1.9173.21.3		1:63631761-63631761	Sun	T	C	0.2869	0.0289	2.8e-23	0.227841	3300	t	c	0.009	0.00580424	0.121	370000	t	c	0.0173	0.0108	0.1111	33465	Wald ratio	1	0.03137	0.026812	0.242	-0.02118	0.08392	missense_variant	MODERATE	tolerated(0.25)	benign(0.208)	23	2.76437
rs5029937	TNFAIP3		6:137874014-137874014	Ferkingstad	G	T	0.4	0.0255229	2.34423e-55	0.0254	35559	t	g	0.019	0.0122534	0.121	370000	t	g	0.0132	0.0233	0.5707	37035	Wald ratio	1	0.0475	0.0405983	0.242	-0.0320726	0.127073	intron_variant	MODIFIER	-	-	3.974	0.272981
rs3741148	RELT.14112.40.3		11:73403678-73403678	Sun	G	A	0.2418	0.03	7.1e-16	0.203926	3300	a	g	-0.0081	0.00523786	0.122	370000	a	g	0.0069	0.0089	0.4398	39618	Wald ratio	1	0.033499	0.028753	0.244	-0.02286	0.08985	3_prime_UTR_variant	MODIFIER	-	-	0.112	-0.512805
rs7952686	RELT.5115.31.3		11:73417458-73417458	Sun	T	C	0.4125	0.0292	3.1e-45	0.204256	3300	t	c	0.0081	0.00523786	0.122	370000	t	c	-0.0073	0.0089	0.4134	39618	Wald ratio	1	0.019636	0.016855	0.244	-0.0134	0.05267	intron_variant	MODIFIER	-	-	2.782	0.169355
rs1558251	MXRA7		17:76701036-76701036	Emilsson	A	G	-0.297	0.023	1.3e-36	0.482	3200	a	g	-0.0007	0.00452274	0.877	370000	a	g	0.0081	0.0079	0.3056	38160	Wald ratio	1	0.002357	0.002032	0.246	-0.00163	0.00634	intron_variant	MODIFIER	-	-	4.015	0.276479
rs2691273	SIGLEC9		19:51092879-51092879	Suhre	A	G	0.764	0.039	3.1e-73	0.46	993	a	g	-0.0068	0.00440899	0.123	370000	a	g	0.001	0.0076	0.8911	39724	Wald ratio	1	-0.008901	0.007672	0.246	-0.02394	0.00614	downstream_gene_variant	MODIFIER	-	-	1.542	0.031037
rs4646787	ALDH3A1		17:19745936-19745936	Ferkingstad	G	A	-0.13	0.00849229	6.76083e-53	0.3358	35559	a	g	0.007	0.00455078	0.124	370000	a	g	-0.0058	0.0079	0.4608	39723	Wald ratio	1	0.0538462	0.0466111	0.247999	-0.0375116	0.145204	intron_variant	MODIFIER	-	-	5.474	0.404318
rs504683	ARRB1		11:75340189-75340189	Ferkingstad	A	G	0.08	0.00879947	9.77237e-20	0.3039	35559	a	g	0.0008	0.00508548	0.875	370000	a	g	-0.0095	0.009	0.2925	38160	Wald ratio	1	-0.01	0.008693	0.249999	-0.0270383	0.00703828	intron_variant	MODIFIER	-	-	16.6	1.63541
rs9643300	ST3GAL1		8:133490905-133490905	Ferkingstad	T	C	0.25	0.00811869	3.23594e-208	0.4973	35559	t	c	-0.0068	0.00443251	0.125	370000	t	c	-0.0093	0.0079	0.2395	38160	Wald ratio	1	-0.0272	0.023645	0.249999	-0.0735441	0.0191441	intron_variant	MODIFIER	-	-	0.073	-0.600235
rs9643300	ST3GAL1.5657.28.3		8:133490905-133490905	Sun	T	C	-0.2571	0.0246	1.4e-25	0.437346	3300	t	c	-0.0068	0.00443251	0.125	370000	t	c	-0.0093	0.0079	0.2395	38160	Wald ratio	1	0.026449	0.022992	0.25	-0.01862	0.07151	intron_variant	MODIFIER	-	-	0.073	-0.600235
rs72988065	GFRAL		6:55619783-55619783	Ferkingstad	A	G	0.17	0.0103463	1.14815e-60	0.1893	35559	a	g	0.0009	0.00567538	0.874	370000	a	g	0.0031	0.0104	0.7638	37210	Wald ratio	1	-0.00529412	0.00462163	0.251999	-0.0143525	0.00376429	intergenic_variant	MODIFIER	-	-	10.56	0.911809
rs6863373	NDST1		5:150530369-150530369	Ferkingstad	C	T	0.13	0.0080891	4.0738e-58	0.4492	35559	t	c	-0.0067	0.00437889	0.126	370000	t	c	0.0058	0.0078	0.4565	39618	Wald ratio	1	-0.0515385	0.0449918	0.251999	-0.139722	0.0366456	intron_variant	MODIFIER	-	-	1.097	-0.041542
rs1791679	CTSF.9212.22.3		11:66570403-66570403	Sun	A	C	0.2349	0.0269	2.5e-18	0.289477	3300	a	c	-0.0072	0.00470567	0.126	370000	a	c	0.0124	0.0083	0.1339	39618	Wald ratio	1	-0.030651	0.026758	0.252	-0.0831	0.02179	upstream_gene_variant	MODIFIER	-	-	2.932	0.18299
rs117042408	VOPP1		7:55555698-55555698	Ferkingstad	G	A	-0.29	0.0293002	4.2658e-23	0.02	35559	a	g	0.0022	0.013763	0.873	370000	a	g	-0.0095	0.0248	0.7001	38668	Wald ratio	1	-0.00758621	0.00665055	0.254	-0.0206213	0.00544887	intron_variant	MODIFIER	-	-	1.441	0.016309
rs1254194	ERO1LB.7994.41.3		1:236236142-236236142	Sun	T	G	-0.3822	0.0241	1.9e-56	0.404241	3300	t	g	-0.007	0.00458704	0.127	370000	t	g	-0.0089	0.0078	0.2585	38160.1	Wald ratio	1	0.018315	0.016056	0.254	-0.01315	0.04978	intron_variant	MODIFIER	-	-	4.596	0.326515
rs778986	FUT3		19:5844526-5844526	Suhre	G	A	-0.93	0.047	8.8e-73	0.2	996	a	g	-0.0009	0.00563031	0.873	370000	a	g	-0.0153	0.011	0.1651	32406	Wald ratio	1	-0.000968	0.000848	0.254	-0.00263	0.0007	missense_variant	MODERATE	deleterious(0.01)	benign(0)	6.522	0.501669
rs67333363	EFNA3		1:155085570-155085570	Ferkingstad	A	G	-0.09	0.0142264	2.51189e-10	0.0869	35559	a	g	0.013	0.00854119	0.128	370000	a	g	-0.0005	0.0174	0.9777	39617.9	Wald ratio	1	0.144444	0.127163	0.256	-0.104796	0.393685	intron_variant	MODIFIER	-	-	3.214	0.207912
rs56112115	FETUB		3:186660942-186660942	Emilsson	C	A	-0.356	0.032	7.9e-28	0.159	3200	a	c	0.0009	0.00558595	0.872	370000	a	c	0.0048	0.0097	0.6195	38160	Wald ratio	1	0.002528	0.002226	0.256	-0.00183	0.00689	intron_variant,non_coding_transcript_variant	MODIFIER	-	-	1.01	-0.058649
rs10447396	MAPK13		6:36145821-36145821	Ferkingstad	G	A	0.12	0.00959676	7.07946e-36	0.2445	35559	a	g	-0.0072	0.0047429	0.129	370000	a	g	-0.0073	0.0085	0.3929	39618	Wald ratio	1	-0.06	0.0530442	0.257999	-0.163967	0.0439666	downstream_gene_variant	MODIFIER	-	-	0.765	-0.116928
rs9544399	B3GALTL		13:31311770-31311770	Emilsson	A	G	0.278	0.031	1.6e-19	0.209	3200	a	g	-0.0008	0.00492646	0.871	370000	a	g	-0.0103	0.009	0.2545	39617.9	Wald ratio	1	-0.002878	0.002544	0.258	-0.00786	0.00211	intron_variant	MODIFIER	-	-	5.55	0.411125
rs112689088	CCL16.4913.78.1		17:35980421-35980421	Sun	C	T	-1.5245	0.0336	0	0.097531	3300	t	c	0.012	0.00790484	0.129	370000	t	c	0.0033	0.0145	0.8187	38160	Wald ratio	1	0.007871	0.006959	0.258	-0.00577	0.02151	intron_variant	MODIFIER	-	-	0.529	-0.192859
rs10447396	MAPK13		6:36145821-36145821	Emilsson	G	A	-0.196	0.029	1.1e-11	0.25	3200	a	g	-0.0072	0.0047429	0.129	370000	a	g	-0.0073	0.0085	0.3929	39618	Wald ratio	1	-0.036735	0.032476	0.258	-0.10039	0.02692	downstream_gene_variant	MODIFIER	-	-	0.765	-0.116928
rs1838343	CNTN1		12:40802428-40802428	Ferkingstad	C	T	-0.2	0.00832059	1.14815e-127	0.4596	35559	t	c	0.0066	0.00435902	0.13	370000	t	c	0.0035	0.0077	0.646	38263	Wald ratio	1	-0.033	0.0292971	0.259999	-0.0904222	0.0244222	intron_variant	MODIFIER	-	-	0.268	-0.331083
rs149698066	BLVRB		19:40458157-40458157	Ferkingstad	G	A	-1.63	0.066976	7.94328e-131	0.0037	35559	a	g	-0.07	0.046232	0.13	370000	NA	NA	NA	NA	NA	NA	Wald ratio	1	0.0429448	0.038126	0.259999	-0.0317821	0.117672	missense_variant,splice_region_variant	MODERATE	deleterious(0)	benign(0.13)	32	4.68848
rs872583	CHIT1		1:203215638-203215638	Emilsson	T	C	1.07	0.025	1e-300	0.197	3200	t	c	0.0009	0.00549926	0.87	370000	t	c	0.0041	0.0097	0.6733	39618	Wald ratio	1	0.000841	0.000747	0.26	-0.00062	0.0023	downstream_gene_variant	MODIFIER	-	-	3.352	0.219811
rs872583	CHIT1.3600.2.3		1:203215638-203215638	Sun	C	T	-1.0982	0.0247	0	0.20154	3300	t	c	0.0009	0.00549926	0.87	370000	t	c	0.0041	0.0097	0.6733	39618	Wald ratio	1	0.00082	0.000728	0.26	-0.00061	0.00225	downstream_gene_variant	MODIFIER	-	-	3.352	0.219811
rs1838343	CNTN1		12:40802428-40802428	Yao	C	T	0.207	0.021	6.45e-24	0.42	6861	t	c	0.0066	0.00435902	0.13	370000	t	c	0.0035	0.0077	0.646	38263	Wald ratio	1	-0.031884	0.028306	0.26	-0.08736	0.0236	intron_variant	MODIFIER	-	-	0.268	-0.331083
rs2493151	AGT		1:230742815-230742815	Suhre	G	A	0.335	0.049	2.2e-11	0.24	994	a	g	-0.0009	0.0054569	0.869	370000	a	g	-0.0003	0.009	0.9751	39725	Wald ratio	1	0.002687	0.002395	0.262	-0.00201	0.00738	upstream_gene_variant	MODIFIER	-	-	0.968	-0.067539
rs3117604	CXCL1		4:73868951-73868951	Folkersen	T	C	-0.28	0.012	5.8e-117	NA	21758	t	c	-0.0071	0.00470146	0.131	370000	t	c	0.0114	0.0086	0.1864	37235	Wald ratio	1	0.025357	0.022606	0.262	-0.01895	0.06967	upstream_gene_variant	MODIFIER	-	-	1.3	-0.005651
rs1378892	SCG3.7957.2.3		15:51672668-51672668	Sun	C	T	0.486	0.0277	1e-68	0.236446	3300	t	c	-0.0075	0.00497921	0.132	370000	t	c	0.0124	0.0092	0.1764	39618	Wald ratio	1	0.015432	0.013816	0.264	-0.01165	0.04251	regulatory_region_variant	MODIFIER	-	-	0.621	-0.160298
rs117399000	CA10		17:52136371-52136371	Ferkingstad	G	A	-0.56	0.0256206	6.60693e-106	0.0268	35559	a	g	-0.022	0.0146435	0.133	370000	a	g	-0.0113	0.0228	0.6201	39618.1	Wald ratio	1	0.0392857	0.0353186	0.265999	-0.0299387	0.10851	intron_variant	MODIFIER	-	-	9.666	0.827203
rs6966166	ADAM22		7:87825840-87825840	Emilsson	C	T	-0.177	0.026	9.8e-12	0.478	3200	t	c	-0.0007	0.00417985	0.867	370000	t	c	-0.0023	0.0077	0.7629	38160	Wald ratio	1	0.003955	0.003555	0.266	-0.00301	0.01092	intron_variant	MODIFIER	-	-	1.788	0.063982
rs117399000	CA10.13666.222.3		17:52136371-52136371	Sun	A	G	-0.5939	0.0662	3e-19	0.037436	3300	a	g	-0.022	0.0146435	0.133	370000	a	g	-0.0113	0.0228	0.6201	39618.1	Wald ratio	1	0.037043	0.033303	0.266	-0.02823	0.10232	intron_variant	MODIFIER	-	-	9.666	0.827203
rs13077895	CHL1		3:51395-51395	Ferkingstad	A	G	-0.23	0.00864544	6.16595e-156	0.3554	35559	a	g	-0.0069	0.00460456	0.134	370000	a	g	-0.0079	0.0081	0.3322	38160	Wald ratio	1	-0.03	0.0270836	0.267999	-0.0830838	0.0230838	downstream_gene_variant	MODIFIER	-	-	4.79	0.343474
rs3776081	PDGFRB		5:150152544-150152544	Suhre	T	C	-0.961	0.037	3.3e-113	0.32	995	t	c	0.0071	0.00473803	0.134	370000	t	c	0.0061	0.0081	0.4525	39724	Wald ratio	1	-0.007388	0.00667	0.268	-0.02046	0.00568	intron_variant	MODIFIER	-	-	7.545	0.603304
rs756519	PSMB1		6:170541774-170541774	Emilsson	G	A	0.412	0.023	8.1e-67	0.469	3200	a	g	0.0066	0.00440437	0.134	370000	a	g	-0.0062	0.0077	0.4203	39460	Wald ratio	1	-0.016019	0.014462	0.268	-0.04437	0.01233	intron_variant	MODIFIER	-	-	9.325	0.793339
rs62089970	SCARF1		17:1672578-1672578	Emilsson	C	T	-1.28	0.077	6.9e-60	0.024	3200	t	c	-0.002	0.0118525	0.866	370000	t	c	-0.0429	0.0215	0.04601	39244	Wald ratio	1	-0.001563	0.001411	0.268	-0.00433	0.0012	intron_variant	MODIFIER	-	-	0.332	-0.287143
rs1024948	IL1RAP		3:190629892-190629892	Suhre	T	C	1.352	0.04	2.5e-165	0.13	996	t	c	0.0011	0.0064701	0.865	370000	t	c	-0.0011	0.0108	0.9194	39618	Wald ratio	1	0.000814	0.000738	0.27	-0.00063	0.00226	intron_variant	MODIFIER	-	-	8.133	0.665246
rs1354034	ARF4		3:56815721-56815721	Ferkingstad	C	T	-0.09	0.00858273	1e-25	0.3812	35559	t	c	-0.0067	0.00449407	0.136	370000	t	c	0.0035	0.0079	0.663	38264	Wald ratio	1	-0.08375	0.0762424	0.271999	-0.233185	0.0656851	intron_variant	MODIFIER	-	-	15.09	1.40166
rs6033	F5		1:169552615-169552615	Suhre	A	G	-0.845	0.08	5.5e-25	0.08	997	a	g	0.0015	0.00875736	0.864	370000	a	g	-0.0074	0.0146	0.6118	37611	Wald ratio	1	-0.001775	0.001616	0.272	-0.00494	0.00139	missense_variant	MODERATE	tolerated(0.71)	benign(0.006)	0.056	-0.652807
rs2290610	IL5RA		3:3098273-3098273	Suhre	T	C	0.489	0.043	7.6e-28	0.36	994	t	c	-0.0069	0.00464004	0.137	370000	t	c	0.0058	0.0094	0.5343	34173	Wald ratio	1	-0.01411	0.012899	0.274	-0.03939	0.01117	missense_variant	MODERATE	tolerated(1)	benign(0.001)	0.001	-1.42918
rs17683306	FSTL4		5:133316589-133316589	Ferkingstad	C	T	-0.1	0.0148444	1.62181e-11	0.089	35559	t	c	-0.011	0.00739717	0.137	370000	t	c	-0.0072	0.0133	0.5892	36963	Wald ratio	1	0.11	0.100558	0.274001	-0.0870937	0.307094	missense_variant	MODERATE	deleterious(0.04)	benign(0.194)	16.4	1.60471
rs4674100	IGFBP2		2:216615701-216615701	Ferkingstad	G	A	-0.06	0.00995963	1.69824e-09	0.2564	35559	a	g	0.001	0.00571098	0.861	370000	a	g	0.0009	0.0098	0.9255	38159.9	Wald ratio	1	-0.0166667	0.0153635	0.277999	-0.0467791	0.0134457	upstream_gene_variant	MODIFIER	-	-	5.242	0.383473
rs11191379	ARL3		10:102722573-102722573	Emilsson	C	T	0.362	0.04	3.8e-19	0.103	3200	t	c	0.0013	0.00742427	0.861	370000	t	c	0.0232	0.0137	0.08939	39618	Wald ratio	1	-0.003591	0.00331	0.278	-0.01008	0.0029	intron_variant	MODIFIER	-	-	1.606	0.040075
rs11557236	NMRAL1.13988.67.3		CHR_HSCHR16_3_CTG1:4471397-4471397	Sun	A	G	-0.4905	0.0443	1.5e-28	0.082096	3300	a	g	-0.0016	0.00913757	0.861	370000	a	g	0.0008	0.0167	0.961	34281	Wald ratio	1	0.003262	0.003007	0.278	-0.00263	0.00916	missense_variant	MODERATE	deleterious(0)	benign(0.251)	NA	NA
rs12628473	NPTXR		22:38844712-38844712	Emilsson	A	G	-1.01	0.107	4.6e-21	0.013	3200	a	g	0.024	0.0162214	0.139	370000	a	g	-0.0106	0.0237	0.6552	39460.1	Wald ratio	1	-0.023762	0.021904	0.278	-0.06669	0.01917	upstream_gene_variant	MODIFIER	-	-	6.89	0.537387
rs183995738	ST6GALNAC6		9:127780361-127780361	Emilsson	C	A	-0.715	0.107	3.1e-11	0.013	3200	a	c	-0.078	0.0527196	0.139	370000	NA	NA	NA	NA	NA	NA	Wald ratio	1	-0.109091	0.100561	0.278	-0.30619	0.08801	upstream_gene_variant	MODIFIER	-	-	0.139	-0.467696
rs75060212	LYPLAL1		1:219172269-219172269	Ferkingstad	T	G	0.15	0.0118749	1.41254e-36	0.1337	35559	t	g	-0.0012	0.00680372	0.86	370000	t	g	-0.0129	0.0118	0.2742	39617.9	Wald ratio	1	0.008	0.0074052	0.279999	-0.00651419	0.0225142	upstream_gene_variant	MODIFIER	-	-	4.906	0.353663
rs75507001	APOA1		11:116706978-116706978	Emilsson	C	A	0.55	0.061	1.7e-19	0.043	3200	a	c	0.017	0.0115192	0.14	370000	a	c	-0.0312	0.0209	0.1354	37234.9	Wald ratio	1	-0.030909	0.028611	0.28	-0.08699	0.02517	intergenic_variant	MODIFIER	-	-	0.739	-0.124083
rs4399146	HDGF		1:156743766-156743766	Emilsson	G	A	0.269	0.027	3.2e-23	0.283	3200	a	g	0.0066	0.00447218	0.14	370000	a	g	-0.0006	0.0083	0.9462	37262	Wald ratio	1	-0.024535	0.022711	0.28	-0.06905	0.01998	missense_variant	MODERATE	deleterious_low_confidence(0)	benign(0)	22.5	2.53306
rs58056804	S100A4.14116.129.3		1:153552230-153552230	Sun	A	G	0.5046	0.0565	4.5e-19	0.049682	3300	a	g	0.017	0.0115192	0.14	370000	a	g	-0.0031	0.0208	0.8825	35770	Wald ratio	1	0.03369	0.031185	0.28	-0.02743	0.09481	upstream_gene_variant	MODIFIER	-	-	0.773	-0.11468
rs4260306	CST1		20:23749699-23749699	Emilsson	C	T	0.591	0.025	1.1e-115	0.262	3200	t	c	-0.0009	0.00503016	0.858	370000	t	c	-0.0061	0.0091	0.5015	38160	Wald ratio	1	0.001523	0.001421	0.284	-0.00126	0.00431	intron_variant	MODIFIER	-	-	0.18	-0.414179
rs10858248	QSOX2.8397.147.3		9:136216478-136216478	Sun	G	A	-0.3568	0.0239	1.5e-50	0.497825	3300	a	g	0.0008	0.00447126	0.858	370000	a	g	-0.0034	0.0079	0.671	38160	Wald ratio	1	0.002242	0.002093	0.284	-0.00186	0.00634	intron_variant	MODIFIER	-	-	0.445	-0.22765
rs25683	ACAT2		6:159775311-159775311	Ferkingstad	G	A	0.27	0.00823417	8.12831e-236	0.43	35559	a	g	0.0064	0.00436947	0.143	370000	a	g	-0.0067	0.0079	0.3907	37506	Wald ratio	1	-0.0237037	0.0222166	0.286	-0.0672482	0.0198407	missense_variant,splice_region_variant	MODERATE	deleterious(0.04)	possibly_damaging(0.822)	28.3	4.15881
rs4413619	MANEA		6:95635103-95635103	Emilsson	T	C	1.51	0.025	1e-300	0.132	3200	t	c	-0.01	0.00682729	0.143	370000	t	c	-0.0145	0.0126	0.2504	39617.9	Wald ratio	1	0.006623	0.006207	0.286	-0.00554	0.01879	upstream_gene_variant	MODIFIER	-	-	3.509	0.233341
rs9995591	ANXA5		4:121694605-121694605	Ferkingstad	G	A	0.26	0.0153781	3.98107e-64	0.0684	35559	a	g	0.011	0.00751002	0.143	370000	a	g	0.01	0.0145	0.4891	39618	Wald ratio	1	0.0423077	0.0396535	0.286001	-0.0354131	0.120028	intron_variant	MODIFIER	-	-	2.834	0.174109
rs74479613	SCO2		22:50525476-50525476	Ferkingstad	C	T	-0.16	0.0138699	8.70964e-31	0.0887	35559	t	c	-0.011	0.0075288	0.144	370000	t	c	0.0249	0.0144	0.0843	36162	Wald ratio	1	0.06875	0.0647044	0.287998	-0.0580706	0.195571	5_prime_UTR_variant	MODIFIER	-	-	7.169	0.565051
rs2210969	SORCS1		10:107273264-107273264	Ferkingstad	A	G	0.06	0.00766615	5.01187e-15	0.4334	35559	a	g	-0.0063	0.00431195	0.144	370000	a	g	0.0017	0.0077	0.8278	37612	Wald ratio	1	-0.105	0.0988215	0.287999	-0.29869	0.0886901	intergenic_variant	MODIFIER	-	-	1.664	0.047883
rs4256810	MAPKAPK2		1:206717104-206717104	Ferkingstad	T	C	0.18	0.00927001	5.49541e-84	0.2736	35559	t	c	0.0008	0.00440848	0.856	370000	t	c	0.0014	0.008	0.8638	39725	Wald ratio	1	-0.00444444	0.00418292	0.287999	-0.012643	0.00375408	intron_variant	MODIFIER	-	-	3.011	0.190049
rs3887182	ART4		12:14844512-14844512	Emilsson	G	A	-0.721	0.021	2.8e-213	0.389	3200	a	g	-0.0008	0.00440848	0.856	370000	a	g	-0.0077	0.0078	0.3241	39618	Wald ratio	1	-0.00111	0.001044	0.288	-0.00316	0.00094	upstream_gene_variant	MODIFIER	-	-	0.259	-0.338544
rs2015086	CCL3L1.2783.18.2		CHR_HSCHR17_7_CTG4:36064613-36064613	Sun	G	A	0.496	0.0364	3.1e-42	0.131452	3300	a	g	0.0012	0.00661272	0.856	370000	a	g	-0.0106	0.011	0.339	39618	Wald ratio	1	-0.002419	0.002277	0.288	-0.00688	0.00204	upstream_gene_variant	MODIFIER	-	-	NA	NA
rs2631738	CPZ.6493.9.3		4:8478027-8478027	Sun	G	A	0.1949	0.0243	1e-15	0.480634	3300	a	g	0.0062	0.00424351	0.144	370000	a	g	0.0033	0.0076	0.6612	39618	Wald ratio	1	-0.031811	0.029939	0.288	-0.09049	0.02687	downstream_gene_variant	MODIFIER	-	-	3.231	0.209385
rs12938	SELL		1:169691640-169691640	Suhre	A	G	-0.487	0.046	4.5e-25	0.28	994	a	g	-0.007	0.00479105	0.144	370000	a	g	-0.0098	0.0088	0.2672	38160	Wald ratio	1	0.014374	0.013528	0.288	-0.01214	0.04089	3_prime_UTR_variant	MODIFIER	-	-	0.1	-0.534612
rs9830049	ALCAM.5451.1.3		3:105565201-105565201	Sun	C	T	-0.306	0.0374	2.8e-16	0.120272	3300	t	c	-0.0094	0.00644975	0.145	370000	t	c	-0.0068	0.0117	0.5607	38668	Wald ratio	1	-0.030719	0.029032	0.29	-0.08762	0.02618	intron_variant	MODIFIER	-	-	3.426	0.22624
rs1001096	ART4.6576.1.3		12:14835521-14835521	Sun	A	G	0.74	0.0217	1.1e-254	0.397358	3300	a	g	-0.0008	0.00437774	0.855	370000	a	g	-0.0091	0.0079	0.2487	39618	Wald ratio	1	-0.001081	0.001022	0.29	-0.00308	0.00092	intron_variant	MODIFIER	-	-	0.895	-0.084098
rs10993994	MSMB.10620.21.3		10:46046326-46046326	Sun	C	T	0.9821	0.0189	0	0.40373	3300	t	c	0.0008	0.00437774	0.855	370000	t	c	0.0077	0.0081	0.345	35610	Wald ratio	1	-0.000815	0.00077	0.29	-0.00232	0.00069	upstream_gene_variant	MODIFIER	-	-	2.49	0.141699
rs11743362	ARSB		5:78880898-78880898	Ferkingstad	G	A	-0.13	0.00782396	5.37032e-62	0.4951	35559	a	g	-0.0008	0.00434742	0.854	370000	a	g	-0.01	0.0078	0.2012	37235	Wald ratio	1	0.00615385	0.00583997	0.291999	-0.00529249	0.0176002	intron_variant	MODIFIER	-	-	5.054	0.366701
rs2231569	TBCB		19:36114973-36114973	Ferkingstad	G	T	0.16	0.0227233	1.90546e-12	0.0342	35559	t	g	0.0024	0.0130423	0.854	370000	t	g	0.0185	0.0225	0.4112	38159.9	Wald ratio	1	0.015	0.0142349	0.291999	-0.0129005	0.0429005	upstream_gene_variant	MODIFIER	-	-	7.697	0.619128
rs2425143	CPNE1		20:35762744-35762744	Suhre	C	T	-1.206	0.061	3.6e-73	0.11	997	t	c	0.01	0.0068785	0.146	370000	t	c	0.0163	0.0126	0.1969	39618.1	Wald ratio	1	0.008292	0.007869	0.292	-0.00713	0.02372	regulatory_region_variant	MODIFIER	-	-	5.619	0.417449
rs28573806	PLXNB2.9216.100.3		22:50289363-50289363	Sun	C	T	0.5315	0.0232	3.5e-116	0.399591	3300	t	c	-0.0009	0.00489085	0.854	370000	t	c	0.0114	0.0093	0.22	34395	Wald ratio	1	0.001693	0.001607	0.292	-0.00146	0.00484	intron_variant	MODIFIER	-	-	2.226	0.114683
rs12695049	XXYLT1		3:195268211-195268211	Ferkingstad	T	C	-0.2	0.00834653	6.91831e-127	0.467	35559	t	c	-0.0008	0.00431751	0.853	370000	t	c	0.0042	0.0079	0.5986	38160	Wald ratio	1	0.004	0.00381175	0.294	-0.00347102	0.011471	intron_variant	MODIFIER	-	-	1.958	0.084781
rs35662416	CFHR5.3666.17.4		1:196998224-196998224	Sun	A	G	-1.2002	0.0682	3e-69	0.030392	3300	a	g	0.0027	0.0145716	0.853	370000	a	g	0.0077	0.0303	0.7995	35677	Wald ratio	1	-0.00225	0.002144	0.294	-0.00645	0.00195	missense_variant	MODERATE	deleterious(0.05)	possibly_damaging(0.527)	11.89	1.02095
rs2506149	NRP1.3214.3.2		10:33191785-33191785	Sun	T	C	-0.2805	0.0256	6.9e-28	0.358077	3300	t	c	0.0064	0.00441315	0.147	370000	t	c	-0.0153	0.0079	0.05295	39618	Wald ratio	1	-0.022816	0.021743	0.294	-0.06543	0.0198	intron_variant	MODIFIER	-	-	0.89	-0.085246
rs11589734	RPS6KA1		CHR_HG2058_PATCH:26534508-26534508	Ferkingstad	A	G	-0.1	0.00645715	4.2658e-54	0.4519	35559	a	g	-0.0008	0.004288	0.852	370000	a	g	-0.0037	0.0078	0.6387	38159.9	Wald ratio	1	0.008	0.00765513	0.295999	-0.00700406	0.0230041	intron_variant	MODIFIER	-	-	NA	NA
rs1015456	CHL1.3601.54.3		3:66093-66093	Sun	C	T	-0.2082	0.0255	3.2e-16	0.391779	3300	t	c	-0.0064	0.00442407	0.148	370000	t	c	-0.0128	0.0081	0.1143	36556	Wald ratio	1	-0.03074	0.029415	0.296	-0.08839	0.02691	intergenic_variant	MODIFIER	-	-	1.036	-0.053492
rs2927608	ERAP2.8960.3.3		5:96916728-96916728	Sun	A	G	1.0523	0.0168	0	0.437292	3300	a	g	-0.0008	0.004288	0.852	370000	a	g	-0.0049	0.0077	0.5212	38668.1	Wald ratio	1	-0.00076	0.000727	0.296	-0.00219	0.00067	intron_variant	MODIFIER	-	-	0.309	-0.301952
rs1462977	HRSP12.14636.25.3		8:98103131-98103131	Sun	G	A	-0.3387	0.0258	2.2e-39	0.322718	3300	a	g	0.0069	0.0047697	0.148	370000	a	g	0.0092	0.0081	0.2512	39720	Wald ratio	1	0.020372	0.019494	0.296	-0.01784	0.05858	intron_variant	MODIFIER	-	-	0.164	-0.43259
rs7097780	IL15RA		10:5968264-5968264	Suhre	A	G	0.34	0.044	3.8e-14	0.34	991	a	g	0.0065	0.0044932	0.148	370000	a	g	0.0052	0.008	0.5129	39725	Wald ratio	1	0.019118	0.018294	0.296	-0.01674	0.05497	intron_variant	MODIFIER	-	-	4.075	0.281684
rs6671162	ROR1		1:64159463-64159463	Emilsson	A	G	0.199	0.025	3.2e-15	0.323	3200	a	g	0.0064	0.00442407	0.148	370000	a	g	-0.0063	0.0079	0.4221	39618	Wald ratio	1	0.032161	0.030774	0.296	-0.02816	0.09248	intron_variant	MODIFIER	-	-	0.837	-0.098127
rs7308002	VWF		12:6043561-6043561	Emilsson	G	A	-0.181	0.025	3.9e-13	0.412	3200	a	g	0.0009	0.004824	0.852	370000	a	g	0.0043	0.008	0.5906	37609	Wald ratio	1	0.004972	0.004758	0.296	-0.00435	0.0143	intron_variant	MODIFIER	-	-	0.206	-0.386056
rs12046369	IFNLR1		1:24199645-24199645	Emilsson	G	T	0.244	0.035	3.3e-12	0.147	3200	t	g	0.0014	0.00745305	0.851	370000	t	g	0.011	0.0123	0.371	36499	Wald ratio	1	-0.005738	0.005513	0.298	-0.01654	0.00507	upstream_gene_variant	MODIFIER	-	-	5.723	0.426938
rs192565874	SNAP29		22:20688681-20688681	Ferkingstad	G	A	-0.15	0.0129037	3.0903e-31	0.1033	35559	a	g	0.014	0.00972539	0.15	370000	a	g	-0.0009	0.0186	0.962	37235.1	Wald ratio	1	-0.0933333	0.090052	0.299998	-0.269835	0.0831686	upstream_gene_variant	MODIFIER	-	-	3.323	0.21734
rs2506150	NRP1		10:33194380-33194380	Ferkingstad	G	A	-0.3	0.00861241	7.58578e-266	0.3311	35559	a	g	0.0063	0.00437642	0.15	370000	a	g	-0.0168	0.0079	0.0326	39618	Wald ratio	1	-0.021	0.0202618	0.299999	-0.0607131	0.0187131	intron_variant	MODIFIER	-	-	0.22	-0.372122
rs4962104	OBP2B		9:133211660-133211660	Emilsson	T	C	0.35	0.026	8.7e-40	0.192	3200	t	c	-0.001	0.00528769	0.85	370000	t	c	0.0098	0.0089	0.2724	38265	Wald ratio	1	0.002857	0.002757	0.3	-0.00255	0.00826	upstream_gene_variant	MODIFIER	-	-	2.887	0.17895
rs1456297	SCG3		15:51672013-51672013	Emilsson	C	A	0.471	0.029	4.3e-58	0.2	3200	a	c	0.0072	0.00500163	0.15	370000	a	c	-0.0126	0.0092	0.1702	39618	Wald ratio	1	0.015287	0.014749	0.3	-0.01362	0.0442	regulatory_region_variant	MODIFIER	-	-	11.3	0.974341
rs8106657	CD209		19:7723205-7723205	Suhre	T	C	-0.362	0.049	4.2e-13	0.26	995	t	c	-0.001	0.00525225	0.849	370000	t	c	-0.0109	0.0096	0.2567	37235.1	Wald ratio	1	0.002762	0.002676	0.302	-0.00248	0.00801	regulatory_region_variant	MODIFIER	-	-	1.478	0.02184
rs41265162	S100A4		1:153547662-153547662	Ferkingstad	C	T	0.21	0.0194495	3.54813e-27	0.0446	35559	t	c	0.016	0.0111693	0.152	370000	t	c	-0.0044	0.02	0.8278	35770.1	Wald ratio	1	0.0761905	0.0741229	0.303999	-0.0690903	0.221471	3_prime_UTR_variant	MODIFIER	-	-	3.819	0.25975
rs56100731	VAV1		19:6857234-6857234	Emilsson	C	T	0.363	0.048	5.6e-14	0.07	3200	t	c	-0.002	0.0103655	0.847	370000	t	c	0.002	0.0163	0.9035	37608.9	Wald ratio	1	0.00551	0.005382	0.306	-0.00504	0.01606	3_prime_UTR_variant	MODIFIER	-	-	0.069	-0.611916
rs4911994	NBL1		1:19435099-19435099	Ferkingstad	A	C	0.05	0.0077948	1.41254e-10	0.3681	35559	a	c	-0.0009	0.00463381	0.846	370000	a	c	0	0.0078	0.9988	39618.1	Wald ratio	1	-0.018	0.0176569	0.307999	-0.0526076	0.0166076	intron_variant	MODIFIER	-	-	0.27	-0.329735
rs3117600	CXCL1		4:73866095-73866095	Suhre	A	G	1.013	0.038	3.2e-120	0.3	996	a	g	-0.0066	0.00462981	0.154	370000	a	g	0.0058	0.0082	0.4777	38797	Wald ratio	1	-0.006515	0.006391	0.308	-0.01904	0.00601	upstream_gene_variant	MODIFIER	-	-	2.818	0.172654
rs3749290	FAM3D.13102.1.3		3:58666565-58666565	Sun	T	G	-0.481	0.0413	2e-31	0.09578	3300	t	g	0.0014	0.00720815	0.846	370000	t	g	0.0013	0.0123	0.9139	39725	Wald ratio	1	-0.002911	0.002855	0.308	-0.00851	0.00269	intron_variant	MODIFIER	-	-	1.874	0.074714
rs10858300	FCN1		9:134950654-134950654	Suhre	C	T	0.409	0.048	6.2e-17	0.25	994	t	c	-0.0068	0.00477011	0.154	370000	t	c	0.0024	0.0083	0.7761	39724	Wald ratio	1	0.016626	0.016309	0.308	-0.01534	0.04859	intergenic_variant	MODIFIER	-	-	3.763	0.255021
rs983825	IL12B		5:159347957-159347957	Emilsson	C	A	0.5	0.024	3.2e-87	0.309	3200	a	c	-0.0009	0.00463381	0.846	370000	a	c	-0.0055	0.0086	0.5219	37035	Wald ratio	1	-0.0018	0.001766	0.308	-0.00526	0.00166	intron_variant,non_coding_transcript_variant	MODIFIER	-	-	0.893	-0.084461
rs142552223	TRAIL		3:172516227-172516227	Folkersen	A	G	-0.47	0.032	6.7e-48	NA	21758	a	g	-0.016	0.0112238	0.154	370000	a	g	0.0471	0.02	0.01848	39618	Wald ratio	1	0.034043	0.033394	0.308	-0.03141	0.09949	intron_variant	MODIFIER	-	-	1.622	0.042252
rs12493131	FAM3D		3:58664251-58664251	Ferkingstad	G	T	-0.45	0.0150153	2.45471e-197	0.0747	35559	t	g	0.0014	0.00720815	0.846	370000	t	g	0.0012	0.0124	0.9222	38774	Wald ratio	1	0.00311111	0.00305182	0.308	-0.00287046	0.00909268	intron_variant	MODIFIER	-	-	4.732	0.338363
rs35748882	DLL4		15:40935116-40935116	Ferkingstad	C	T	0.18	0.0260672	5.01187e-12	0.0235	35559	t	c	0.022	0.0154702	0.155	370000	t	c	-0.0552	0.0278	0.0469	36337	Wald ratio	1	0.122222	0.120389	0.309999	-0.113741	0.358186	splice_region_variant,synonymous_variant	LOW	-	-	7.024	0.550581
rs1250258	FN1		2:215435462-215435462	Ferkingstad	T	C	-0.18	0.00837783	2.13796e-102	0.3266	35559	t	c	-0.001	0.00511504	0.845	370000	t	c	0	0.009	0.9992	38160	Wald ratio	1	0.00555556	0.00547225	0.309999	-0.00517005	0.0162812	intron_variant	MODIFIER	-	-	4.084	0.282396
rs6808365	CD200		3:112310854-112310854	Emilsson	C	T	0.235	0.027	1.3e-17	0.255	3200	t	c	-0.001	0.00511504	0.845	370000	t	c	-0.0089	0.0089	0.3162	38160	Wald ratio	1	-0.004255	0.004192	0.31	-0.01247	0.00396	intron_variant,non_coding_transcript_variant	MODIFIER	-	-	1.807	0.066396
rs1250258	FN1		2:215435462-215435462	Suhre	T	C	-0.711	0.045	1.3e-49	0.26	996	t	c	-0.001	0.00511504	0.845	370000	t	c	0	0.009	0.9992	38160	Wald ratio	1	0.001406	0.001385	0.31	-0.00131	0.00412	intron_variant	MODIFIER	-	-	4.084	0.282396
rs12537573	LEP		7:128258747-128258747	Folkersen	A	G	-0.076	0.013	3.1e-09	NA	21758	a	g	0.0063	0.0044301	0.155	370000	a	g	0.0024	0.008	0.7607	38160	Wald ratio	1	-0.082895	0.081652	0.31	-0.24293	0.07714	downstream_gene_variant	MODIFIER	-	-	2.332	0.125843
rs2293772	SERPINB1		6:2835597-2835597	Ferkingstad	G	A	-0.08	0.00831224	6.30957e-22	0.404	35559	a	g	0.0063	0.00444083	0.156	370000	a	g	-0.0042	0.0081	0.6016	37609	Wald ratio	1	0.07875	0.0778904	0.311999	-0.0739151	0.231415	intron_variant	MODIFIER	-	-	6.414	0.491371
rs6070664	CTSZ		20:58961072-58961072	Emilsson	G	T	1.19	0.071	7.6e-60	0.027	3200	t	g	-0.0027	0.0137209	0.844	370000	t	g	-0.0632	0.0267	0.01764	37851	Wald ratio	1	0.002269	0.002244	0.312	-0.00213	0.00667	intron_variant,non_coding_transcript_variant	MODIFIER	-	-	0.511	-0.199739
rs7250849	SIGLEC14		19:51655063-51655063	Suhre	G	T	-1.23	0.058	4.3e-82	0.12	994	t	g	-0.0099	0.00697845	0.156	370000	t	g	0.0052	0.0117	0.6596	38267	Wald ratio	1	-0.008049	0.007961	0.312	-0.02365	0.00755	regulatory_region_variant	MODIFIER	-	-	0.246	-0.348735
rs17482078	ERAP1.4964.67.1		5:96783162-96783162	Sun	T	C	-0.9615	0.0251	1.10177e-293	0.216313	3300	t	c	0.001	0.00504904	0.843	370000	t	c	-0.0076	0.0097	0.4322	37505.9	Wald ratio	1	-0.00104	0.001033	0.314	-0.00306	0.00098	missense_variant	MODERATE	deleterious(0)	probably_damaging(0.963)	25.1	3.6294
rs10736390	FAM151A		1:54638272-54638272	Emilsson	A	G	0.246	0.025	2e-22	0.354	3200	a	g	0.0009	0.00454413	0.843	370000	a	g	0.0032	0.0076	0.6691	39719	Wald ratio	1	-0.003659	0.003634	0.314	-0.01078	0.00346	upstream_gene_variant	MODIFIER	-	-	3.943	0.270364
rs10898041	PRCP		11:82860272-82860272	Emilsson	G	A	-0.199	0.033	2.3e-09	0.162	3200	a	g	-0.0012	0.00601999	0.842	370000	a	g	-0.0013	0.0104	0.9037	39618	Wald ratio	1	-0.00603	0.006014	0.316	-0.01782	0.00576	intron_variant	MODIFIER	-	-	1.227	-0.018
rs864430	VEGFA		6:43931791-43931791	Emilsson	C	T	-0.229	0.024	6.1e-21	0.451	3200	t	c	-0.0009	0.00451499	0.842	370000	t	c	-0.0124	0.0078	0.1148	37609	Wald ratio	1	0.00393	0.003919	0.316	-0.00375	0.01161	non_coding_transcript_exon_variant	MODIFIER	-	-	0.153	-0.446827
rs854469	CCL3		CHR_HSCHR17_7_CTG4:36062357-36062357	Ferkingstad	A	G	0.44	0.0125832	7.07946e-268	0.1135	35559	a	g	0.0013	0.00648009	0.841	370000	a	g	-0.0119	0.011	0.278	39618	Wald ratio	1	-0.00295454	0.00295875	0.317999	-0.0087537	0.00284461	upstream_gene_variant	MODIFIER	-	-	NA	NA
rs854469	CCL3		CHR_HSCHR17_7_CTG4:36062357-36062357	Ferkingstad	A	G	0.44	0.0125832	7.07946e-268	0.1135	35559	a	g	0.0013	0.00648009	0.841	370000	a	g	-0.0119	0.011	0.278	39618	Wald ratio	1	-0.0144444	0.014465	0.317999	-0.0427958	0.013907	upstream_gene_variant	MODIFIER	-	-	NA	NA
rs854469	CCL3L1		CHR_HSCHR17_7_CTG4:36062357-36062357	Ferkingstad	A	G	0.09	0.0133269	1.44544e-11	0.1135	35559	a	g	0.0013	0.00648009	0.841	370000	a	g	-0.0119	0.011	0.278	39618	Wald ratio	1	-0.00295454	0.00295875	0.317999	-0.0087537	0.00284461	upstream_gene_variant	MODIFIER	-	-	NA	NA
rs854469	CCL3L1		CHR_HSCHR17_7_CTG4:36062357-36062357	Ferkingstad	A	G	0.09	0.0133269	1.44544e-11	0.1135	35559	a	g	0.0013	0.00648009	0.841	370000	a	g	-0.0119	0.011	0.278	39618	Wald ratio	1	-0.0144444	0.014465	0.317999	-0.0427958	0.013907	upstream_gene_variant	MODIFIER	-	-	NA	NA
rs2150649	APMAP		20:24854782-24854782	Emilsson	C	T	0.43	0.047	2e-19	0.071	3200	t	c	0.0019	0.0094709	0.841	370000	t	c	0.0261	0.0158	0.09791	38266	Wald ratio	1	-0.004419	0.004425	0.318	-0.01309	0.00425	regulatory_region_variant	MODIFIER	-	-	1.073	-0.046001
rs4421280	EPHA1.3431.54.2		CHR_HG708_PATCH:143406124-143406124	Sun	A	G	0.8798	0.0456	8.7e-83	0.072917	3300	a	g	-0.0016	0.00797549	0.841	370000	a	g	0.0083	0.0136	0.543	39618	Wald ratio	1	-0.001819	0.001821	0.318	-0.00539	0.00175	intron_variant	MODIFIER	-	-	NA	NA
rs2278089	TNFAIP6		2:151290158-151290158	Emilsson	G	T	-0.569	0.022	7.5e-132	0.444	3200	t	g	-0.0009	0.00448622	0.841	370000	t	g	-0.0025	0.0076	0.742	39723	Wald ratio	1	0.001582	0.001584	0.318	-0.00152	0.00469	upstream_gene_variant	MODIFIER	-	-	4.008	0.275918
rs9471969	CNPY3		6:42938646-42938646	Ferkingstad	G	T	-0.14	0.00901333	2.0893e-54	0.2771	35559	t	g	-0.0068	0.00483961	0.16	370000	t	g	-0.0063	0.009	0.4868	37613	Wald ratio	1	0.0485714	0.0488421	0.32	-0.047159	0.144302	missense_variant	MODERATE	tolerated(0.13)	benign(0.085)	22.9	2.74854
rs12897030	RNASE1		14:20814883-20814883	Ferkingstad	T	C	-0.22	0.0090383	7.24436e-131	0.2965	35559	t	c	-0.0073	0.0052079	0.161	370000	t	c	-0.0029	0.0093	0.7534	37235	Wald ratio	1	0.0331818	0.0335049	0.321999	-0.0324877	0.0988514	intergenic_variant	MODIFIER	-	-	2.664	0.158456
rs712042	CCL18		CHR_HSCHR17_10_CTG4:36065520-36065520	Emilsson	G	A	-0.888	0.036	7e-124	0.113	3200	a	g	0.0013	0.0063985	0.839	370000	a	g	-0.0106	0.0112	0.3452	39617.9	Wald ratio	1	-0.001464	0.001478	0.322	-0.00436	0.00143	intron_variant	MODIFIER	-	-	NA	NA
rs712042	CCL3.3040.59.1		CHR_HSCHR17_10_CTG4:36065520-36065520	Sun	A	G	-0.7144	0.0346	1.3e-94	0.137654	3300	a	g	0.0013	0.0063985	0.839	370000	a	g	-0.0106	0.0112	0.3452	39617.9	Wald ratio	1	-0.00182	0.001837	0.322	-0.00542	0.00178	intron_variant	MODIFIER	-	-	NA	NA
rs9851301	IL5RA.13686.2.3		3:3096098-3096098	Sun	A	G	0.23	0.0267	6.9e-18	0.343561	3300	a	g	0.0067	0.00477985	0.161	370000	a	g	-0.007	0.0095	0.4634	36285.1	Wald ratio	1	0.02913	0.029414	0.322	-0.02852	0.08678	intron_variant	MODIFIER	-	-	2.015	0.091379
rs1372518	SNCA		4:89836143-89836143	Emilsson	A	C	-0.33	0.029	7.9e-30	0.225	3200	a	c	-0.001	0.00492192	0.839	370000	a	c	0.024	0.0093	0.009803	39618	Wald ratio	1	-0.00303	0.00306	0.322	-0.00903	0.00297	intron_variant	MODIFIER	-	-	7.733	0.622848
rs724609	IL1RAP		3:190631289-190631289	Emilsson	G	A	-1.45	0.026	1e-300	0.135	3200	a	g	0.0013	0.00635845	0.838	370000	a	g	-0.0004	0.0108	0.9722	39617.9	Wald ratio	1	-0.000855	0.000867	0.324	-0.00255	0.00084	intron_variant	MODIFIER	-	-	5.352	0.393258
rs10209140	MDH1		2:63695235-63695235	Emilsson	G	A	0.148	0.026	2.2e-08	0.35	3200	a	g	0.0009	0.004402	0.838	370000	a	g	0.0027	0.0077	0.7261	39618	Wald ratio	1	-0.006081	0.006166	0.324	-0.01817	0.006	intron_variant,non_coding_transcript_variant	MODIFIER	-	-	7.24	0.572176
rs6556885	GLRX		5:95825737-95825737	Ferkingstad	G	A	-0.08	0.00859593	1.31826e-20	0.2561	35559	a	g	-0.0068	0.00487437	0.163	370000	a	g	-0.0097	0.009	0.2789	39618.1	Wald ratio	1	0.085	0.08654	0.325999	-0.0846184	0.254618	upstream_gene_variant	MODIFIER	-	-	0.387	-0.256067
rs1695	GSTP1.4911.49.2		11:67585218-67585218	Sun	G	A	-0.1781	0.0254	2.3e-12	0.34538	3300	a	g	0.0063	0.00451596	0.163	370000	a	g	0.0183	0.0085	0.03226	35931	Wald ratio	1	0.035373	0.036014	0.326	-0.03521	0.10596	missense_variant	MODERATE	tolerated(1)	benign(0)	0.003	-1.16851
rs4648729	NADK		1:1877330-1877330	Emilsson	T	C	-0.146	0.026	1.1e-08	0.488	3200	t	c	-0.001	0.00486068	0.837	370000	t	c	-0.0203	0.0079	0.009943	38160	Wald ratio	1	0.006849	0.006973	0.326	-0.00682	0.02052	intron_variant	MODIFIER	-	-	0.977	-0.065724
rs10440825	PPIL1		6:36837991-36837991	Emilsson	G	A	0.595	0.062	1.2e-21	0.039	3200	a	g	-0.0027	0.0131238	0.837	370000	a	g	-0.0078	0.0245	0.7501	38043	Wald ratio	1	0.004538	0.00462	0.326	-0.00452	0.01359	intron_variant	MODIFIER	-	-	8.76	0.733384
rs7619941	CD200		3:112337567-112337567	Ferkingstad	G	A	-0.13	0.0160327	5.12861e-16	0.0677	35559	a	g	-0.01	0.00716819	0.163	370000	a	g	0.0122	0.0123	0.3232	39618	Wald ratio	1	-0.0769231	0.0783169	0.326	-0.230424	0.0765781	intron_variant	MODIFIER	-	-	4.299	0.300889
rs72914144	COL3A1		2:189377017-189377017	Ferkingstad	C	T	0.08	0.0112545	1.1749e-12	0.183	35559	t	c	0.0085	0.00610745	0.164	370000	t	c	-0.0133	0.0108	0.219	36369	Wald ratio	1	0.10625	0.108623	0.327999	-0.106652	0.319152	intergenic_variant	MODIFIER	-	-	3.427	0.226285
rs2072117	ENDOU		12:47737945-47737945	Emilsson	G	A	-0.163	0.026	3.8e-10	0.289	3200	a	g	0.0066	0.00474225	0.164	370000	a	g	-0.0048	0.0084	0.5669	39618	Wald ratio	1	0.040491	0.041395	0.328	-0.04064	0.12163	intron_variant	MODIFIER	-	-	8.749	0.732114
rs2498323	HGFAC		4:3449382-3449382	Emilsson	G	A	1.65	0.033	1e-300	0.089	3200	a	g	0.01	0.00718523	0.164	370000	a	g	0.0151	0.0138	0.2728	37613	Wald ratio	1	-0.005682	0.005809	0.328	-0.01707	0.0057	missense_variant	MODERATE	tolerated(0.13)	benign(0.141)	19.7	2.05869
rs2305948	KDR		4:55113391-55113391	Emilsson	C	T	-0.453	0.048	5.7e-21	0.069	3200	t	c	0.01	0.00718523	0.164	370000	t	c	0.0213	0.0134	0.1127	36261	Wald ratio	1	0.022075	0.022568	0.328	-0.02216	0.06631	missense_variant	MODERATE	deleterious(0)	probably_damaging(0.999)	23.1	2.83572
rs58317633	NAAA		4:75923290-75923290	Emilsson	T	C	0.7	0.025	3.5e-159	0.267	3200	t	c	0.0066	0.00474225	0.164	370000	t	c	-0.0146	0.0085	0.08511	38160.1	Wald ratio	1	0.009429	0.009639	0.328	-0.00946	0.02832	intron_variant	MODIFIER	-	-	6.084	0.460285
rs439826	APP		21:26156328-26156328	Ferkingstad	G	T	0.08	0.00902329	7.58578e-19	0.3171	35559	t	g	0.0062	0.00446541	0.165	370000	t	g	0.0009	0.008	0.9097	39618	Wald ratio	1	-0.0775	0.0795594	0.329999	-0.233436	0.0784364	intron_variant	MODIFIER	-	-	12.96	1.12019
rs13178668	FER		5:108771079-108771079	Ferkingstad	A	G	0.08	0.00883604	1.38038e-19	0.3821	35559	a	g	-0.0009	0.00429442	0.834	370000	a	g	0.02	0.0078	0.01	39618	Wald ratio	1	0.01125	0.0115968	0.331999	-0.0114797	0.0339797	intron_variant	MODIFIER	-	-	1.339	0.000659
rs10194022	TTL		2:112479304-112479304	Ferkingstad	C	T	0.08	0.0110775	5.12861e-13	0.1591	35559	t	c	-0.0014	0.00668021	0.834	370000	t	c	-0.0129	0.013	0.323	38160.1	Wald ratio	1	-0.0175	0.0180395	0.332	-0.0528574	0.0178574	upstream_gene_variant	MODIFIER	-	-	0.555	-0.183277
rs71314970	APOL1.11510.31.3		22:36242659-36242659	Sun	T	C	-0.3659	0.0409	3.5e-19	0.105762	3300	t	c	0.011	0.00794125	0.166	370000	t	c	0.0293	0.0141	0.03806	37210	Wald ratio	1	-0.030063	0.03099	0.332	-0.0908	0.03068	upstream_gene_variant	MODIFIER	-	-	3.781	0.256574
rs17172621	IGFBP3		7:46008681-46008681	Emilsson	G	A	-0.515	0.085	1.7e-09	0.018	3200	a	g	-0.023	0.0166044	0.166	370000	a	g	0.0045	0.0283	0.8744	39618	Wald ratio	1	-0.04466	0.046037	0.332	-0.13489	0.04557	regulatory_region_variant	MODIFIER	-	-	1.046	-0.051427
rs11264581	PEAR1		1:156913701-156913701	Emilsson	G	A	0.184	0.032	6.8e-09	0.177	3200	a	g	-0.0012	0.0057259	0.834	370000	a	g	-0.0143	0.0109	0.1876	36048	Wald ratio	1	0.006522	0.006723	0.332	-0.00665	0.0197	missense_variant	MODERATE	tolerated(0.49)	benign(0)	6.813	0.529847
rs2228603	NCAN		19:19219115-19219115	Ferkingstad	C	T	-0.33	0.0160517	6.45654e-94	0.074	35559	t	c	0.0017	0.00806239	0.833	370000	t	c	-0.0139	0.0161	0.3886	30880	Wald ratio	1	-0.00515151	0.00533233	0.333999	-0.0156029	0.00529986	missense_variant	MODERATE	tolerated(0.22)	possibly_damaging(0.752)	22.8	2.66001
rs36043533	RSPO1		1:37613845-37613845	Ferkingstad	T	G	0.44	0.0204649	1.54882e-102	0.0414	35559	t	g	-0.013	0.00940728	0.167	370000	t	g	-0.003	0.0187	0.8725	35577	Wald ratio	1	0.0295455	0.0305825	0.333999	-0.0303962	0.0894872	missense_variant	MODERATE	deleterious(0.01)	benign(0.301)	24.3	3.3471
rs607736	CTSF		11:66561406-66561406	Emilsson	G	A	-0.18	0.027	2.2e-11	0.299	3200	a	g	-0.0065	0.00470364	0.167	370000	a	g	0.0123	0.0082	0.1348	39618	Wald ratio	1	-0.036111	0.037379	0.334	-0.10937	0.03715	intron_variant	MODIFIER	-	-	5.481	0.404905
rs2474283	FCN3		1:27389709-27389709	Emilsson	T	C	0.716	0.048	1.1e-48	0.067	3200	t	c	-0.011	0.00796001	0.167	370000	t	c	0.0074	0.0134	0.5817	38160.1	Wald ratio	1	-0.015363	0.015902	0.334	-0.04653	0.01581	upstream_gene_variant	MODIFIER	-	-	0.535	-0.190638
rs17332620	PI3		20:45148865-45148865	Ferkingstad	C	T	0.34	0.0102277	2.5704e-242	0.2012	35559	t	c	-0.0078	0.00565767	0.168	370000	t	c	0.0105	0.0098	0.2812	39618	Wald ratio	1	-0.0229412	0.0238449	0.335999	-0.0696771	0.0237948	intergenic_variant	MODIFIER	-	-	0.855	-0.093547
rs634501	MGAT1		5:180791668-180791668	Ferkingstad	G	A	-0.06	0.008588	2.81838e-12	0.258	35559	a	g	-0.0086	0.00623795	0.168	370000	a	g	-0.0371	0.0124	0.002874	30966	Wald ratio	1	-0.143333	0.14898	0.335999	-0.435333	0.148667	missense_variant	MODERATE	-	benign(0.003)	14.38	1.29909
rs289828	TNFAIP6		2:151280667-151280667	Suhre	T	C	0.395	0.041	2.1e-21	0.43	994	t	c	-0.0009	0.00424254	0.832	370000	t	c	-0.001	0.0077	0.8921	39618	Wald ratio	1	-0.002278	0.002368	0.336	-0.00692	0.00236	intron_variant	MODIFIER	-	-	6.592	0.508387
rs289828	TNFAIP6.5036.50.1		2:151280667-151280667	Sun	T	C	-0.5479	0.0237	5.5e-118	0.37827	3300	t	c	-0.0009	0.00424254	0.832	370000	t	c	-0.001	0.0077	0.8921	39618	Wald ratio	1	0.001643	0.001707	0.336	-0.0017	0.00499	intron_variant	MODIFIER	-	-	6.592	0.508387
rs17014913	AMY2B		1:103563013-103563013	Emilsson	A	G	0.433	0.034	3.2e-36	0.161	3200	a	g	0.0084	0.00610721	0.169	370000	a	g	-0.0035	0.0105	0.7416	39724	Wald ratio	1	0.0194	0.020247	0.338	-0.02029	0.05908	intron_variant	MODIFIER	-	-	3.461	0.229236
rs1102934	CCL3		17:36062554-36062554	Emilsson	G	A	-0.682	0.037	2.9e-73	0.113	3200	a	g	0.0014	0.00655986	0.831	370000	a	g	-0.0118	0.011	0.2816	39618	Wald ratio	1	-0.002053	0.002143	0.338	-0.00625	0.00215	upstream_gene_variant	MODIFIER	-	-	2.416	0.134365
rs35299026	HSD17B14		19:48815123-48815123	Ferkingstad	G	A	-0.16	0.0178412	3.01995e-19	0.0538	35559	a	g	0.016	0.0116328	0.169	370000	a	g	-0.0095	0.021	0.652	33730.1	Wald ratio	1	-0.1	0.104371	0.338	-0.304566	0.104566	missense_variant	MODERATE	deleterious(0)	probably_damaging(1)	25.3	3.6649
rs73158619	SEZ6L		22:26302786-26302786	Ferkingstad	G	A	0.22	0.0209366	7.94328e-26	0.038	35559	a	g	0.0053	0.0245388	0.829	370000	NA	NA	NA	NA	NA	NA	Wald ratio	1	0.0240909	0.0253529	0.341999	-0.0256008	0.0737826	intron_variant	MODIFIER	-	-	11.39	0.981497
rs2518136	AHSG		3:186620038-186620038	Suhre	C	T	-0.556	0.04	1.7e-39	0.46	994	t	c	0.0058	0.00423668	0.171	370000	t	c	0.0169	0.0077	0.02906	38160	Wald ratio	1	0.010432	0.010978	0.342	-0.01109	0.03195	intron_variant	MODIFIER	-	-	4.718	0.337209
rs57716069	CBR1		21:36049325-36049325	Emilsson	C	T	0.804	0.078	1.8e-24	0.023	3200	t	c	0.0033	0.0152789	0.829	370000	t	c	-0.0133	0.0293	0.6486	36039.1	Wald ratio	1	-0.004104	0.004319	0.342	-0.01257	0.00436	intron_variant	MODIFIER	-	-	0.241	-0.35313
rs1985162	EFEMP1		2:55803310-55803310	Emilsson	C	A	-0.183	0.028	1.4e-10	0.21	3200	a	c	-0.0066	0.00482105	0.171	370000	a	c	0.0203	0.0085	0.01696	39617.9	Wald ratio	1	-0.036066	0.037955	0.342	-0.11046	0.03833	intergenic_variant	MODIFIER	-	-	0.407	-0.245812
rs3768844	KYNU		2:143039125-143039125	Emilsson	A	G	0.569	0.029	6.9e-83	0.211	3200	a	g	-0.0012	0.00555596	0.829	370000	a	g	0.0007	0.01	0.9447	39725	Wald ratio	1	-0.002109	0.002219	0.342	-0.00646	0.00224	intron_variant	MODIFIER	-	-	13.96	1.24174
rs2075803	SIGLEC9.3007.7.2		19:51125272-51125272	Sun	G	A	-1.2255	0.0123	0	0.44912	3300	a	g	0.0059	0.00430972	0.171	370000	a	g	-0.0236	0.0079	0.002702	37613	Wald ratio	1	0.004814	0.005067	0.342	-0.00512	0.01474	stop_gained	HIGH	-	-	32	4.45768
rs56048668	CSF1R		5:150080979-150080979	Ferkingstad	A	C	-1.47	0.087452	2.0893e-63	0.0023	35559	a	c	-0.011	0.0506289	0.828	370000	NA	NA	NA	NA	NA	NA	Wald ratio	1	-0.00748299	0.00790769	0.343999	-0.0229821	0.00801607	missense_variant	MODERATE	deleterious(0)	probably_damaging(1)	24	3.25987
rs1867981	PSAP		10:71835464-71835464	Ferkingstad	T	C	0.27	0.00808405	1.41254e-244	0.4849	35559	t	c	-0.0059	0.00431979	0.172	370000	t	c	-0.0016	0.0076	0.8282	39618	Wald ratio	1	-0.0218519	0.0230921	0.344	-0.0671123	0.0234086	intron_variant	MODIFIER	-	-	1.029	-0.054899
rs7781145	CCDC126		7:23586983-23586983	Ferkingstad	C	A	0.31	0.00947862	1.31826e-234	0.256	35559	a	c	-0.0011	0.00503316	0.827	370000	a	c	-0.009	0.0092	0.3295	37210	Wald ratio	1	-0.00354839	0.00376536	0.345999	-0.0109285	0.00383171	upstream_gene_variant	MODIFIER	-	-	0.079	-0.584382
rs514887	SERPINH1		11:75581004-75581004	Ferkingstad	A	G	-0.12	0.00785442	1.07152e-52	0.4409	35559	a	g	-0.0061	0.00447665	0.173	370000	a	g	-0.0023	0.0081	0.7753	38160	Wald ratio	1	0.0508333	0.0539416	0.345999	-0.0548922	0.156559	upstream_gene_variant	MODIFIER	-	-	2.08	0.098787
rs10455097	CD109		6:73783709-73783709	Suhre	A	C	0.603	0.04	3.2e-46	0.49	978	a	c	-0.0057	0.0041831	0.173	370000	a	c	-0.0126	0.0077	0.1006	37611	Wald ratio	1	-0.009453	0.010031	0.346	-0.02911	0.01021	missense_variant,splice_region_variant	MODERATE	tolerated(1)	benign(0)	16.13	1.562
rs77157727	SERPINB13		18:63586727-63586727	Ferkingstad	G	A	-0.44	0.0197302	3.63078e-110	0.043	35559	a	g	0.003	0.0136466	0.826	370000	a	g	0.0247	0.0266	0.3541	38944	Wald ratio	1	-0.00681818	0.00726516	0.348	-0.0210579	0.00742153	upstream_gene_variant	MODIFIER	-	-	7.341	0.582447
rs2237045	EGF		4:109960338-109960338	Folkersen	A	G	-0.13	0.018	2e-13	NA	21758	a	g	0.0061	0.00448707	0.174	370000	a	g	-0.0052	0.008	0.5194	39617.9	Wald ratio	1	-0.046923	0.049999	0.348	-0.14492	0.05108	intron_variant	MODIFIER	-	-	1.534	0.029874
rs72820961	HNRNPAB		5:178347189-178347189	Emilsson	G	A	0.891	0.145	1e-09	0.007	3200	a	g	-0.047	0.0345725	0.174	370000	NA	NA	NA	NA	NA	NA	Wald ratio	1	0.05275	0.056208	0.348	-0.05742	0.16292	intron_variant	MODIFIER	-	-	2.884	0.17866
rs56307603	LCN1		9:135514751-135514751	Ferkingstad	T	C	-0.09	0.01083	9.54993e-17	0.1513	35559	t	c	-0.0083	0.00611954	0.175	370000	t	c	0.0048	0.011	0.6627	38160	Wald ratio	1	-0.0922222	0.0986766	0.349999	-0.285628	0.101184	intergenic_variant	MODIFIER	-	-	3.603	0.241327
rs10957266	GGH.9370.69.3		8:63011205-63011205	Sun	C	T	0.7985	0.0456	1.2e-68	0.071297	3300	t	c	-0.011	0.00811023	0.175	370000	t	c	0.0002	0.0145	0.9878	38668	Wald ratio	1	0.013776	0.01474	0.35	-0.01511	0.04267	downstream_gene_variant	MODIFIER	-	-	3.628	0.243533
rs17574650	GHR		5:42436814-42436814	Emilsson	A	C	0.275	0.037	1.3e-13	0.115	3200	a	c	0.0017	0.00768818	0.825	370000	a	c	-0.0078	0.0138	0.5702	38160	Wald ratio	1	0.006182	0.006614	0.35	-0.00678	0.01915	intron_variant	MODIFIER	-	-	15.55	1.47079
rs2278428	NCR1		CHR_HSCHR19LRC_PGF2_CTG3_1:54644480-54644480	Ferkingstad	A	C	-0.44	0.0130839	6.30957e-248	0.1003	35559	a	c	0.011	0.00812903	0.176	370000	a	c	0.0221	0.0143	0.1221	36687	Wald ratio	1	-0.025	0.0268609	0.351998	-0.0776474	0.0276474	missense_variant	MODERATE	tolerated(0.12)	benign(0.151)	NA	NA
rs4822754	CRYBB1		22:26616930-26616930	Ferkingstad	G	A	0.17	0.00829481	2.39883e-93	0.3933	35559	a	g	-0.0058	0.00428622	0.176	370000	a	g	0.0072	0.0077	0.348	39617.9	Wald ratio	1	0.0341176	0.0366574	0.352	-0.0377308	0.105966	intron_variant	MODIFIER	-	-	0.003	-1.13232
rs10933394	ALPPL2		2:232384370-232384370	Emilsson	T	C	-0.192	0.026	1e-13	0.358	3200	t	c	0.001	0.00449634	0.824	370000	t	c	0.0007	0.0083	0.9349	38160	Wald ratio	1	-0.005208	0.005596	0.352	-0.01618	0.00576	downstream_gene_variant	MODIFIER	-	-	1.224	-0.018446
rs2278428	NCR1.8360.169.3		CHR_HSCHR19LRC_PGF2_CTG3_1:54644480-54644480	Sun	C	A	-0.3557	0.0444	1.1e-15	0.080909	3300	a	c	0.011	0.00812903	0.176	370000	a	c	0.0221	0.0143	0.1221	36687	Wald ratio	1	0.030925	0.033227	0.352	-0.0342	0.09605	missense_variant	MODERATE	tolerated(0.12)	benign(0.151)	NA	NA
rs114547897	CD48		1:160597708-160597708	Emilsson	T	C	0.919	0.102	4.5e-19	0.014	3200	t	c	-0.0054	0.0241408	0.823	370000	NA	NA	NA	NA	NA	NA	Wald ratio	1	-0.005876	0.00634	0.354	-0.0183	0.00655	intergenic_variant	MODIFIER	-	-	2.395	0.132204
rs36014035	RBP4		10:93600270-93600270	Emilsson	A	C	0.147	0.025	7.2e-09	0.357	3200	a	c	-0.0064	0.00474057	0.177	370000	a	c	0.0048	0.0085	0.5747	38160	Wald ratio	1	-0.043537	0.046973	0.354	-0.1356	0.04853	intron_variant	MODIFIER	-	-	4.267	0.298106
rs5744454	CD14		5:140633982-140633982	Ferkingstad	T	G	-0.24	0.00887157	3.54813e-161	0.3075	35559	t	g	-0.0068	0.00504849	0.178	370000	t	g	0.0329	0.0087	0.0001603	39618.1	Wald ratio	1	-0.0283333	0.0306965	0.355999	-0.0884985	0.0318318	upstream_gene_variant	MODIFIER	-	-	3.334	0.218259
rs11049365	PTHLH		12:28138401-28138401	Ferkingstad	C	A	0.12	0.0087435	7.24436e-43	0.2706	35559	a	c	-0.0066	0.0049	0.178	370000	a	c	-0.0147	0.0087	0.09175	39618	Wald ratio	1	-0.055	0.0595873	0.355999	-0.171791	0.0617912	intron_variant	MODIFIER	-	-	5.264	0.385435
rs5030044	KNG1		3:186731333-186731333	Emilsson	A	G	1.54	0.027	1e-300	0.122	3200	a	g	0.0016	0.00711195	0.822	370000	a	g	0.0065	0.0124	0.6	38159.9	Wald ratio	1	0.001039	0.001126	0.356	-0.00117	0.00325	intron_variant,non_coding_transcript_variant	MODIFIER	-	-	10.47	0.90338
rs2301790	MAN2B2.9251.28.3		4:6598285-6598285	Sun	G	A	0.3342	0.0238	1e-44	0.483846	3300	a	g	-0.0059	0.0043803	0.178	370000	a	g	0.0021	0.0076	0.7871	38641	Wald ratio	1	0.017654	0.019127	0.356	-0.01983	0.05514	missense_variant	MODERATE	deleterious(0.01)	benign(0)	15.66	1.48742
rs6669284	MAPKAPK2		1:206717090-206717090	Suhre	G	A	0.326	0.044	3.9e-13	0.35	996	a	g	-0.001	0.00444497	0.822	370000	a	g	-0.0012	0.0081	0.8775	39618	Wald ratio	1	0.003067	0.003323	0.356	-0.00345	0.00958	intron_variant	MODIFIER	-	-	0.097	-0.542145
rs8067462	SHMT1		CHR_HSCHR17_3_CTG1:18360271-18360271	Emilsson	C	A	-0.3	0.025	1e-31	0.393	3200	a	c	-0.001	0.00444497	0.822	370000	a	c	0.0066	0.0081	0.4125	38160	Wald ratio	1	-0.003333	0.003611	0.356	-0.01041	0.00374	intron_variant	MODIFIER	-	-	NA	NA
rs75904281	RSPO4		20:963194-963194	Ferkingstad	C	T	-0.39	0.0345392	1.44544e-29	0.0141	35559	t	c	-0.0059	0.0260763	0.821	370000	NA	NA	NA	NA	NA	NA	Wald ratio	1	0.0151282	0.0164583	0.358	-0.0171301	0.0473865	intron_variant	MODIFIER	-	-	1.394	0.009199
rs683544	CX3CL1		16:57374866-57374866	Folkersen	T	C	-0.2	0.011	2.8e-73	NA	21758	t	c	0.001	0.00441971	0.821	370000	t	c	0.0047	0.0079	0.55	38159.9	Wald ratio	1	-0.005	0.00544	0.358	-0.01566	0.00566	intron_variant	MODIFIER	-	-	0.533	-0.191579
rs2227551	PLAU.4158.54.2		10:73909432-73909432	Sun	T	G	-0.2435	0.0266	5.4e-20	0.283884	3300	t	g	-0.0011	0.00486169	0.821	370000	t	g	-0.0111	0.0082	0.1737	39724	Wald ratio	1	0.004517	0.004915	0.358	-0.00512	0.01415	upstream_gene_variant	MODIFIER	-	-	8.91	0.749698
rs3761822	OBP2B		9:133210436-133210436	Ferkingstad	A	G	-0.37	0.0103268	3.89045e-281	0.1997	35559	a	g	0.0012	0.00530366	0.821	370000	a	g	-0.0086	0.0092	0.3527	37235	Wald ratio	1	-0.00324324	0.00352841	0.358001	-0.0101589	0.00367243	upstream_gene_variant	MODIFIER	-	-	0.28	-0.321979
rs7674623	ANTXR2		4:79873527-79873527	Ferkingstad	C	T	0.22	0.010332	1.31826e-100	0.2132	35559	t	c	0.0012	0.00527368	0.82	370000	t	c	-0.0017	0.0097	0.8635	39618	Wald ratio	1	0.00545454	0.00595886	0.359999	-0.00622483	0.0171339	intron_variant,non_coding_transcript_variant	MODIFIER	-	-	2.35	0.127673
rs8078118	GLTPD2		17:4786743-4786743	Ferkingstad	C	A	0.19	0.00854956	2.04174e-109	0.3558	35559	a	c	0.006	0.00447509	0.18	370000	a	c	-0.0039	0.0076	0.6051	39723	Wald ratio	1	0.0315789	0.0344987	0.359999	-0.0360385	0.0991964	upstream_gene_variant	MODIFIER	-	-	6.464	0.496134
rs6800335	IL5RA		3:3103081-3103081	Emilsson	C	T	-0.317	0.025	1.9e-36	0.335	3200	t	c	0.0064	0.00477343	0.18	370000	t	c	0.0012	0.0089	0.8902	37235	Wald ratio	1	0.020189	0.022056	0.36	-0.02304	0.06342	intron_variant	MODIFIER	-	-	0.1	-0.535312
rs185982522	PLEK		2:68390634-68390634	Ferkingstad	C	A	-0.52	0.0349796	5.49541e-50	0.0129	35559	a	c	0.08	0.0598049	0.181	370000	NA	NA	NA	NA	NA	NA	Wald ratio	1	-0.153846	0.168772	0.361999	-0.484639	0.176947	intron_variant	MODIFIER	-	-	0.386	-0.256441
rs3760739	KLK13		19:51035305-51035305	Emilsson	G	T	0.388	0.025	3.9e-54	0.341	3200	t	g	-0.001	0.00437003	0.819	370000	t	g	0.0018	0.008	0.8214	38266	Wald ratio	1	0.002577	0.002827	0.362	-0.00296	0.00812	upstream_gene_variant	MODIFIER	-	-	21.7	2.31484
rs2253918	NRP1		10:33189289-33189289	Emilsson	C	T	-0.261	0.025	3.4e-25	0.328	3200	t	c	0.0059	0.00441061	0.181	370000	t	c	-0.0176	0.0079	0.02685	39618	Wald ratio	1	-0.022605	0.024799	0.362	-0.07121	0.026	intron_variant	MODIFIER	-	-	0.308	-0.302548
rs1624358	KLK7		19:50983919-50983919	Ferkingstad	G	T	-0.53	0.0152118	5.7544e-266	0.0854	35559	t	g	-0.002	0.00874006	0.819	370000	t	g	-0.013	0.0143	0.3659	38159.9	Wald ratio	1	-0.00377358	0.0041397	0.362	-0.0118874	0.00434022	upstream_gene_variant	MODIFIER	-	-	9.865	0.846519
rs34570682	CRYGD		CHR_HSCHR2_8_CTG7_2:208120354-208120354	Ferkingstad	G	A	-0.12	0.00862168	4.89779e-44	0.3343	35559	a	g	-0.0011	0.00478015	0.818	370000	a	g	-0.0124	0.0083	0.1378	38160	Wald ratio	1	0.00916667	0.010098	0.363999	-0.0106254	0.0289587	upstream_gene_variant	MODIFIER	-	-	NA	NA
rs3826817	NUCB1		19:48898187-48898187	Ferkingstad	C	T	-0.14	0.00883136	1.34896e-56	0.2678	35559	t	c	-0.0011	0.00478015	0.818	370000	t	c	-0.0021	0.0088	0.809	37234.9	Wald ratio	1	0.00785714	0.00865543	0.363999	-0.0091075	0.0248218	intron_variant	MODIFIER	-	-	1.673	0.049074
rs62067239	NPTX1		17:80532122-80532122	Emilsson	C	T	-0.316	0.036	1.8e-18	0.126	3200	t	c	0.011	0.00824203	0.182	370000	t	c	-0.0376	0.014	0.007277	39618	Wald ratio	1	0.03481	0.038347	0.364	-0.04035	0.10997	intergenic_variant	MODIFIER	-	-	2.142	0.105596
rs3825259	MANSC1		CHR_HG1362_PATCH:12343701-12343701	Ferkingstad	A	G	0.38	0.013826	2.69153e-166	0.0955	35559	a	g	-0.0089	0.00668382	0.183	370000	a	g	0.0021	0.0115	0.8551	39725	Wald ratio	1	0.0234211	0.0259084	0.365999	-0.0273595	0.0742016	intron_variant	MODIFIER	-	-	NA	NA
rs1958078	SMOC1		14:69888141-69888141	Ferkingstad	C	A	-0.25	0.0122244	5.88844e-93	0.1328	35559	a	c	0.008	0.00600792	0.183	370000	a	c	0.0078	0.0112	0.4848	39618	Wald ratio	1	0.032	0.0353985	0.365999	-0.0373811	0.101381	intron_variant	MODIFIER	-	-	5.627	0.418123
rs10494275	CRNN		1:152419091-152419091	Ferkingstad	G	A	-0.23	0.0141984	5.12861e-59	0.0813	35559	a	g	-0.0019	0.0082107	0.817	370000	a	g	0.0069	0.0142	0.6288	39723	Wald ratio	1	0.00826087	0.00913822	0.366	-0.00965004	0.0261718	upstream_gene_variant	MODIFIER	-	-	18.01	1.83724
rs7086174	IL15RA		10:5974436-5974436	Emilsson	C	A	-0.299	0.023	9e-37	0.397	3200	a	c	-0.006	0.00450594	0.183	370000	a	c	-0.0078	0.0082	0.3404	39618	Wald ratio	1	-0.020067	0.022198	0.366	-0.06358	0.02344	intron_variant	MODIFIER	-	-	5.409	0.398453
rs2304456	KNG1		3:186727263-186727263	Suhre	T	G	-1.366	0.058	2.9e-97	0.1	996	t	g	0.0016	0.00691428	0.817	370000	t	g	0.0042	0.0123	0.7349	36154	Wald ratio	1	-0.001171	0.001296	0.366	-0.00371	0.00137	intron_variant,non_coding_transcript_variant	MODIFIER	-	-	6.697	0.518583
rs62069681	NPTX1.9256.78.3		17:80650902-80650902	Sun	C	T	0.514	0.0417	7.6e-35	0.09319	3300	t	c	-0.01	0.00750991	0.183	370000	t	c	0.0413	0.0138	0.002787	38668	Wald ratio	1	0.019455	0.021521	0.366	-0.02273	0.06164	intron_variant	MODIFIER	-	-	0.704	-0.134422
rs144436375	RECQL		12:21362566-21362566	Emilsson	A	C	-0.935	0.086	9e-27	0.02	3200	a	c	0.014	0.0105139	0.183	370000	a	c	-0.0099	0.0187	0.5967	39618	Wald ratio	1	-0.014973	0.016564	0.366	-0.04744	0.01749	intron_variant	MODIFIER	-	-	4.326	0.303189
rs701447	RTN4R		22:20184790-20184790	Emilsson	C	T	0.249	0.024	8e-25	0.407	3200	t	c	-0.0058	0.00435575	0.183	370000	t	c	0.0088	0.008	0.2709	37210	Wald ratio	1	0.023293	0.025767	0.366	-0.02721	0.0738	intergenic_variant	MODIFIER	-	-	3.733	0.252447
rs1958078	SMOC1		14:69888141-69888141	Emilsson	A	C	0.256	0.032	2.1e-15	0.136	3200	a	c	0.008	0.00600792	0.183	370000	a	c	0.0078	0.0112	0.4848	39618	Wald ratio	1	-0.03125	0.034569	0.366	-0.099	0.0365	intron_variant	MODIFIER	-	-	5.627	0.418123
rs1958078	SMOC1.13118.5.3		14:69888141-69888141	Sun	C	A	0.3765	0.0328	1.8e-30	0.166054	3300	a	c	0.008	0.00600792	0.183	370000	a	c	0.0078	0.0112	0.4848	39618	Wald ratio	1	-0.021248	0.023505	0.366	-0.06732	0.02482	intron_variant	MODIFIER	-	-	5.627	0.418123
rs7598172	IGFBP5		2:216813276-216813276	Ferkingstad	T	G	0.05	0.00790357	2.51189e-10	0.499	35559	t	g	0.0058	0.0043657	0.184	370000	t	g	0.0001	0.0075	0.992	39723	Wald ratio	1	0.116	0.128856	0.368	-0.136559	0.368559	intron_variant,non_coding_transcript_variant	MODIFIER	-	-	3.69	0.248778
rs684286	ZG16		16:29764626-29764626	Ferkingstad	G	A	3.74	0.462368	6.0256e-16	0.0001	35559	a	g	0.16	0.120433	0.184	370000	NA	NA	NA	NA	NA	NA	Wald ratio	1	-0.0427807	0.0475222	0.368	-0.135924	0.0503627	intergenic_variant	MODIFIER	-	-	3.358	0.220313
rs6662572	AKR1A1		1:45681140-45681140	Suhre	A	G	-0.326	0.049	5.8e-11	0.26	984	a	g	0.0066	0.00496786	0.184	370000	a	g	-0.0008	0.0087	0.9271	39618	Wald ratio	1	-0.020245	0.022489	0.368	-0.06432	0.02383	intron_variant	MODIFIER	-	-	2.974	0.186729
rs11580387	CD55.5069.9.3		1:207245063-207245063	Sun	G	A	-0.5211	0.0279	4.7e-78	0.233948	3300	a	g	-0.0068	0.0051184	0.184	370000	a	g	-0.0123	0.0088	0.1641	39618	Wald ratio	1	-0.013049	0.014496	0.368	-0.04146	0.01536	intron_variant,non_coding_transcript_variant	MODIFIER	-	-	0.116	-0.505382
rs76143353	POFUT1.5634.39.3		20:32227952-32227952	Sun	T	C	-0.8	0.0499	9.3e-58	0.059564	3300	t	c	0.0022	0.00945453	0.816	370000	t	c	0.011	0.017	0.5191	36393	Wald ratio	1	-0.00275	0.003055	0.368	-0.00874	0.00324	intron_variant	MODIFIER	-	-	13.91	1.23572
rs17584278	NEK7		1:198135628-198135628	Ferkingstad	A	G	-0.7	0.0646797	2.69153e-27	0.0038	35559	a	g	-0.031	0.0233339	0.184	370000	a	g	0.0323	0.0411	0.4315	29405.9	Wald ratio	1	-0.0442857	0.049194	0.368	-0.140706	0.0521345	regulatory_region_variant	MODIFIER	-	-	1.227	-0.017859
rs31226	FS		5:54031741-54031741	Folkersen	T	C	0.13	0.011	1.6e-33	NA	21758	t	c	-0.001	0.00425045	0.814	370000	t	c	0.003	0.0076	0.6958	39723	Wald ratio	1	-0.007692	0.008617	0.372	-0.02458	0.0092	intron_variant	MODIFIER	-	-	0.399	-0.249898
rs7142386	RNASE2		14:20966893-20966893	Emilsson	A	G	-0.264	0.025	1.7e-26	0.453	3200	a	g	0.0058	0.00438562	0.186	370000	a	g	0.007	0.0078	0.37	37235	Wald ratio	1	-0.02197	0.024609	0.372	-0.0702	0.02626	downstream_gene_variant	MODIFIER	-	-	6.838	0.532304
rs12134133	CD55		1:207284500-207284500	Suhre	G	A	-0.549	0.044	1.6e-33	0.29	995	a	g	0.0065	0.00492609	0.187	370000	a	g	0.01	0.0084	0.2324	39723	Wald ratio	1	0.01184	0.013318	0.374	-0.01426	0.03794	intron_variant,non_coding_transcript_variant	MODIFIER	-	-	0.974	-0.06632
rs7385804	PCOLCE		7:100638347-100638347	Ferkingstad	A	C	-0.16	0.00852127	1.1749e-78	0.3515	35559	a	c	0.0011	0.00465003	0.813	370000	a	c	-0.0165	0.0082	0.04466	36561	Wald ratio	1	-0.006875	0.00773337	0.374001	-0.0220324	0.00828241	intron_variant	MODIFIER	-	-	0.107	-0.52218
rs3014874	S100A12		1:153365467-153365467	Ferkingstad	G	A	-0.22	0.00962908	1.54882e-115	0.2579	35559	a	g	0.0013	0.00543623	0.811	370000	a	g	-0.005	0.0097	0.6062	37608.9	Wald ratio	1	-0.00590909	0.00670277	0.377999	-0.0190465	0.00722834	downstream_gene_variant	MODIFIER	-	-	0.217	-0.374545
rs4973334	CCL20		2:227789363-227789363	Folkersen	T	C	-0.087	0.011	9e-15	NA	21758	t	c	-0.0059	0.00449167	0.189	370000	t	c	-0.0036	0.0079	0.6451	39618	Wald ratio	1	0.067816	0.076925	0.378	-0.08296	0.21859	regulatory_region_variant	MODIFIER	-	-	1.62	0.041956
rs3014874	EN-RAGE		1:153365467-153365467	Folkersen	A	G	-0.17	0.015	1.6e-29	NA	21758	a	g	0.0013	0.00543623	0.811	370000	a	g	-0.005	0.0097	0.6062	37608.9	Wald ratio	1	-0.007647	0.008674	0.378	-0.02465	0.00935	downstream_gene_variant	MODIFIER	-	-	0.217	-0.374545
rs11555096	FAH		15:80180184-80180184	Emilsson	C	T	1.52	0.081	4.4e-75	0.021	3200	t	c	-0.02	0.015226	0.189	370000	t	c	0.0208	0.0276	0.4507	36337	Wald ratio	1	0.013158	0.014925	0.378	-0.0161	0.04241	missense_variant	MODERATE	deleterious(0)	probably_damaging(0.964)	24.8	3.51799
rs11555096	FAH.11424.4.3		15:80180184-80180184	Sun	T	C	-1.8824	0.0803	1.9e-121	0.021281	3300	t	c	-0.02	0.015226	0.189	370000	t	c	0.0208	0.0276	0.4507	36337	Wald ratio	1	0.010625	0.012052	0.378	-0.013	0.03425	missense_variant	MODERATE	deleterious(0)	probably_damaging(0.964)	24.8	3.51799
rs7535475	FCGR2A		1:161493797-161493797	Emilsson	C	W	-1.04	0.018	1e-300	0.377	3200	a	c	0.0057	0.00433941	0.189	370000	a	c	0.0039	0.0076	0.6097	39618	Wald ratio	1	0.005481	0.006217	0.378	-0.0067	0.01767	intergenic_variant	MODIFIER	-	-	3.042	0.192788
rs12639909	KLKB1		4:186217647-186217647	Yao	G	A	0.317	0.03	7.94e-26	0.113	6861	a	g	-0.0017	0.00710892	0.811	370000	a	g	-0.0017	0.0124	0.8929	39618	Wald ratio	1	0.005363	0.006083	0.378	-0.00656	0.01729	downstream_gene_variant	MODIFIER	-	-	11.56	0.995352
rs17817077	CNDP1		18:74542308-74542308	Ferkingstad	G	A	0.28	0.00844852	7.4131e-241	0.3895	35559	a	g	0.0011	0.00457521	0.81	370000	a	g	0.0054	0.0078	0.4852	39723	Wald ratio	1	0.00392857	0.00447496	0.379998	-0.00484236	0.0126995	intron_variant	MODIFIER	-	-	1.929	0.081282
rs147066664	PCBD2	rs572123056	5:134082717-134082717	Ferkingstad	NA	NA	NA	NA	NA	NA	NA	NA	NA	NA	NA	NA	NA	NA	NA	NA	NA	NA	NA	Wald ratio	1	-0.143333	0.163269	0.38	-0.463341	0.176674	upstream_gene_variant	MODIFIER	-	-	0.347	-0.27832
rs4915559	CFHR4		1:196917640-196917640	Emilsson	T	C	0.655	0.026	1.7e-131	0.247	3200	t	c	0.0012	0.00499114	0.81	370000	t	c	-0.0093	0.0089	0.2945	38160	Wald ratio	1	0.001832	0.002087	0.38	-0.00226	0.00592	intron_variant	MODIFIER	-	-	2.689	0.160768
rs10865936	CLEC3B		3:44995308-44995308	Emilsson	G	A	0.254	0.029	3.1e-18	0.22	3200	a	g	0.0012	0.00499114	0.81	370000	a	g	-0.0043	0.0094	0.6422	38160	Wald ratio	1	-0.004724	0.005381	0.38	-0.01527	0.00582	intron_variant	MODIFIER	-	-	9.694	0.829893
rs17817077	CNDP1		18:74542308-74542308	Suhre	G	A	0.35	0.044	4.7e-15	0.41	995	a	g	0.0011	0.00457521	0.81	370000	a	g	0.0054	0.0078	0.4852	39723	Wald ratio	1	-0.003143	0.00358	0.38	-0.01016	0.00387	intron_variant	MODIFIER	-	-	1.929	0.081282
rs11568972	EGF.5509.7.3		4:109967851-109967851	Sun	C	A	0.2654	0.0256	3.1e-25	0.336807	3300	a	c	0.0059	0.00450183	0.19	370000	a	c	-0.0047	0.0081	0.5566	39618	Wald ratio	1	-0.022231	0.025323	0.38	-0.07186	0.0274	intron_variant	MODIFIER	-	-	2.627	0.154893
rs10471928	GZMK		5:55002903-55002903	Ferkingstad	C	T	-0.14	0.00794328	1.58489e-69	0.4367	35559	t	c	0.0058	0.00443552	0.191	370000	t	c	-0.0067	0.0079	0.398	38160	Wald ratio	1	0.0414286	0.0473893	0.381999	-0.0514544	0.134312	intron_variant	MODIFIER	-	-	2.091	0.100046
rs998447	LRRC4C		11:40289239-40289239	Emilsson	A	C	-0.137	0.024	2.2e-08	0.462	3200	a	c	0.0056	0.00428257	0.191	370000	a	c	-0.0006	0.0079	0.9362	38160	Wald ratio	1	-0.040876	0.046757	0.382	-0.13252	0.05077	intron_variant	MODIFIER	-	-	4.287	0.299801
rs9996608	NAAA.3173.49.2		4:75927078-75927078	Sun	T	C	-0.5485	0.0257	3.9e-101	0.300448	3300	t	c	-0.0062	0.0047521	0.192	370000	t	c	0.0162	0.0083	0.05208	39617.9	Wald ratio	1	0.011304	0.012984	0.384	-0.01415	0.03675	intron_variant	MODIFIER	-	-	4.349	0.305132
rs8111762	PSG3		19:42877466-42877466	Emilsson	T	C	-0.484	0.027	3.6e-68	0.261	3200	t	c	0.0013	0.00534964	0.808	370000	t	c	-0.0124	0.0093	0.1842	36089	Wald ratio	1	-0.002686	0.003085	0.384	-0.00873	0.00336	intron_variant	MODIFIER	-	-	0.189	-0.403731
rs7119167	RELT		11:73517640-73517640	Suhre	T	C	0.404	0.049	5.7e-16	0.2	993	t	c	-0.0068	0.00521198	0.192	370000	t	c	0.0097	0.0091	0.2856	39618	Wald ratio	1	-0.016832	0.019335	0.384	-0.05473	0.02106	intron_variant	MODIFIER	-	-	0.361	-0.270204
rs62263730	CD200R1		3:112859161-112859161	Ferkingstad	G	A	0.12	0.00877557	1.44544e-42	0.3474	35559	a	g	-0.006	0.00460916	0.193	370000	a	g	0.008	0.0084	0.3422	38160	Wald ratio	1	-0.05	0.0576771	0.385999	-0.163047	0.0630471	intergenic_variant	MODIFIER	-	-	7.574	0.606368
rs62037146	CCL22		16:57463527-57463527	Emilsson	C	T	1.17	0.096	7.1e-34	0.016	3200	t	c	0.037	0.0284232	0.193	370000	NA	NA	NA	NA	NA	NA	Wald ratio	1	-0.031624	0.036479	0.386	-0.10312	0.03988	intron_variant	MODIFIER	-	-	1.687	0.050901
rs586874	CRISP2		6:49754253-49754253	Emilsson	T	C	0.462	0.02	4.5e-107	0.5	3200	t	c	0.0056	0.00430188	0.193	370000	t	c	-0.0014	0.0076	0.8568	39618	Wald ratio	1	-0.012121	0.013982	0.386	-0.03953	0.01528	intron_variant,non_coding_transcript_variant	MODIFIER	-	-	2.101	0.101083
rs4729597	PCOLCE		7:100624226-100624226	Emilsson	C	T	0.18	0.025	2e-12	0.356	3200	t	c	0.0011	0.0045027	0.807	370000	t	c	-0.0153	0.0081	0.05874	38160	Wald ratio	1	0.006111	0.007049	0.386	-0.00771	0.01993	intron_variant	MODIFIER	-	-	2.361	0.128818
rs59698324	RNPEP		1:201996727-201996727	Emilsson	C	T	0.371	0.027	3.8e-42	0.275	3200	t	c	0.0063	0.00483962	0.193	370000	t	c	-0.0146	0.0084	0.08121	39617.9	Wald ratio	1	-0.016981	0.019588	0.386	-0.05537	0.02141	intron_variant	MODIFIER	-	-	8.204	0.672812
rs1039405	SIGLEC9		19:51122980-51122980	Emilsson	A	G	-1.14	0.015	1e-300	0.486	3200	a	g	0.0058	0.00445552	0.193	370000	a	g	-0.0199	0.0083	0.01598	38160	Wald ratio	1	0.005088	0.005869	0.386	-0.00642	0.01659	upstream_gene_variant	MODIFIER	-	-	4.749	0.339873
rs3011487	MCF2L		13:112924107-112924107	Ferkingstad	T	C	0.21	0.00808092	6.91831e-149	0.4849	35559	t	c	0.0011	0.00447902	0.806	370000	t	c	-0.0066	0.008	0.4136	38001.9	Wald ratio	1	-0.00523809	0.00606786	0.387998	-0.0171311	0.00665491	intron_variant,NMD_transcript_variant	MODIFIER	-	-	0.639	-0.154289
rs79537552	APLP2		11:130070848-130070848	Emilsson	C	T	-0.599	0.049	1.7e-33	0.064	3200	t	c	0.0025	0.0101796	0.806	370000	t	c	-0.018	0.0172	0.2954	39618	Wald ratio	1	0.004174	0.004835	0.388	-0.0053	0.01365	intron_variant	MODIFIER	-	-	4.452	0.314093
rs1035029	C5		9:120980540-120980540	Emilsson	G	A	0.182	0.025	2.1e-13	0.389	3200	a	g	-0.0011	0.00447902	0.806	370000	a	g	0.0005	0.0078	0.945	39618	Wald ratio	1	-0.006044	0.007001	0.388	-0.01977	0.00768	intron_variant	MODIFIER	-	-	1.253	-0.013478
rs4725617	EPHA1		CHR_HG708_PATCH:143400007-143400007	Emilsson	A	G	1.2	0.035	2e-223	0.098	3200	a	g	0.0019	0.00773649	0.806	370000	a	g	-0.0109	0.0138	0.4281	37611	Wald ratio	1	-0.001583	0.001834	0.388	-0.00518	0.00201	missense_variant	MODERATE	tolerated(0.31)	benign(0)	NA	NA
rs4725617	EPHA1		CHR_HG708_PATCH:143400007-143400007	Suhre	G	A	-1.33	0.064	2.9e-80	0.09	997	a	g	0.0019	0.00773649	0.806	370000	a	g	-0.0109	0.0138	0.4281	37611	Wald ratio	1	0.001429	0.001655	0.388	-0.00181	0.00467	missense_variant	MODERATE	tolerated(0.31)	benign(0)	NA	NA
rs76597567	PEBP1		12:118147080-118147080	Emilsson	A	G	1.97	0.085	4e-111	0.018	3200	a	g	0.0052	0.0211735	0.806	370000	a	g	0.0344	0.041	0.4012	31335.9	Wald ratio	1	0.00264	0.003058	0.388	-0.00335	0.00863	downstream_gene_variant	MODIFIER	-	-	2.659	0.157955
rs3749117	PLA2R1.10916.44.3		2:160028931-160028931	Sun	C	T	-0.9021	0.0188	0	0.498728	3300	t	c	-0.0056	0.00431155	0.194	370000	t	c	0.0026	0.0079	0.7442	35030	Wald ratio	1	-0.006208	0.007191	0.388	-0.0203	0.00789	missense_variant	MODERATE	tolerated(0.06)	benign(0.011)	20.8	2.1901
rs2846667	COLEC12.5457.5.2		18:466810-466810	Sun	G	T	0.202	0.0296	9.3e-12	0.254524	3300	t	g	0.0013	0.00526569	0.805	370000	t	g	-0.014	0.009	0.1203	38265	Wald ratio	1	-0.006436	0.007487	0.39	-0.02111	0.00824	intron_variant	MODIFIER	-	-	0.125	-0.48909
rs3816193	KYNU.4559.64.2		2:143042338-143042338	Sun	A	G	-0.5049	0.0314	2.4e-58	0.180438	3300	a	g	0.0014	0.00567074	0.805	370000	a	g	-0.0015	0.0101	0.8815	39618	Wald ratio	1	-0.002773	0.003226	0.39	-0.0091	0.00355	3_prime_UTR_variant	MODIFIER	-	-	0.086	-0.566758
rs4495675	RGS18		1:192158507-192158507	Ferkingstad	G	T	0.06	0.00877248	7.94328e-12	0.4504	35559	t	g	-0.0011	0.00443238	0.804	370000	t	g	0.0041	0.0077	0.5931	38160	Wald ratio	1	0.0183333	0.0214175	0.391999	-0.023645	0.0603116	5_prime_UTR_variant	MODIFIER	-	-	3.719	0.251269
rs139977220	IL22		12:68267650-68267650	Ferkingstad	G	A	0.13	0.0183874	1.54882e-12	0.0523	35559	a	g	-0.0025	0.0100736	0.804	370000	a	g	-0.0205	0.0181	0.257	39618	Wald ratio	1	-0.0192308	0.0224659	0.391999	-0.063264	0.0248024	downstream_gene_variant	MODIFIER	-	-	0.612	-0.163232
rs75765	RTN4R		22:20187436-20187436	Ferkingstad	T	C	0.29	0.00951276	4.0738e-204	0.2699	35559	t	c	-0.0063	0.00487227	0.196	370000	t	c	0.0081	0.0088	0.3572	39618.1	Wald ratio	1	-0.0217241	0.0253788	0.392	-0.0714665	0.0280182	intergenic_variant	MODIFIER	-	-	5.462	0.403152
rs1868513	CACNA2D3		3:54130496-54130496	Emilsson	G	A	-0.141	0.025	1.1e-08	0.453	3200	a	g	-0.0011	0.00443238	0.804	370000	a	g	0.0021	0.0076	0.7861	39723	Wald ratio	1	-0.007801	0.009114	0.392	-0.02566	0.01006	intron_variant	MODIFIER	-	-	0.682	-0.14077
rs11160753	MARK3		14:103541163-103541163	Ferkingstad	T	C	-0.06	0.00940533	1.77828e-10	0.2807	35559	t	c	-0.0013	0.00523827	0.804	370000	t	c	0.0098	0.0093	0.2924	37209.9	Wald ratio	1	0.0216667	0.0253117	0.392	-0.0279442	0.0712775	downstream_gene_variant	MODIFIER	-	-	3.762	0.254914
rs12607866	RAB31		18:9696477-9696477	Ferkingstad	T	C	0.13	0.00904039	6.91831e-47	0.2985	35559	t	c	-0.0013	0.00523827	0.804	370000	t	c	0.0131	0.009	0.146	38160	Wald ratio	1	0.01	0.0116823	0.392	-0.0128973	0.0328973	regulatory_region_variant	MODIFIER	-	-	1.27	-0.010635
rs903357	CHI3L1		1:203178482-203178482	Emilsson	G	A	0.934	0.018	1e-300	0.438	3200	a	g	-0.0056	0.00434059	0.197	370000	a	g	-0.0039	0.0079	0.6221	38159.9	Wald ratio	1	0.005996	0.007034	0.394	-0.00779	0.01978	upstream_gene_variant	MODIFIER	-	-	0.175	-0.419488
rs540781594	CLEC11A.2966.65.2	rs193222348	19:50719037-50719037	Sun	T	C	1.1591	0.0788	6e-49	0.025946	3300	NA	NA	NA	NA	NA	370000	NA	NA	NA	NA	NA	NA	Wald ratio	1	0.003365	0.003947	0.394	-0.00437	0.0111	upstream_gene_variant	MODIFIER	-	-	10.23	0.880544
rs1511802	KLKB1		4:186229652-186229652	Suhre	T	C	0.476	0.041	9.1e-29	0.37	996	t	c	0.0011	0.00440941	0.803	370000	t	c	-0.0061	0.0076	0.4233	39720	Wald ratio	1	0.002311	0.002711	0.394	-0.003	0.00762	intron_variant	MODIFIER	-	-	3.696	0.249314
rs941758	PF4V1.5663.18.3		4:73853224-73853224	Sun	A	C	-0.4937	0.0253	6.6e-85	0.291823	3300	a	c	-0.0062	0.00480566	0.197	370000	a	c	0.0033	0.0089	0.7089	36038	Wald ratio	1	0.012558	0.014733	0.394	-0.01632	0.04143	upstream_gene_variant	MODIFIER	-	-	13.46	1.17796
rs2916193	S100A12		1:153359373-153359373	Emilsson	G	A	0.223	0.029	7.6e-15	0.255	3200	a	g	0.0014	0.00561198	0.803	370000	a	g	-0.0036	0.0096	0.7049	37609	Wald ratio	1	-0.006278	0.007365	0.394	-0.02071	0.00816	intron_variant	MODIFIER	-	-	2.842	0.174882
rs10950398	TMEM106B		7:12225245-12225245	Emilsson	G	A	-0.272	0.025	6.1e-27	0.393	3200	a	g	-0.0056	0.00434059	0.197	370000	a	g	0.0004	0.0081	0.9642	37210	Wald ratio	1	0.020588	0.024154	0.394	-0.02675	0.06793	intron_variant	MODIFIER	-	-	1.662	0.047549
rs112800350	ASPH		8:61779251-61779251	Ferkingstad	C	T	-0.24	0.0208767	1.38038e-30	0.0357	35559	t	c	0.016	0.0124294	0.198	370000	t	c	-0.0285	0.0218	0.1915	39618.1	Wald ratio	1	-0.0666667	0.0785433	0.395999	-0.220612	0.0872783	TF_binding_site_variant	MODIFIER	-	-	1.99	0.08851
rs60697456	AGRP.2813.11.2		16:67509619-67509619	Sun	A	G	0.4702	0.0604	7.2e-15	0.042078	3300	a	g	-0.0027	0.0107673	0.802	370000	a	g	-0.0191	0.0188	0.3102	39618	Wald ratio	1	-0.005742	0.006765	0.396	-0.019	0.00752	downstream_gene_variant	MODIFIER	-	-	0.174	-0.420901
rs11022114	DKK3.3607.71.6		11:12017327-12017327	Sun	A	G	0.3364	0.0269	6.5e-36	0.327961	3300	a	g	-0.0012	0.00478546	0.802	370000	a	g	0.0066	0.009	0.4634	38160	Wald ratio	1	-0.003567	0.004203	0.396	-0.0118	0.00467	regulatory_region_variant	MODIFIER	-	-	6.152	0.46661
rs4739046	GGH		8:63066929-63066929	Emilsson	T	C	-0.711	0.044	1.7e-56	0.08	3200	t	c	-0.011	0.00854521	0.198	370000	t	c	0.006	0.0147	0.6846	37850.9	Wald ratio	1	0.015471	0.018227	0.396	-0.02025	0.0512	intron_variant	MODIFIER	-	-	0.864	-0.091439
rs8177641	IL15RA.14054.17.3		10:5974929-5974929	Sun	G	A	0.5091	0.0251	1.7e-91	0.317813	3300	a	g	0.0058	0.00450566	0.198	370000	a	g	0.008	0.0082	0.3304	39618	Wald ratio	1	-0.011393	0.013422	0.396	-0.0377	0.01491	intron_variant	MODIFIER	-	-	5.2	0.379655
rs11589759	TF		1:94802453-94802453	Folkersen	T	C	-0.18	0.011	6.9e-62	NA	21758	t	c	-0.0057	0.00442797	0.198	370000	t	c	-0.0007	0.0078	0.9289	39618	Wald ratio	1	0.031667	0.037308	0.396	-0.04146	0.10479	intron_variant,non_coding_transcript_variant	MODIFIER	-	-	5.254	0.384529
rs9919979	HDGFRP3		15:83080047-83080047	Ferkingstad	C	A	0.18	0.0161361	6.76083e-29	0.0642	35559	a	c	-0.0021	0.00837456	0.802	370000	a	c	0.0094	0.0146	0.5198	39618	Wald ratio	1	-0.0116667	0.0137451	0.396	-0.0386071	0.0152738	intron_variant,non_coding_transcript_variant	MODIFIER	-	-	2.611	0.153416
rs75269317	TRIP10		19:6740156-6740156	Ferkingstad	G	A	-0.31	0.0497916	4.7863e-10	0.0066	35559	a	g	-0.0091	0.0362897	0.802	370000	NA	NA	NA	NA	NA	NA	Wald ratio	1	0.0293548	0.0345845	0.396001	-0.0384308	0.0971405	upstream_gene_variant	MODIFIER	-	-	20.5	2.15603
rs58762758	TEC		4:48215229-48215229	Ferkingstad	A	G	0.11	0.00819522	4.46684e-41	0.4926	35559	a	g	-0.0056	0.00435999	0.199	370000	a	g	-0.0093	0.0078	0.2327	37985	Wald ratio	1	-0.0509091	0.0602332	0.397999	-0.168966	0.0671479	intron_variant	MODIFIER	-	-	2.094	0.100351
rs13413887	ARHGAP25		2:68769536-68769536	Ferkingstad	G	A	-0.17	0.00923297	1.04713e-75	0.2319	35559	a	g	-0.0065	0.00506071	0.199	370000	a	g	-0.0101	0.0089	0.2536	39618	Wald ratio	1	-0.0382353	0.0452382	0.397999	-0.126902	0.0504315	intron_variant	MODIFIER	-	-	0.334	-0.286093
rs10920578	CHI3L1.11104.13.3		1:203184966-203184966	Sun	T	C	-1.0268	0.0176	0	0.477038	3300	t	c	-0.0055	0.00428214	0.199	370000	t	c	-0.0035	0.0081	0.6653	35577	Wald ratio	1	0.005356	0.006337	0.398	-0.00707	0.01778	intron_variant	MODIFIER	-	-	4.83	0.346973
rs4253417	F11		4:186277851-186277851	Emilsson	T	C	-0.39	0.023	3.6e-61	0.374	3200	t	c	0.0057	0.00443785	0.199	370000	t	c	-0.008	0.008	0.3213	38160	Wald ratio	1	-0.014615	0.017292	0.398	-0.04851	0.01928	intron_variant	MODIFIER	-	-	3.392	0.22326
rs6801789	LRRN1.11586.2.3		3:3765908-3765908	Sun	C	T	0.246	0.0253	2.3e-22	0.354026	3300	t	c	-0.0058	0.00451571	0.199	370000	t	c	-0.0064	0.0082	0.4332	37209.9	Wald ratio	1	0.023577	0.027895	0.398	-0.0311	0.07825	intron_variant,non_coding_transcript_variant	MODIFIER	-	-	15.3	1.4325
rs478328	CRISP2.9282.12.3		6:49753164-49753164	Sun	G	A	0.5695	0.0227	4.2e-139	0.454081	3300	a	g	0.0055	0.00429167	0.2	370000	a	g	-0.0017	0.0076	0.8203	39618.1	Wald ratio	1	-0.009658	0.011475	0.4	-0.03215	0.01283	intron_variant,non_coding_transcript_variant	MODIFIER	-	-	2.677	0.159605
rs11103602	FCN1.3613.62.5		9:134963026-134963026	Sun	A	G	0.5827	0.0266	1.5e-106	0.258023	3300	a	g	-0.0062	0.00483789	0.2	370000	a	g	0.0043	0.0084	0.6123	39618	Wald ratio	1	-0.01064	0.012642	0.4	-0.03542	0.01414	regulatory_region_variant	MODIFIER	-	-	4.091	0.28299
rs112433249	IMPAD1		8:56964017-56964017	Emilsson	T	C	1.69	0.136	1.7e-34	0.008	3200	t	c	0.026	0.0202879	0.2	370000	NA	NA	NA	NA	NA	NA	Wald ratio	1	0.015385	0.01828	0.4	-0.02044	0.05121	missense_variant	MODERATE	tolerated(0.72)	benign(0.001)	20.4	2.13571
rs112433249	IMPAD1.9231.23.3		8:56964017-56964017	Sun	C	T	-1.5642	0.0918	4.1e-65	0.017358	3300	t	c	0.026	0.0202879	0.2	370000	NA	NA	NA	NA	NA	NA	Wald ratio	1	0.016622	0.01975	0.4	-0.02209	0.05533	missense_variant	MODERATE	tolerated(0.72)	benign(0.001)	20.4	2.13571
rs729654	POMGNT2		3:43106160-43106160	Emilsson	C	T	0.274	0.024	4.3e-30	0.466	3200	t	c	-0.0055	0.00429167	0.2	370000	t	c	0.0064	0.0076	0.3966	39617.9	Wald ratio	1	0.020073	0.02385	0.4	-0.02667	0.06682	upstream_gene_variant	MODIFIER	-	-	4.288	0.299886
rs729654	POMGNT2.6359.50.3		3:43106160-43106160	Sun	T	C	-0.2561	0.0239	9.3e-27	0.473213	3300	t	c	-0.0055	0.00429167	0.2	370000	t	c	0.0064	0.0076	0.3966	39617.9	Wald ratio	1	0.021476	0.025517	0.4	-0.02854	0.07149	upstream_gene_variant	MODIFIER	-	-	4.288	0.299886
rs7463447	ST3GAL1		8:133477919-133477919	Emilsson	A	G	-0.185	0.025	9.9e-14	0.482	3200	a	g	0.0056	0.0043697	0.2	370000	a	g	0.0077	0.0077	0.3211	38160	Wald ratio	1	0.03027	0.035967	0.4	-0.04022	0.10076	intron_variant	MODIFIER	-	-	3.825	0.260316
rs61765292	PGM1		1:63647788-63647788	Ferkingstad	A	G	0.12	0.0107201	4.36516e-29	0.1796	35559	a	g	-0.0014	0.00549793	0.799	370000	a	g	-0.0022	0.0092	0.8116	39618	Wald ratio	1	0.0116667	0.0139211	0.401998	-0.0156187	0.038952	intron_variant	MODIFIER	-	-	2.479	0.140601
rs2460137	FBP1		9:94579214-94579214	Ferkingstad	C	T	-0.18	0.0153118	6.60693e-32	0.0696	35559	t	c	0.0021	0.00824689	0.799	370000	t	c	0.012	0.014	0.3924	38160	Wald ratio	1	0.0116667	0.0139211	0.401999	-0.0156187	0.038952	intron_variant	MODIFIER	-	-	2.428	0.1355
rs11591147	PCSK9		1:55039974-55039974	Ferkingstad	G	T	-0.89	0.0386841	3.98107e-117	0.0121	35559	t	g	0.0047	0.0184573	0.799	370000	t	g	0.0036	0.0336	0.9152	32273	Wald ratio	1	-0.0052809	0.00630137	0.401999	-0.0176316	0.00706979	missense_variant	MODERATE	tolerated(0.33)	benign(0.001)	10.44	0.900304
rs10820918	ROR2		9:91924171-91924171	Ferkingstad	A	G	0.15	0.00869104	9.54993e-67	0.3138	35559	a	g	-0.006	0.00469224	0.201	370000	a	g	0.0154	0.0083	0.06346	38160	Wald ratio	1	0.04	0.0477295	0.402	-0.0535499	0.13355	intron_variant	MODIFIER	-	-	0.621	-0.160193
rs2688220	CPZ		4:8482686-8482686	Emilsson	C	T	0.141	0.025	9.2e-09	0.48	3200	t	c	0.0055	0.00430122	0.201	370000	t	c	0.0031	0.0078	0.6848	38668	Wald ratio	1	-0.039007	0.046545	0.402	-0.13023	0.05222	intron_variant,non_coding_transcript_variant	MODIFIER	-	-	3.394	0.223453
rs6114248	CST1		20:23731245-23731245	Suhre	G	A	0.564	0.043	5e-37	0.32	995	a	g	0.0012	0.00471251	0.799	370000	a	g	-0.0048	0.0081	0.5544	39618.1	Wald ratio	1	-0.002128	0.002539	0.402	-0.0071	0.00285	intron_variant,non_coding_transcript_variant	MODIFIER	-	-	2.201	0.112055
rs6114248	CST2		20:23731245-23731245	Suhre	G	A	0.515	0.043	4.4e-31	0.32	995	a	g	0.0012	0.00471251	0.799	370000	a	g	-0.0048	0.0081	0.5544	39618.1	Wald ratio	1	-0.00233	0.00278	0.402	-0.00778	0.00312	intron_variant,non_coding_transcript_variant	MODIFIER	-	-	2.201	0.112055
rs68066031	SERPINE2		2:224015781-224015781	Emilsson	T	C	1.02	0.028	5.9e-246	0.189	3200	t	c	0.0074	0.00578709	0.201	370000	t	c	-0.0119	0.0107	0.2677	38160.1	Wald ratio	1	0.007255	0.008657	0.402	-0.00971	0.02422	intron_variant	MODIFIER	-	-	0.045	-0.695461
rs68066031	SERPINE2.3217.74.2		2:224015781-224015781	Sun	C	T	-0.4261	0.0297	1.1e-46	0.258001	3300	t	c	0.0074	0.00578709	0.201	370000	t	c	-0.0119	0.0107	0.2677	38160.1	Wald ratio	1	0.017367	0.020723	0.402	-0.02325	0.05798	intron_variant	MODIFIER	-	-	0.045	-0.695461
rs6119	SERPINA5		14:94587675-94587675	Ferkingstad	A	G	0.35	0.0134558	3.71535e-149	0.1011	35559	a	g	-0.0018	0.007033	0.798	370000	a	g	-0.0125	0.0128	0.3283	37613	Wald ratio	1	0.00514286	0.0061628	0.403999	-0.00693623	0.0172219	missense_variant	MODERATE	tolerated(1)	benign(0)	3.512	0.233619
rs11908097	FLRT3.13123.3.3		20:14708500-14708500	Sun	C	T	0.4444	0.0278	2.5e-57	0.25127	3300	t	c	0.0065	0.00509455	0.202	370000	t	c	0.0015	0.0092	0.8716	38160	Wald ratio	1	-0.014626	0.017527	0.404	-0.04898	0.01973	intron_variant	MODIFIER	-	-	7.734	0.622997
rs113469631	TNFSF13B		13:108261424-108261424	Ferkingstad	T	G	-0.19	0.024979	2.81838e-14	0.0266	35559	t	g	0.0038	0.0147727	0.797	370000	t	g	-0.0344	0.0289	0.2337	38159.9	Wald ratio	1	0.02	0.0240687	0.405999	-0.0271746	0.0671746	intron_variant,non_coding_transcript_variant	MODIFIER	-	-	0.416	-0.241475
rs73583419	APLP2		11:130069495-130069495	Ferkingstad	C	A	0.28	0.0166711	2.63027e-63	0.0631	35559	a	c	0.0026	0.0101076	0.797	370000	a	c	-0.0157	0.0175	0.3684	39618	Wald ratio	1	0.00928571	0.0111748	0.405999	-0.0126168	0.0311882	upstream_gene_variant	MODIFIER	-	-	6.267	0.47747
rs423135	DPEP1		16:89674465-89674465	Emilsson	G	A	-0.313	0.024	5.5e-39	0.429	3200	a	g	0.0055	0.00432033	0.203	370000	a	g	0.0064	0.0078	0.4131	38160	Wald ratio	1	0.017572	0.021147	0.406	-0.02388	0.05902	downstream_gene_variant	MODIFIER	-	-	0.646	-0.152273
rs13008230	GKN2		2:68927451-68927451	Emilsson	T	G	0.942	0.076	2.7e-34	0.027	3200	t	g	0.013	0.0102117	0.203	370000	t	g	-0.0029	0.0198	0.8833	36393	Wald ratio	1	0.0138	0.016608	0.406	-0.01875	0.04635	downstream_gene_variant	MODIFIER	-	-	6.437	0.493594
rs80067372	TNFSF12		17:7549435-7549435	Emilsson	G	A	-0.763	0.024	8.6e-200	0.292	3200	a	g	-0.0012	0.00466506	0.797	370000	a	g	-0.0191	0.0088	0.0303	38160	Wald ratio	1	-0.001573	0.001893	0.406	-0.00528	0.00214	intron_variant	MODIFIER	-	-	19.39	2.01761
rs182714900	TXNDC5		6:7899503-7899503	Emilsson	C	T	-0.677	0.096	1.7e-12	0.015	3200	t	c	-0.035	0.027493	0.203	370000	NA	NA	NA	NA	NA	NA	Wald ratio	1	-0.051699	0.062216	0.406	-0.17364	0.07024	intron_variant	MODIFIER	-	-	2.076	0.098295
rs12449302	OMG		17:31084555-31084555	Ferkingstad	T	C	-0.12	0.0110407	1.62181e-27	0.1654	35559	t	c	-0.0016	0.00622008	0.797	370000	t	c	0.0071	0.0115	0.5389	38267	Wald ratio	1	-0.0133333	0.0160458	0.406	-0.0447832	0.0181165	intron_variant,non_coding_transcript_variant	MODIFIER	-	-	0.86	-0.092342
rs138865936	FLII		CHR_HSCHR17_3_CTG1:18261705-18261705	Ferkingstad	C	T	0.25	0.026111	1.02329e-21	0.0243	35559	t	c	0.004	0.0154723	0.796	370000	t	c	0.0183	0.0293	0.5331	37476.9	Wald ratio	1	0.016	0.0193372	0.408	-0.021901	0.053901	intron_variant	MODIFIER	-	-	NA	NA
rs7221769	CCL15		CHR_HSCHR17_7_CTG4:36007444-36007444	Suhre	T	C	1.52	0.067	3.6e-93	0.07	997	t	c	0.012	0.00944705	0.204	370000	t	c	0.0008	0.0163	0.9629	38160	Wald ratio	1	0.007895	0.009541	0.408	-0.01081	0.0266	upstream_gene_variant	MODIFIER	-	-	NA	NA
rs12589690	GNPNAT1		14:52809357-52809357	Emilsson	T	C	0.162	0.025	7.1e-11	0.404	3200	t	c	0.0054	0.00425117	0.204	370000	t	c	0.0071	0.0076	0.3523	38265	Wald ratio	1	0.033333	0.040286	0.408	-0.04563	0.11229	intron_variant,non_coding_transcript_variant	MODIFIER	-	-	0.338	-0.283423
rs1463657	IL17RD		3:57103433-57103433	Suhre	A	C	0.617	0.043	1.4e-42	0.33	996	a	c	-0.0012	0.00464168	0.796	370000	a	c	0.0019	0.0083	0.8198	39618.1	Wald ratio	1	-0.001945	0.002351	0.408	-0.00655	0.00266	intron_variant	MODIFIER	-	-	0.384	-0.257255
rs10832172	SPON1		11:14050863-14050863	Folkersen	T	C	-0.23	0.011	6.2e-94	NA	21758	t	c	-0.0055	0.0043299	0.204	370000	t	c	0.0027	0.0076	0.7241	39618	Wald ratio	1	0.023913	0.028901	0.408	-0.03273	0.08056	intron_variant	MODIFIER	-	-	4.268	0.298213
rs73072196	PECR		2:216008671-216008671	Ferkingstad	T	C	-0.15	0.0126742	2.5704e-32	0.1039	35559	t	c	0.0098	0.00771509	0.204	370000	t	c	-0.0186	0.0145	0.1986	38160.1	Wald ratio	1	0.0653333	0.0789607	0.408001	-0.0894296	0.220096	intron_variant	MODIFIER	-	-	12.38	1.06286
rs4890114	IGFBP4		17:40447297-40447297	Ferkingstad	A	G	0.06	0.00870555	5.49541e-12	0.4529	35559	a	g	0.0012	0.00461852	0.795	370000	a	g	0.0005	0.0084	0.9531	38160	Wald ratio	1	-0.02	0.024275	0.41	-0.067579	0.027579	intron_variant	MODIFIER	-	-	10.05	0.863605
rs284663	B3GNT8		19:41426707-41426707	Emilsson	C	T	0.744	0.021	9.8e-239	0.44	3200	t	c	0.0056	0.00442813	0.206	370000	t	c	0.0057	0.0078	0.4626	39618	Wald ratio	1	0.007527	0.009175	0.412	-0.01046	0.02551	downstream_gene_variant	MODIFIER	-	-	9.724	0.832837
rs11515363	CCL21		9:34755362-34755362	Emilsson	G	A	0.181	0.028	1.6e-10	0.255	3200	a	g	0.0062	0.00490258	0.206	370000	a	g	-0.0125	0.0088	0.1524	38160	Wald ratio	1	-0.034254	0.041754	0.412	-0.11609	0.04758	intron_variant,non_coding_transcript_variant	MODIFIER	-	-	0.887	-0.0859
rs26496	ERAP1		5:96802179-96802179	Suhre	G	A	1.13	0.041	6.4e-123	0.2	993	a	g	0.0014	0.00536152	0.794	370000	a	g	-0.0083	0.0092	0.3666	39618	Wald ratio	1	-0.001239	0.00151	0.412	-0.0042	0.00172	intron_variant	MODIFIER	-	-	7.795	0.629397
rs2727013	SCARA5		8:27930467-27930467	Emilsson	A	C	0.257	0.026	1.1e-22	0.33	3200	a	c	0.006	0.00474443	0.206	370000	a	c	0.0202	0.0084	0.01588	38160	Wald ratio	1	0.023346	0.028458	0.412	-0.03243	0.07912	intron_variant	MODIFIER	-	-	1.884	0.075868
rs10922098	CFHR3		1:196695521-196695521	Ferkingstad	T	C	0.11	0.00813546	1.1749e-41	0.4001	35559	t	c	0.0011	0.0041918	0.793	370000	t	c	0.0088	0.0078	0.2564	39618	Wald ratio	1	0.01	0.0122417	0.413998	-0.0139938	0.0339938	intron_variant	MODIFIER	-	-	3.094	0.197404
rs16892260	BST1		4:15711380-15711380	Emilsson	G	T	1.5	0.022	1e-300	0.153	3200	t	g	-0.0073	0.00578512	0.207	370000	t	g	-0.006	0.0103	0.5566	39618	Wald ratio	1	0.004867	0.005958	0.414	-0.00681	0.01654	intron_variant	MODIFIER	-	-	3.165	0.203602
rs76851721	FAM171B		2:186777732-186777732	Emilsson	A	C	0.416	0.03	9.7e-42	0.195	3200	a	c	0.0066	0.00523038	0.207	370000	a	c	0.0097	0.0094	0.299	38160	Wald ratio	1	0.015865	0.019422	0.414	-0.0222	0.05393	intergenic_variant	MODIFIER	-	-	7.221	0.570328
rs4744	PLA2G2A		1:19978433-19978433	Emilsson	G	A	-0.631	0.027	2.4e-111	0.234	3200	a	g	0.0066	0.00523038	0.207	370000	a	g	0.0028	0.0095	0.77	38160	Wald ratio	1	0.01046	0.012804	0.414	-0.01464	0.03556	stop_gained	HIGH	-	-	33	5.27886
rs10832169	SPON1		11:14044939-14044939	Suhre	A	G	-0.361	0.04	8.7e-19	0.5	997	a	g	0.0055	0.00435865	0.207	370000	a	g	-0.0024	0.0076	0.7526	39618	Wald ratio	1	-0.015235	0.018651	0.414	-0.05179	0.02132	intron_variant	MODIFIER	-	-	2.253	0.11756
rs10832169	SPON1.4297.62.3		11:14044939-14044939	Sun	A	G	0.3748	0.0239	1.3e-55	0.490547	3300	a	g	0.0055	0.00435865	0.207	370000	a	g	-0.0024	0.0076	0.7526	39618	Wald ratio	1	0.014674	0.017964	0.414	-0.02054	0.04988	intron_variant	MODIFIER	-	-	2.253	0.11756
rs2430349	FBLN5		14:91882631-91882631	Ferkingstad	G	A	0.08	0.00876575	7.07946e-20	0.2672	35559	a	g	0.006	0.00476537	0.208	370000	a	g	-0.0005	0.0082	0.9493	39618.1	Wald ratio	1	-0.075	0.0922076	0.415999	-0.255727	0.105727	intron_variant	MODIFIER	-	-	1.307	-0.004589
rs74911261	KDELC2		11:108486410-108486410	Ferkingstad	G	A	-1.02	0.0285536	1.77828e-279	0.02	35559	a	g	0.0037	0.0140303	0.792	370000	a	g	0.0186	0.028	0.5055	35447	Wald ratio	1	-0.00362745	0.00445972	0.415999	-0.0123685	0.00511359	missense_variant	MODERATE	deleterious(0)	probably_damaging(0.998)	26	3.82514
rs74911261	KDELC2		11:108486410-108486410	Emilsson	G	A	1.61	0.09	1.4e-68	0.018	3200	a	g	0.0037	0.0140303	0.792	370000	a	g	0.0186	0.028	0.5055	35447	Wald ratio	1	-0.002298	0.002825	0.416	-0.00784	0.00324	missense_variant	MODERATE	deleterious(0)	probably_damaging(0.998)	26	3.82514
rs74911261	KDELC2.8296.117.3		11:108486410-108486410	Sun	A	G	-1.3136	0.0745	1.1e-69	0.026545	3300	a	g	0.0037	0.0140303	0.792	370000	a	g	0.0186	0.028	0.5055	35447	Wald ratio	1	-0.002817	0.003463	0.416	-0.0096	0.00397	missense_variant	MODERATE	deleterious(0)	probably_damaging(0.998)	26	3.82514
rs7736592	XRCC4		5:83348245-83348245	Ferkingstad	G	A	0.15	0.0119298	2.95121e-36	0.1198	35559	a	g	-0.0084	0.00667152	0.208	370000	a	g	-0.0042	0.0114	0.711	39618	Wald ratio	1	-0.056	0.0688487	0.416001	-0.190943	0.0789434	intron_variant	MODIFIER	-	-	2.505	0.143158
rs6011275	TCEA2		20:64068875-64068875	Ferkingstad	T	G	-0.14	0.00826062	1.99526e-64	0.3271	35559	t	g	0.0013	0.00490543	0.791	370000	t	g	0.0222	0.0086	0.01016	37052	Wald ratio	1	0.00928571	0.0114653	0.417999	-0.0131862	0.0317577	intron_variant	MODIFIER	-	-	1.599	0.039095
rs190984919	CRISPLD2		16:84865188-84865188	Ferkingstad	C	T	-1.11	0.0412637	2.18776e-159	0.0113	35559	t	c	0.0074	0.0279232	0.791	370000	NA	NA	NA	NA	NA	NA	Wald ratio	1	-0.00666667	0.00823151	0.418	-0.0228004	0.00946708	intron_variant	MODIFIER	-	-	0.128	-0.483995
rs28695417	CCL17		16:57410006-57410006	Ferkingstad	G	A	0.4	0.0160055	7.58578e-138	0.0746	35559	a	g	-0.01	0.00795976	0.209	370000	a	g	0.0113	0.0143	0.4287	39618	Wald ratio	1	-0.025	0.0308682	0.418001	-0.0855018	0.0355018	intron_variant	MODIFIER	-	-	6.57	0.506288
rs557382	NLGN1		3:173395769-173395769	Ferkingstad	T	G	0.13	0.00880539	2.51189e-49	0.2958	35559	t	g	0.0063	0.00502567	0.21	370000	t	g	0.0024	0.0086	0.7845	38160	Wald ratio	1	-0.0484615	0.0600945	0.419999	-0.166247	0.0693236	upstream_gene_variant	MODIFIER	-	-	0.801	-0.107201
rs3138036	CCL7		17:34320525-34320525	Suhre	A	G	-1	0.052	1.8e-69	0.15	997	a	g	0.0016	0.00600802	0.79	370000	a	g	0.0052	0.0102	0.6115	39724	Wald ratio	1	-0.0016	0.001984	0.42	-0.00549	0.00229	intron_variant	MODIFIER	-	-	0.711	-0.132093
rs3138036	CCL8		17:34320525-34320525	Suhre	A	G	-0.47	0.06	1.3e-14	0.15	997	a	g	0.0016	0.00600802	0.79	370000	a	g	0.0052	0.0102	0.6115	39724	Wald ratio	1	-0.003404	0.004221	0.42	-0.01168	0.00487	intron_variant	MODIFIER	-	-	0.711	-0.132093
rs6451229	IL7R		5:35866116-35866116	Emilsson	A	G	-0.226	0.026	1.4e-18	0.331	3200	a	g	0.0011	0.00413052	0.79	370000	a	g	0.0114	0.0077	0.1392	39618	Wald ratio	1	-0.004867	0.006036	0.42	-0.0167	0.00696	intron_variant	MODIFIER	-	-	0.839	-0.097552
rs7118982	RELT		11:73399623-73399623	Emilsson	T	C	-0.367	0.03	2.1e-33	0.167	3200	t	c	-0.0083	0.00662111	0.21	370000	t	c	0.0115	0.0116	0.3252	37851	Wald ratio	1	0.022616	0.028045	0.42	-0.03235	0.07758	downstream_gene_variant	MODIFIER	-	-	0.775	-0.114221
rs16956811	CCL17		16:57410090-57410090	Emilsson	T	G	-0.523	0.046	6.1e-30	0.078	3200	t	g	0.01	0.00799475	0.211	370000	t	g	-0.0097	0.0145	0.5041	38668	Wald ratio	1	-0.01912	0.023813	0.422	-0.06579	0.02755	intron_variant	MODIFIER	-	-	12.12	1.04002
rs41398344	CCL22.3508.78.3		16:57360481-57360481	Sun	C	T	-1.4044	0.1191	4.1e-32	0.010391	3300	t	c	-0.04	0.031979	0.211	370000	NA	NA	NA	NA	NA	NA	Wald ratio	1	-0.028482	0.035471	0.422	-0.09801	0.04104	missense_variant	MODERATE	deleterious(0.04)	benign(0.093)	20.2	2.11523
rs35561078	COCH		14:30869867-30869867	Emilsson	A	G	-0.494	0.038	1.7e-38	0.118	3200	a	g	0.0081	0.00647575	0.211	370000	a	g	0.0048	0.0119	0.6859	38160	Wald ratio	1	-0.016397	0.02042	0.422	-0.05642	0.02363	upstream_gene_variant	MODIFIER	-	-	7.793	0.629136
rs4878043	GAS1		9:87072939-87072939	Ferkingstad	T	C	-0.08	0.00794172	7.24436e-24	0.4227	35559	t	c	0.0053	0.00424651	0.212	370000	t	c	0.0076	0.0078	0.3278	38160	Wald ratio	1	-0.06625	0.0828641	0.424	-0.228664	0.0961637	intergenic_variant	MODIFIER	-	-	5.772	0.431441
rs2576975	HSP90B1		12:103954652-103954652	Emilsson	A	G	-1.02	0.019	1e-300	0.302	3200	a	g	-0.0012	0.00446248	0.788	370000	a	g	0.013	0.0082	0.1123	39618	Wald ratio	1	0.001176	0.001472	0.424	-0.00171	0.00406	intron_variant	MODIFIER	-	-	2.002	0.08983
rs16923189	PDCD1LG2		9:5510644-5510644	Emilsson	A	G	-0.458	0.025	3e-70	0.298	3200	a	g	-0.0058	0.00464712	0.212	370000	a	g	0	0.0083	0.996	39724	Wald ratio	1	0.012664	0.01584	0.424	-0.01838	0.04371	5_prime_UTR_variant	MODIFIER	-	-	6.664	0.515346
rs16923189	PDCD1LG2		9:5510644-5510644	Suhre	A	G	0.524	0.048	1.6e-26	0.28	996	a	g	-0.0058	0.00464712	0.212	370000	a	g	0	0.0083	0.996	39724	Wald ratio	1	-0.011069	0.013845	0.424	-0.0382	0.01607	5_prime_UTR_variant	MODIFIER	-	-	6.664	0.515346
rs16923189	PDCD1LG2.3004.67.2		9:5510644-5510644	Sun	G	A	0.3879	0.0259	7.9e-51	0.297639	3300	a	g	-0.0058	0.00464712	0.212	370000	a	g	0	0.0083	0.996	39724	Wald ratio	1	0.014952	0.018702	0.424	-0.0217	0.05161	5_prime_UTR_variant	MODIFIER	-	-	6.664	0.515346
rs75766	RTN4R.5105.2.3		22:20187330-20187330	Sun	A	C	-0.3498	0.0283	4.8e-35	0.251885	3300	a	c	-0.0061	0.00488749	0.212	370000	a	c	0.0073	0.009	0.415	38043	Wald ratio	1	0.017439	0.021812	0.424	-0.02531	0.06019	regulatory_region_variant	MODIFIER	-	-	1.135	-0.034251
rs141738509	PGLYRP3		1:153340595-153340595	Ferkingstad	A	C	-0.17	0.0282539	1.77828e-09	0.0208	35559	a	c	0.0057	0.0210948	0.787	370000	a	c	-0.0063	0.0324	0.8451	37074	Wald ratio	1	0.0316667	0.0397794	0.425999	-0.046301	0.109634	splice_polypyrimidine_tract_variant,intron_variant	LOW	-	-	6.043	0.456476
rs7528684	FCRL3.4440.15.2		1:157701026-157701026	Sun	G	A	0.5253	0.0233	1.4e-112	0.465109	3300	a	g	0.0053	0.0042558	0.213	370000	a	g	-0.0076	0.0078	0.33	37609	Wald ratio	1	-0.010089	0.012674	0.426	-0.03493	0.01475	upstream_gene_variant	MODIFIER	-	-	1.343	0.0012
rs11072996	IL16		15:81237069-81237069	Suhre	T	C	-0.537	0.079	2.1e-11	0.07	997	t	c	-0.0026	0.00962221	0.787	370000	t	c	-0.0158	0.0199	0.4263	38160	Wald ratio	1	0.004842	0.006082	0.426	-0.00708	0.01676	intron_variant	MODIFIER	-	-	1.88	0.075365
rs3826616	SERPINB8		18:63987229-63987229	Ferkingstad	G	A	0.18	0.00813983	2.34423e-108	0.4142	35559	a	g	0.0063	0.00506985	0.214	370000	a	g	-0.009	0.0108	0.4066	33658	Wald ratio	1	-0.035	0.0441574	0.428	-0.121548	0.0515485	missense_variant	MODERATE	deleterious(0)	probably_damaging(0.98)	24.7	3.48557
rs12151621	GNLY		2:85707376-85707376	Suhre	C	A	0.902	0.045	5.8e-76	0.21	995	a	c	-0.0014	0.00515638	0.786	370000	a	c	0.0008	0.009	0.9313	39618	Wald ratio	1	0.001552	0.001958	0.428	-0.00229	0.00539	TF_binding_site_variant	MODIFIER	-	-	0.035	-0.741082
rs12151621	GNLY.3195.50.2		2:85707376-85707376	Sun	A	C	0.7736	0.0264	7.4e-189	0.227041	3300	a	c	-0.0014	0.00515638	0.786	370000	a	c	0.0008	0.009	0.9313	39618	Wald ratio	1	-0.00181	0.002283	0.428	-0.00628	0.00267	TF_binding_site_variant	MODIFIER	-	-	0.035	-0.741082
rs1165693	HSP90B1.6393.63.3		12:103946426-103946426	Sun	A	G	1.0974	0.0182	0	0.321367	3300	a	g	0.0013	0.00478806	0.786	370000	a	g	-0.0129	0.0081	0.1101	39721	Wald ratio	1	0.001185	0.001495	0.428	-0.00174	0.00411	intron_variant	MODIFIER	-	-	1.347	0.001884
rs1019016	SEMA3C.6448.36.3		7:80941246-80941246	Sun	T	G	0.1751	0.0248	1.6e-12	0.418624	3300	t	g	-0.0055	0.00443572	0.215	370000	t	g	-0.0115	0.0077	0.1381	38266	Wald ratio	1	-0.031411	0.039801	0.43	-0.10942	0.0466	intergenic_variant	MODIFIER	-	-	13.11	1.136
rs1056441	TNFRSF6B		20:63738996-63738996	Emilsson	T	C	-0.141	0.025	2e-08	0.391	3200	t	c	-0.0057	0.00459702	0.215	370000	t	c	0.0016	0.0084	0.8454	38002	Wald ratio	1	-0.040426	0.051224	0.43	-0.14082	0.05997	3_prime_UTR_variant	MODIFIER	-	-	8.181	0.670329
rs2228243	HRG		3:186677324-186677324	Suhre	A	G	1.007	0.044	4.7e-94	0.21	997	a	g	-0.0015	0.00547225	0.784	370000	a	g	0.0002	0.0101	0.9835	35028	Wald ratio	1	-0.00149	0.001896	0.432	-0.00521	0.00223	missense_variant	MODERATE	tolerated(0.13)	benign(0.026)	0.64	-0.154207
rs61998254	TREML2.5736.1.3		6:41198413-41198413	Sun	G	A	0.6927	0.0352	5e-86	0.126963	3300	a	g	-0.002	0.00729634	0.784	370000	a	g	0.0158	0.0144	0.2727	38160	Wald ratio	1	0.002887	0.003674	0.432	-0.00431	0.01009	synonymous_variant	LOW	-	-	0.517	-0.197623
rs12617748	UXS1		2:106219586-106219586	Emilsson	G	A	-0.219	0.036	1.7e-09	0.13	3200	a	g	-0.002	0.00729634	0.784	370000	a	g	-0.0123	0.0132	0.3502	38160	Wald ratio	1	-0.009132	0.011622	0.432	-0.03191	0.01365	regulatory_region_variant	MODIFIER	-	-	0.795	-0.108765
rs1468810	VIT		2:36766797-36766797	Emilsson	C	A	0.247	0.023	1.2e-26	0.391	3200	a	c	0.0057	0.00460705	0.216	370000	a	c	-0.0197	0.0078	0.01208	39618	Wald ratio	1	-0.023077	0.029368	0.432	-0.08064	0.03449	intron_variant	MODIFIER	-	-	5.126	0.373125
rs7695	SEMA4A		1:156177535-156177535	Ferkingstad	T	C	0.17	0.00887363	8.31764e-82	0.3764	35559	t	c	-0.0054	0.00437408	0.217	370000	t	c	-0.0015	0.0078	0.8434	38267	Wald ratio	1	0.0317647	0.0406008	0.433999	-0.0478129	0.111342	3_prime_UTR_variant	MODIFIER	-	-	12.77	1.09968
rs117172138	KIAA1467		12:13040880-13040880	Ferkingstad	C	T	0.52	0.0276905	1.12202e-78	0.0201	35559	t	c	0.02	0.0162003	0.217	370000	t	c	-0.0062	0.0248	0.8019	37537	Wald ratio	1	0.0384615	0.0491606	0.434	-0.0578932	0.134816	upstream_gene_variant	MODIFIER	-	-	0.202	-0.389596
rs10424332	ACP5		19:11596643-11596643	Emilsson	A	C	-0.226	0.027	2.3e-17	0.287	3200	a	c	0.0061	0.00494109	0.217	370000	a	c	-0.0169	0.0086	0.04964	38159.9	Wald ratio	1	-0.026991	0.034499	0.434	-0.09461	0.04063	upstream_gene_variant	MODIFIER	-	-	1.902	0.078086
rs217184	HP.3054.3.2		16:72072066-72072066	Sun	C	T	0.8688	0.0277	1.3e-216	0.195652	3300	t	c	0.0067	0.0054271	0.217	370000	t	c	0.0156	0.0097	0.1068	38160	Wald ratio	1	-0.007712	0.009857	0.434	-0.02703	0.01161	intron_variant	MODIFIER	-	-	2.833	0.174075
rs901886	ICAM1		19:10291455-10291455	Emilsson	T	C	1.07	0.016	1e-300	0.47	3200	t	c	0.0053	0.00429308	0.217	370000	t	c	0.0108	0.0078	0.1673	38160	Wald ratio	1	0.004953	0.006331	0.434	-0.00746	0.01736	intron_variant	MODIFIER	-	-	5.434	0.400673
rs9801017	PCOLCE.11237.49.3		7:100638579-100638579	Sun	A	G	0.2113	0.0254	1e-16	0.364467	3300	a	g	0.0013	0.00472021	0.783	370000	a	g	-0.0187	0.0081	0.02166	38160	Wald ratio	1	0.006152	0.007864	0.434	-0.00926	0.02157	intron_variant	MODIFIER	-	-	0.202	-0.389317
rs183393610	BID		22:17769676-17769676	Ferkingstad	G	A	-0.47	0.0411693	3.46737e-30	0.0098	35559	a	g	-0.0084	0.0304998	0.783	370000	NA	NA	NA	NA	NA	NA	Wald ratio	1	0.0178723	0.022844	0.434001	-0.026902	0.0626467	intron_variant	MODIFIER	-	-	1.323	-0.00202
rs4690326	IDUA		4:959910-959910	Emilsson	A	C	0.635	0.022	1.4e-157	0.451	3200	a	c	-0.0054	0.0043836	0.218	370000	a	c	-0.0015	0.0078	0.8509	38160	Wald ratio	1	0.008504	0.010917	0.436	-0.01289	0.0299	3_prime_UTR_variant	MODIFIER	-	-	2.566	0.149041
rs77320622	KREMEN1.6512.68.3		22:29080781-29080781	Sun	G	A	-0.9951	0.1424	2.8e-12	0.007687	3300	a	g	-0.034	0.0276005	0.218	370000	NA	NA	NA	NA	NA	NA	Wald ratio	1	-0.034167	0.043863	0.436	-0.12014	0.0518	intron_variant	MODIFIER	-	-	0.859	-0.092728
rs891762	PLXNA1		3:127020169-127020169	Emilsson	G	T	-0.182	0.027	9.6e-12	0.318	3200	t	g	-0.0057	0.00463719	0.219	370000	t	g	-0.0091	0.0084	0.2804	37210	Wald ratio	1	-0.031319	0.040381	0.438	-0.11047	0.04783	intron_variant	MODIFIER	-	-	6.332	0.483545
rs77404765	SNX1		15:64300071-64300071	Ferkingstad	T	C	0.44	0.0297935	2.34423e-49	0.0193	35559	t	c	-0.021	0.0170844	0.219	370000	t	c	0.0551	0.0279	0.04829	37851	Wald ratio	1	0.0477273	0.061538	0.438	-0.0728871	0.168342	intron_variant	MODIFIER	-	-	1.822	0.068313
rs7351418	CBLN4		20:55721241-55721241	Ferkingstad	C	T	0.15	0.00848063	5.24807e-70	0.3446	35559	t	c	-0.0058	0.00472879	0.22	370000	t	c	-0.0103	0.0082	0.2114	38160	Wald ratio	1	-0.0386667	0.0500737	0.439999	-0.136811	0.0594779	intron_variant,non_coding_transcript_variant	MODIFIER	-	-	2.392	0.131931
rs1153858	GATM		15:45360505-45360505	Ferkingstad	C	T	-0.18	0.00916674	7.58578e-86	0.2528	35559	t	c	-0.0059	0.00481033	0.22	370000	t	c	-0.0042	0.0085	0.6173	39618	Wald ratio	1	0.0327778	0.0424476	0.44	-0.0504195	0.115975	downstream_gene_variant	MODIFIER	-	-	4.487	0.317072
rs2289252	F11		4:186286227-186286227	Suhre	C	T	0.442	0.042	4.6e-25	0.41	991	t	c	-0.0054	0.00440267	0.22	370000	t	c	0.0091	0.008	0.2558	38160	Wald ratio	1	0.012217	0.015821	0.44	-0.01879	0.04323	intron_variant	MODIFIER	-	-	0.041	-0.713127
rs6427401	FCRL1		1:157778774-157778774	Emilsson	A	G	0.283	0.024	2.7e-30	0.447	3200	a	g	0.0012	0.00429616	0.78	370000	a	g	-0.0133	0.0078	0.08619	38693	Wald ratio	1	-0.00424	0.005491	0.44	-0.015	0.00652	upstream_gene_variant	MODIFIER	-	-	1.347	0.001883
rs13060373	PCNP		3:101631980-101631980	Ferkingstad	G	A	-0.08	0.00798128	1.20226e-23	0.4863	35559	a	g	-0.0052	0.00424881	0.221	370000	a	g	0.0062	0.0075	0.4104	39618	Wald ratio	1	-0.065	0.084545	0.441999	-0.230708	0.100708	upstream_gene_variant	MODIFIER	-	-	0.734	-0.125703
rs2426628	CASS4		20:56451641-56451641	Ferkingstad	G	A	-0.1	0.0141442	1.54882e-12	0.0791	35559	a	g	-0.012	0.00982618	0.222	370000	a	g	-0.0035	0.016	0.8267	37786.1	Wald ratio	1	0.12	0.156769	0.443999	-0.187267	0.427267	intron_variant	MODIFIER	-	-	5.076	0.368687
rs9944243	NTRK3		15:87970931-87970931	Emilsson	T	G	-0.221	0.035	5.2e-10	0.121	3200	t	g	0.0017	0.00602994	0.778	370000	t	g	-0.0201	0.0112	0.07263	38693.1	Wald ratio	1	-0.007692	0.010049	0.444	-0.02739	0.012	intron_variant	MODIFIER	-	-	16.67	1.64556
rs61943549	TMEM132D		12:129607684-129607684	Emilsson	T	C	-0.486	0.055	1e-18	0.052	3200	t	c	-0.013	0.010645	0.222	370000	t	c	0.0287	0.0176	0.1032	39618	Wald ratio	1	0.026749	0.034945	0.444	-0.04174	0.09524	intron_variant	MODIFIER	-	-	1.459	0.019006
rs872914	PF4V1		4:73852384-73852384	Ferkingstad	A	G	0.32	0.00866953	3.0903e-298	0.2893	35559	a	g	-0.0059	0.00484166	0.223	370000	a	g	0.0019	0.0084	0.821	38799	Wald ratio	1	-0.0184375	0.024193	0.445999	-0.0658557	0.0289807	upstream_gene_variant	MODIFIER	-	-	8.492	0.704073
rs4774967	MYZAP		15:57563562-57563562	Ferkingstad	G	T	0.07	0.00798836	1.90546e-18	0.3458	35559	t	g	0.0013	0.0045899	0.777	370000	t	g	0.0029	0.0083	0.7297	39618.1	Wald ratio	1	0.0185714	0.0243687	0.446	-0.0291913	0.0663341	regulatory_region_variant	MODIFIER	-	-	0.755	-0.119678
rs4682481	BOC		3:113265008-113265008	Ferkingstad	C	T	0.27	0.0112083	3.23594e-128	0.1632	35559	t	c	0.0016	0.00564911	0.777	370000	t	c	-0.0273	0.0096	0.00443	39618	Wald ratio	1	0.00592593	0.00777578	0.446	-0.0093146	0.0211664	intron_variant	MODIFIER	-	-	6.142	0.465733
rs34907608	COCH.7227.75.3		14:30861207-30861207	Sun	A	G	0.4759	0.0366	1e-38	0.118636	3300	a	g	-0.0077	0.00631878	0.223	370000	a	g	-0.0035	0.0117	0.7672	38160	Wald ratio	1	-0.01618	0.021231	0.446	-0.05779	0.02543	regulatory_region_variant	MODIFIER	-	-	0.546	-0.186693
rs12980151	KIR2DL5A.8000.17.3		CHR_HSCHR19KIR_RSH_A_HAP_CTG3_1:54863017-54863017	Sun	A	C	0.9152	0.0228	0	0.26289	3300	a	c	-0.0062	0.00508785	0.223	370000	a	c	0.0249	0.0096	0.009583	38159.9	Wald ratio	1	-0.006774	0.008889	0.446	-0.0242	0.01065	intron_variant	MODIFIER	-	-	NA	NA
rs872914	PF4V1		4:73852384-73852384	Emilsson	G	A	-0.784	0.023	1.9e-214	0.289	3200	a	g	-0.0059	0.00484166	0.223	370000	a	g	0.0019	0.0084	0.821	38799	Wald ratio	1	0.007526	0.009875	0.446	-0.01183	0.02688	upstream_gene_variant	MODIFIER	-	-	8.492	0.704073
rs4970394	AGRN		1:1027511-1027511	Ferkingstad	T	C	-0.24	0.0084304	2.88403e-178	0.4588	35559	t	c	-0.0064	0.00526333	0.224	370000	t	c	-0.0024	0.0096	0.804	34845	Wald ratio	1	0.0266667	0.0351453	0.448	-0.0422182	0.0955515	intron_variant	MODIFIER	-	-	0.381	-0.259102
rs72688441	AKR1A1		1:45585381-45585381	Emilsson	G	A	1.27	0.042	9.1e-175	0.071	3200	a	g	-0.011	0.00904635	0.224	370000	a	g	0.0035	0.0153	0.8174	37851	Wald ratio	1	0.008661	0.011415	0.448	-0.01371	0.03104	intron_variant	MODIFIER	-	-	3.028	0.191612
rs72688441	AKR1A1.4192.10.2		1:45585381-45585381	Sun	A	G	-1.18	0.0493	1.2e-126	0.058959	3300	a	g	-0.011	0.00904635	0.224	370000	a	g	0.0035	0.0153	0.8174	37851	Wald ratio	1	0.009322	0.012286	0.448	-0.01476	0.0334	intron_variant	MODIFIER	-	-	3.028	0.191612
rs61745945	ENTHD2		17:81231621-81231621	Ferkingstad	G	A	-0.22	0.0268375	2.45471e-16	0.0223	35559	a	g	-0.026	0.0214285	0.225	370000	a	g	0.0655	0.0404	0.1054	31201	Wald ratio	1	0.118182	0.156446	0.449999	-0.188452	0.424816	missense_variant	MODERATE	deleterious(0.02)	benign(0)	20.6	2.15861
rs1919480	AFM		4:73512022-73512022	Emilsson	T	C	0.774	0.101	2.6e-14	0.015	3200	t	c	-0.0042	0.0146935	0.775	370000	t	c	0.0068	0.0268	0.8006	34239.1	Wald ratio	1	0.005426	0.007183	0.45	-0.00865	0.01951	intron_variant,non_coding_transcript_variant	MODIFIER	-	-	1.106	-0.039686
rs16993864	CBR1.12381.26.3		21:36074301-36074301	Sun	A	C	-1.2151	0.0827	6.6e-49	0.021978	3300	a	c	-0.0044	0.0153932	0.775	370000	a	c	-0.0105	0.0301	0.7274	34272.1	Wald ratio	1	0.003621	0.004794	0.45	-0.00577	0.01302	downstream_gene_variant	MODIFIER	-	-	2.318	0.124372
rs9302690	CCL17		16:57409056-57409056	Suhre	G	A	0.621	0.078	4.2e-15	0.08	997	a	g	-0.0097	0.00799446	0.225	370000	a	g	0.0121	0.0141	0.3902	39719	Wald ratio	1	0.01562	0.020677	0.45	-0.02491	0.05615	intron_variant	MODIFIER	-	-	10.8	0.933594
rs61745945	ENTHD2.7947.19.3		17:81231621-81231621	Sun	A	G	-0.8768	0.0986	5.9e-19	0.016358	3300	a	g	-0.026	0.0214285	0.225	370000	a	g	0.0655	0.0404	0.1054	31201	Wald ratio	1	0.029653	0.039254	0.45	-0.04728	0.10659	missense_variant	MODERATE	deleterious(0.02)	benign(0)	20.6	2.15861
rs6776722	IL17RD.3376.49.2		3:57108631-57108631	Sun	A	G	-0.4623	0.0254	3.4e-74	0.304661	3300	a	g	-0.0013	0.00454798	0.775	370000	a	g	0.0019	0.0083	0.8162	39617.9	Wald ratio	1	0.002812	0.003722	0.45	-0.00448	0.01011	intron_variant	MODIFIER	-	-	0.481	-0.212072
rs17266357	PPP3CA PPP3R1		4:101800652-101800652	Suhre	T	C	0.368	0.045	8.7e-16	0.31	997	t	c	-0.0057	0.00469778	0.225	370000	t	c	0.004	0.008	0.6201	39618	Wald ratio	1	-0.015489	0.020504	0.45	-0.05568	0.0247	intron_variant	MODIFIER	-	-	0.768	-0.116053
rs3822020	IDUA.3169.70.2		4:991939-991939	Sun	G	A	0.608	0.0235	7.2e-148	0.363419	3300	a	g	-0.0055	0.00454272	0.226	370000	a	g	-0.0084	0.0084	0.3157	38160	Wald ratio	1	0.009046	0.012028	0.452	-0.01453	0.03262	intron_variant	MODIFIER	-	-	9.182	0.778687
rs2412776	IGFBP7		4:57085302-57085302	Suhre	A	G	0.443	0.052	5.5e-17	0.19	995	a	g	0.0015	0.00522381	0.774	370000	a	g	-0.0013	0.0094	0.8942	38160	Wald ratio	1	0.003386	0.004502	0.452	-0.00544	0.01221	intron_variant	MODIFIER	-	-	0.479	-0.212896
rs138799489	FAM171A1		10:15254801-15254801	Ferkingstad	G	T	0.64	0.0558939	2.34423e-30	0.0051	35559	t	g	0.08	0.066076	0.226	370000	NA	NA	NA	NA	NA	NA	Wald ratio	1	0.125	0.166205	0.452	-0.200761	0.450761	missense_variant	MODERATE	tolerated(0.07)	probably_damaging(0.955)	24.6	3.47164
rs28894371	ADH5		4:99083469-99083469	Ferkingstad	G	A	-0.36	0.0193092	1.41254e-77	0.046	35559	a	g	-0.013	0.0107373	0.226	370000	a	g	0.0308	0.019	0.1055	39318	Wald ratio	1	0.0361111	0.0480147	0.452	-0.0579977	0.13022	intron_variant	MODIFIER	-	-	1.693	0.051766
rs12721043	APOA4		11:116821577-116821577	Ferkingstad	C	A	-0.63	0.0432212	3.98107e-48	0.0092	35559	a	c	-0.0077	0.0266941	0.773	370000	NA	NA	NA	NA	NA	NA	Wald ratio	1	0.0122222	0.0163232	0.453999	-0.0197712	0.0442156	missense_variant	MODERATE	tolerated(0.21)	benign(0.103)	6.559	0.505229
rs12973524	FCER2.3291.30.2		19:7693377-7693377	Sun	A	G	-0.3062	0.0245	5.8e-36	0.484028	3300	a	g	-0.0056	0.00463529	0.227	370000	a	g	-0.0044	0.0078	0.5751	38159.9	Wald ratio	1	0.018289	0.024425	0.454	-0.02958	0.06616	intron_variant	MODIFIER	-	-	0.874	-0.088995
rs4074478	GPC1.8697.38.3		2:240506923-240506923	Sun	T	C	0.4237	0.0409	4.3e-25	0.106437	3300	t	c	-0.002	0.00693354	0.773	370000	t	c	-0.0044	0.0121	0.7163	38693	Wald ratio	1	-0.00472	0.006304	0.454	-0.01708	0.00764	intron_variant	MODIFIER	-	-	0.386	-0.256263
rs893812	PKDCC		2:42075974-42075974	Emilsson	C	T	-0.236	0.027	5.6e-18	0.269	3200	t	c	-0.0063	0.0052147	0.227	370000	t	c	0.0105	0.0087	0.2277	39618	Wald ratio	1	-0.026695	0.035652	0.454	-0.09657	0.04318	regulatory_region_variant	MODIFIER	-	-	3.03	0.19178
rs6467443	PLXNA4		7:132553252-132553252	Ferkingstad	G	T	0.1	0.0103045	2.88403e-22	0.1854	35559	t	g	-0.0016	0.00552181	0.772	370000	t	g	0.0166	0.0096	0.08222	38160	Wald ratio	1	-0.016	0.0214635	0.455999	-0.0580685	0.0260685	intron_variant	MODIFIER	-	-	5.731	0.427629
rs778809	FUT5.4549.78.2		19:5830291-5830291	Sun	A	G	-0.58	0.025	1.3e-118	0.301394	3300	a	g	0.0055	0.00456232	0.228	370000	a	g	-0.01	0.0081	0.2169	38693	Wald ratio	1	-0.009483	0.012721	0.456	-0.03442	0.01545	downstream_gene_variant	MODIFIER	-	-	1.11	-0.038983
rs7603438	GNLY		2:85708059-85708059	Emilsson	A	G	-0.863	0.026	5.5e-214	0.226	3200	a	g	0.0015	0.0051767	0.772	370000	a	g	-0.0008	0.009	0.929	39617.9	Wald ratio	1	-0.001738	0.002332	0.456	-0.00631	0.00283	regulatory_region_variant	MODIFIER	-	-	0.918	-0.07882
rs77303550	HP		16:72045758-72045758	Emilsson	C	T	-0.878	0.028	8.3e-184	0.182	3200	t	c	-0.0065	0.00539183	0.228	370000	t	c	-0.016	0.0098	0.1019	38159.9	Wald ratio	1	-0.007403	0.009931	0.456	-0.02687	0.01206	upstream_gene_variant	MODIFIER	-	-	0.717	-0.13053
rs2994813	REG4		1:119818553-119818553	Emilsson	T	C	-0.169	0.028	2.2e-09	0.222	3200	t	c	0.0016	0.00552181	0.772	370000	t	c	-0.0084	0.0095	0.3728	39618	Wald ratio	1	0.009467	0.0127	0.456	-0.01543	0.03436	intergenic_variant	MODIFIER	-	-	0.618	-0.161377
rs1563317	RGMB.3331.8.1		5:98432782-98432782	Sun	G	A	0.2161	0.0245	1.2e-18	0.447248	3300	a	g	-0.0053	0.00439642	0.228	370000	a	g	0.0099	0.0075	0.1857	39722	Wald ratio	1	0.024526	0.032901	0.456	-0.03996	0.08901	regulatory_region_variant	MODIFIER	-	-	2.863	0.176754
rs10225292	SHH		7:156380544-156380544	Ferkingstad	T	C	-0.09	0.00846751	2.18776e-26	0.348	35559	t	c	-0.0013	0.00446632	0.771	370000	t	c	-0.0013	0.0078	0.8654	38160	Wald ratio	1	-0.0144444	0.0194631	0.458	-0.0525921	0.0237033	intergenic_variant	MODIFIER	-	-	0.097	-0.542226
rs34791102	CD72		9:35612981-35612981	Ferkingstad	G	A	0.23	0.0159839	6.0256e-47	0.0697	35559	a	g	-0.011	0.00916393	0.23	370000	a	g	-0.0035	0.0183	0.8487	37506	Wald ratio	1	-0.0478261	0.0647304	0.459998	-0.174698	0.0790456	missense_variant	MODERATE	tolerated(0.39)	benign(0.136)	12.67	1.08984
rs4381184	OLFML3		1:113947147-113947147	Ferkingstad	C	A	-0.09	0.00879326	1.38038e-24	0.2987	35559	a	c	0.0055	0.00458196	0.23	370000	a	c	-0.0098	0.0082	0.2349	39618	Wald ratio	1	0.0611111	0.0827113	0.459999	-0.101003	0.223225	intron_variant	MODIFIER	-	-	1.809	0.066647
rs34231037	KDR		4:55106779-55106779	Ferkingstad	A	G	-0.89	0.0271214	3.54813e-236	0.0229	35559	a	g	0.0046	0.0157332	0.77	370000	a	g	0.0546	0.0281	0.0524	33332.9	Wald ratio	1	0.00516854	0.0069954	0.459999	-0.00854245	0.0188795	missense_variant	MODERATE	deleterious(0)	probably_damaging(0.999)	25.1	3.62207
rs3732298	HK2		2:74891195-74891195	Ferkingstad	A	G	0.26	0.0287331	1.44544e-19	0.0198	35559	a	g	-0.035	0.0291579	0.23	370000	NA	NA	NA	NA	NA	NA	Wald ratio	1	0.134615	0.182197	0.46	-0.22249	0.491721	3_prime_UTR_variant	MODIFIER	-	-	0.081	-0.578706
rs434206	COL6A1.11150.3.3		21:45946888-45946888	Sun	T	G	-0.2117	0.0253	5.2e-17	0.40611	3300	t	g	-0.0052	0.00433204	0.23	370000	t	g	0.0203	0.0077	0.008668	38510	Wald ratio	1	0.024563	0.033245	0.46	-0.0406	0.08972	downstream_gene_variant	MODIFIER	-	-	1.101	-0.040741
rs145746079	CPQ		8:96820290-96820290	Emilsson	T	C	1.19	0.073	7.1e-58	0.028	3200	t	c	-0.0049	0.0167593	0.77	370000	t	c	0.0016	0.0293	0.9577	38416	Wald ratio	1	-0.004118	0.005573	0.46	-0.01504	0.00681	intron_variant	MODIFIER	-	-	4.327	0.303283
rs34231037	KDR		4:55106779-55106779	Suhre	A	G	-1.165	0.121	4.6e-21	0.03	996	a	g	0.0046	0.0157332	0.77	370000	a	g	0.0546	0.0281	0.0524	33332.9	Wald ratio	1	-0.003948	0.005344	0.46	-0.01442	0.00653	missense_variant	MODERATE	deleterious(0)	probably_damaging(0.999)	25.1	3.62207
rs34231037	KDR.3651.50.5		4:55106779-55106779	Sun	G	A	-1.1531	0.0649	1e-70	0.033769	3300	a	g	0.0046	0.0157332	0.77	370000	a	g	0.0546	0.0281	0.0524	33332.9	Wald ratio	1	0.003989	0.005399	0.46	-0.00659	0.01457	missense_variant	MODERATE	deleterious(0)	probably_damaging(0.999)	25.1	3.62207
rs113859572	MRC2		17:62664946-62664946	Ferkingstad	C	T	0.71	0.0283868	4.57088e-138	0.0208	35559	t	c	0.011	0.0374553	0.769	370000	NA	NA	NA	NA	NA	NA	Wald ratio	1	0.0152778	0.0207703	0.461999	-0.025432	0.0559875	missense_variant	MODERATE	tolerated(1)	benign(0)	9.999	0.859466
rs78185702	ETFA		15:76317894-76317894	Ferkingstad	C	T	0.09	0.0131397	7.4131e-12	0.1124	35559	t	c	0.0088	0.00734688	0.231	370000	t	c	-0.007	0.0125	0.5752	39618.1	Wald ratio	1	0.0977778	0.13293	0.461999	-0.162765	0.358321	intergenic_variant	MODIFIER	-	-	0.037	-0.731277
rs34728283	FKBP4		12:2816423-2816423	Ferkingstad	G	A	-0.17	0.0176722	6.60693e-22	0.0591	35559	a	g	0.014	0.0117133	0.232	370000	a	g	0.0832	0.0224	0.0002035	38160	Wald ratio	1	-0.0823529	0.112461	0.463998	-0.302777	0.138071	intron_variant	MODIFIER	-	-	0.512	-0.199511
rs61830965	IDI2		10:1015706-1015706	Ferkingstad	T	C	0.14	0.00791178	4.57088e-70	0.4695	35559	t	c	-0.0053	0.00443432	0.232	370000	t	c	-0.007	0.008	0.3799	38160	Wald ratio	1	0.0378571	0.0516979	0.464	-0.0634707	0.139185	intron_variant	MODIFIER	-	-	6.491	0.49871
rs9787249	PPIE		1:39747206-39747206	Suhre	G	A	-0.46	0.045	8.9e-24	0.38	993	a	g	0.0054	0.00451799	0.232	370000	a	g	-0.0014	0.0079	0.8561	39618	Wald ratio	1	0.011739	0.016031	0.464	-0.01968	0.04316	intron_variant	MODIFIER	-	-	1.378	0.006657
rs2277989	FCER2		19:7696926-7696926	Ferkingstad	A	G	-0.27	0.00855402	1.14815e-218	0.4499	35559	a	g	0.0056	0.00469536	0.233	370000	a	g	0.003	0.0075	0.6888	39723	Wald ratio	1	0.0207407	0.0284508	0.466	-0.0350229	0.0765043	splice_polypyrimidine_tract_variant,intron_variant	LOW	-	-	1.893	0.076943
rs2277989	FCER2		19:7696926-7696926	Emilsson	A	B	-0.262	0.025	1.9e-25	0.446	3200	a	g	0.0056	0.00469536	0.233	370000	a	g	0.003	0.0075	0.6888	39723	Wald ratio	1	0.021374	0.02932	0.466	-0.03609	0.07884	splice_polypyrimidine_tract_variant,intron_variant	LOW	-	-	1.893	0.076943
rs398217	LILRA3		CHR_HSCHR19_4_CTG3_1:54289785-54289785	Emilsson	A	G	1.24	0.02	1e-300	0.227	3200	a	g	0.0063	0.00528228	0.233	370000	a	g	-0.0057	0.0094	0.543	38160	Wald ratio	1	0.005081	0.006969	0.466	-0.00858	0.01874	downstream_gene_variant	MODIFIER	-	-	NA	NA
rs1046988	PPIE		1:39753393-39753393	Emilsson	C	K	0.26	0.025	4.3e-25	0.425	3200	t	c	0.0054	0.00452767	0.233	370000	t	c	-0.0012	0.0079	0.8762	39618	Wald ratio	1	-0.020769	0.02849	0.466	-0.07661	0.03507	3_prime_UTR_variant	MODIFIER	-	-	7.148	0.56298
rs316617	ITPKA		15:41503702-41503702	Ferkingstad	T	C	0.07	0.00807245	4.2658e-18	0.3779	35559	t	c	0.0054	0.00453737	0.234	370000	t	c	-0.0084	0.0081	0.3044	38160	Wald ratio	1	-0.0771429	0.106296	0.467999	-0.285482	0.131197	downstream_gene_variant	MODIFIER	-	-	0.44	-0.230104
rs45487303	CEL		9:133107106-133107106	Emilsson	C	T	-0.995	0.092	6.6e-27	0.018	3200	t	c	0.0045	0.0151204	0.766	370000	t	c	-0.0134	0.0232	0.5622	39617.9	Wald ratio	1	0.004523	0.006232	0.468	-0.00769	0.01674	synonymous_variant	LOW	-	-	7.365	0.584835
rs6750059	EDAR		2:108994641-108994641	Suhre	T	C	-0.44	0.049	1.3e-18	0.25	996	t	c	-0.0015	0.00504013	0.766	370000	t	c	0.009	0.0089	0.3156	39618	Wald ratio	1	0.003409	0.004697	0.468	-0.0058	0.01262	intergenic_variant	MODIFIER	-	-	5.787	0.432785
rs138692142	BTNL9		5:180922778-180922778	Ferkingstad	C	T	-0.28	0.0464209	1.62181e-09	0.0073	35559	t	c	0.035	0.0294718	0.235	370000	NA	NA	NA	NA	NA	NA	Wald ratio	1	-0.125	0.173015	0.47	-0.46411	0.21411	intron_variant	MODIFIER	-	-	13.56	1.19049
rs10420107	FUT5		19:5833268-5833268	Emilsson	G	A	0.556	0.027	1.8e-91	0.234	3200	a	g	0.0054	0.00454707	0.235	370000	a	g	-0.0096	0.0081	0.2321	38693	Wald ratio	1	-0.009712	0.013443	0.47	-0.03606	0.01664	downstream_gene_variant	MODIFIER	-	-	2.188	0.110681
rs143981324	NCR1		CHR_HSCHR19LRC_COX2_CTG3_1:54579088-54579088	Emilsson	T	C	0.362	0.042	1.3e-17	0.096	3200	t	c	0.01	0.0084205	0.235	370000	t	c	0.0263	0.0159	0.09773	37235	Wald ratio	1	0.027624	0.038235	0.47	-0.04732	0.10257	intron_variant	MODIFIER	-	-	NA	NA
rs729940	CHGA		14:92932756-92932756	Ferkingstad	C	T	-0.34	0.0117367	1.62181e-184	0.1417	35559	t	c	0.002	0.00666151	0.764	370000	t	c	-0.0089	0.0118	0.4526	38160	Wald ratio	1	-0.00588235	0.00817868	0.471999	-0.0219126	0.0101479	synonymous_variant	LOW	-	-	4.403	0.309863
rs141921160	ALDOC		17:28576910-28576910	Ferkingstad	C	T	-0.61	0.038742	7.4131e-56	0.0103	35559	t	c	0.036	0.0303786	0.236	370000	NA	NA	NA	NA	NA	NA	Wald ratio	1	-0.0590164	0.0820551	0.472	-0.219844	0.101812	upstream_gene_variant	MODIFIER	-	-	17.58	1.77848
rs4971253	FMOD		1:203352286-203352286	Emilsson	A	G	0.25	0.045	2.7e-08	0.079	3200	a	g	-0.0081	0.00684979	0.237	370000	a	g	0.005	0.0119	0.6729	38160	Wald ratio	1	0.0324	0.045252	0.474	-0.05629	0.12109	upstream_gene_variant	MODIFIER	-	-	1.466	0.019988
rs41341749	CCL14		17:35983666-35983666	Suhre	A	G	-1.171	0.081	3e-43	0.06	997	a	g	0.0029	0.00957552	0.762	370000	a	g	-0.0163	0.0161	0.3103	39618	Wald ratio	1	-0.002477	0.003475	0.476	-0.00929	0.00433	3_prime_UTR_variant	MODIFIER	-	-	2.964	0.185896
rs41341749	CCL23		17:35983666-35983666	Suhre	A	G	1.032	0.084	3.1e-32	0.06	997	a	g	0.0029	0.00957552	0.762	370000	a	g	-0.0163	0.0161	0.3103	39618	Wald ratio	1	0.00281	0.003943	0.476	-0.00492	0.01054	3_prime_UTR_variant	MODIFIER	-	-	2.964	0.185896
rs9013	KYNU		2:143040620-143040620	Suhre	A	G	-1.045	0.05	1e-81	0.16	997	a	g	-0.0017	0.00561324	0.762	370000	a	g	0.0014	0.01	0.8929	39567	Wald ratio	1	0.001627	0.002282	0.476	-0.00285	0.0061	missense_variant	MODERATE	tolerated(0.38)	benign(0.001)	13.99	1.2463
rs147307766	RNASE3		14:20917832-20917832	Ferkingstad	C	T	0.76	0.0222554	1.38038e-255	0.0351	35559	t	c	-0.0032	0.0105205	0.761	370000	t	c	0.0194	0.0189	0.3025	37609	Wald ratio	1	-0.00421053	0.0059343	0.478	-0.0158418	0.00742071	intron_variant,non_coding_transcript_variant	MODIFIER	-	-	0.375	-0.26255
rs62126592	CD209		19:7721292-7721292	Emilsson	G	A	-0.354	0.028	2e-35	0.266	3200	a	g	-0.0016	0.00526025	0.761	370000	a	g	-0.0098	0.0093	0.2923	37235	Wald ratio	1	-0.00452	0.00637	0.478	-0.01701	0.00797	intergenic_variant	MODIFIER	-	-	1.457	0.018792
rs57809726	CFHR1		1:196872247-196872247	Emilsson	A	G	1.3	0.027	1e-300	0.138	3200	a	g	0.0019	0.00624655	0.761	370000	a	g	0.0085	0.0112	0.4453	39618	Wald ratio	1	0.001462	0.00206	0.478	-0.00258	0.0055	intron_variant,non_coding_transcript_variant	MODIFIER	-	-	1.61	0.040557
rs41305481	COL15A1.8974.172.3		9:99005103-99005103	Sun	G	A	0.2437	0.027	1.9e-19	0.301866	3300	a	g	-0.0014	0.00460272	0.761	370000	a	g	-0.0131	0.0082	0.1091	39618	Wald ratio	1	0.005745	0.008097	0.478	-0.01012	0.02161	intron_variant	MODIFIER	-	-	2.24	0.116175
rs147307766	ECP		14:20917832-20917832	Folkersen	T	C	0.5	0.048	9e-26	NA	21758	t	c	-0.0032	0.0105205	0.761	370000	t	c	0.0194	0.0189	0.3025	37609	Wald ratio	1	-0.0064	0.00902	0.478	-0.02408	0.01128	intron_variant,non_coding_transcript_variant	MODIFIER	-	-	0.375	-0.26255
rs1079734	TIMP3		22:32765566-32765566	Emilsson	G	A	-0.943	0.019	1e-300	0.367	3200	a	g	-0.0013	0.00427396	0.761	370000	a	g	0.0084	0.0077	0.2726	39618	Wald ratio	1	0.001379	0.001943	0.478	-0.00243	0.00519	intron_variant	MODIFIER	-	-	14.26	1.28266
rs831630	CD59		11:33721473-33721473	Ferkingstad	C	T	-0.18	0.00843598	5.12861e-101	0.3266	35559	t	c	0.0056	0.00476601	0.24	370000	t	c	-0.0176	0.008	0.02812	38261	Wald ratio	1	-0.0311111	0.0440478	0.479999	-0.117445	0.0552225	intron_variant	MODIFIER	-	-	0.166	-0.430464
rs6829551	AFP		4:73307998-73307998	Emilsson	T	C	0.187	0.031	2.4e-09	0.188	3200	t	c	-0.0015	0.00491029	0.76	370000	t	c	-0.0205	0.0095	0.03187	35419	Wald ratio	1	-0.008021	0.011357	0.48	-0.03028	0.01424	intron_variant,non_coding_transcript_variant	MODIFIER	-	-	0.704	-0.134379
rs7522061	FCRL3		1:157698600-157698600	Emilsson	T	C	0.681	0.022	7.2e-182	0.47	3200	t	c	0.005	0.00425537	0.24	370000	t	c	-0.0078	0.0079	0.3225	35230	Wald ratio	1	-0.007342	0.010395	0.48	-0.02772	0.01303	missense_variant	MODERATE	tolerated(0.07)	benign(0.015)	2.106	0.101627
rs7522061	FCRL3		1:157698600-157698600	Suhre	T	C	0.676	0.04	5.4e-57	0.43	994	t	c	0.005	0.00425537	0.24	370000	t	c	-0.0078	0.0079	0.3225	35230	Wald ratio	1	0.007396	0.010472	0.48	-0.01313	0.02792	missense_variant	MODERATE	tolerated(0.07)	benign(0.015)	2.106	0.101627
rs4778639	IL16		15:81308110-81308110	Folkersen	T	G	0.96	0.018	0	NA	21758	t	g	-0.0094	0.00800009	0.24	370000	t	g	-0.0176	0.0148	0.2344	39618	Wald ratio	1	-0.009792	0.013863	0.48	-0.03696	0.01738	downstream_gene_variant	MODIFIER	-	-	0.211	-0.380587
rs4778639	IL16.2774.10.3		15:81308110-81308110	Sun	G	T	-0.6805	0.042	4.5e-59	0.09142	3300	t	g	-0.0094	0.00800009	0.24	370000	t	g	-0.0176	0.0148	0.2344	39618	Wald ratio	1	-0.013813	0.019557	0.48	-0.05215	0.02452	downstream_gene_variant	MODIFIER	-	-	0.211	-0.380587
rs6133228	GPCPD1		20:5571430-5571430	Ferkingstad	G	A	0.07	0.00827762	2.75423e-17	0.3887	35559	a	g	-0.0051	0.00434971	0.241	370000	a	g	0.0066	0.0077	0.3924	38773	Wald ratio	1	0.0728571	0.103624	0.481999	-0.130246	0.27596	intron_variant	MODIFIER	-	-	5.158	0.375939
rs4900236	SERPINA12		14:94538816-94538816	Emilsson	C	T	-0.365	0.028	2.4e-37	0.242	3200	t	c	0.0061	0.0052026	0.241	370000	t	c	-0.0123	0.0091	0.1755	39617.9	Wald ratio	1	0.016712	0.02377	0.482	-0.02988	0.0633	intergenic_variant	MODIFIER	-	-	1.642	0.044954
rs394945	TIMP4		3:12033617-12033617	Emilsson	T	C	0.379	0.031	1.9e-33	0.169	3200	t	c	0.0066	0.00562904	0.241	370000	t	c	0.0106	0.0103	0.3031	38667.9	Wald ratio	1	-0.017414	0.024768	0.482	-0.06596	0.03113	intron_variant	MODIFIER	-	-	0.719	-0.129845
rs4656599	XCL1.14078.69.3		1:168534148-168534148	Sun	T	C	0.4295	0.0311	2e-43	0.189892	3300	t	c	-0.0064	0.00545846	0.241	370000	t	c	0.0034	0.0096	0.7234	38160	Wald ratio	1	-0.014901	0.021194	0.482	-0.05644	0.02664	intergenic_variant	MODIFIER	-	-	0.129	-0.482562
rs2013717	ERAP1		5:96798472-96798472	Emilsson	T	G	1.09	0.023	1e-300	0.229	3200	t	g	-0.0016	0.00519298	0.758	370000	t	g	0.0073	0.0093	0.4303	39617.9	Wald ratio	1	-0.001468	0.002097	0.484	-0.00558	0.00264	intron_variant	MODIFIER	-	-	3.729	0.252129
rs73224660	BST1.4535.50.2		4:15713139-15713139	Sun	A	G	-1.3967	0.0239	0	0.158997	3300	a	g	-0.0069	0.00590996	0.243	370000	a	g	-0.0046	0.0106	0.6668	39618	Wald ratio	1	0.00494	0.007091	0.486	-0.00896	0.01884	intron_variant	MODIFIER	-	-	1.865	0.073524
rs11957503	IL7R		5:35883074-35883074	Suhre	T	G	0.425	0.044	1.9e-21	0.44	996	t	g	0.0013	0.00420137	0.757	370000	t	g	0.0111	0.0077	0.151	39618	Wald ratio	1	0.003059	0.004391	0.486	-0.00555	0.01166	downstream_gene_variant	MODIFIER	-	-	0.342	-0.28118
rs2305771	SIGLEC6		19:51530318-51530318	Emilsson	T	C	-1	0.042	1.3e-114	0.08	3200	t	c	0.0026	0.00840274	0.757	370000	t	c	-0.006	0.0164	0.7143	39618	Wald ratio	1	-0.0026	0.003732	0.486	-0.00991	0.00471	intron_variant	MODIFIER	-	-	0.374	-0.262954
rs78986913	TCL1A		14:95696081-95696081	Ferkingstad	G	A	-0.45	0.0204604	3.31131e-107	0.0414	35559	a	g	0.0036	0.0115853	0.756	370000	a	g	-0.0291	0.0199	0.1434	39618	Wald ratio	1	-0.008	0.0115358	0.487999	-0.0306101	0.0146101	downstream_gene_variant	MODIFIER	-	-	2	0.08963
rs2116308	LSAMP.2999.6.2		3:116387976-116387976	Sun	C	T	0.2616	0.0383	8.3e-12	0.13259	3300	t	c	0.0078	0.00669501	0.244	370000	t	c	-0.0027	0.0099	0.7831	36154	Wald ratio	1	-0.029817	0.042995	0.488	-0.11409	0.05445	intron_variant	MODIFIER	-	-	0.602	-0.166564
rs776905	F7		13:113127628-113127628	Suhre	A	C	-1.104	0.06	9.2e-65	0.11	997	a	c	0.0023	0.00737054	0.755	370000	a	c	0.0004	0.014	0.9797	35419	Wald ratio	1	-0.002083	0.003018	0.49	-0.008	0.00383	intron_variant	MODIFIER	-	-	0.616	-0.161871
rs7721375	BTNL8		5:181012650-181012650	Emilsson	T	C	0.273	0.024	1.4e-28	0.493	3200	t	c	0.0053	0.00456849	0.246	370000	t	c	-0.0138	0.0083	0.09667	38002.1	Wald ratio	1	-0.019414	0.028254	0.492	-0.07479	0.03596	intergenic_variant	MODIFIER	-	-	3.953	0.271225
rs6903575	CD109.3290.50.2		6:73794007-73794007	Sun	A	G	0.4146	0.0236	6.5e-69	0.478454	3300	a	g	0.005	0.0043099	0.246	370000	a	g	0.0124	0.0076	0.1047	38668.1	Wald ratio	1	0.01206	0.017551	0.492	-0.02234	0.04646	intron_variant	MODIFIER	-	-	0.099	-0.536661
rs2603350	DCTD		4:183030757-183030757	Ferkingstad	A	G	0.08	0.00800859	1.69824e-23	0.3727	35559	a	g	-0.0014	0.00444888	0.753	370000	NA	NA	NA	NA	NA	NA	Wald ratio	1	0.0175	0.0255863	0.494	-0.032649	0.0676491	intron_variant,non_coding_transcript_variant	MODIFIER	-	-	2.79	0.170124
rs16850073	CXCL6		4:73838282-73838282	Suhre	C	T	0.888	0.038	9.7e-98	0.38	984	t	c	0.0055	0.00475093	0.247	370000	t	c	0.007	0.0087	0.4214	37235	Wald ratio	1	-0.006194	0.009056	0.494	-0.02394	0.01156	3_prime_UTR_variant	MODIFIER	-	-	11.35	0.978376
rs148966811	FOLH1		11:49182310-49182310	Emilsson	C	A	-0.711	0.066	2.7e-26	0.036	3200	a	c	0.011	0.00950187	0.247	370000	a	c	-0.0017	0.0179	0.9257	38160	Wald ratio	1	0.015471	0.02262	0.494	-0.02886	0.05981	intron_variant	MODIFIER	-	-	3.525	0.234684
rs454615	TIMP4.6462.12.3		3:12035510-12035510	Sun	C	T	0.4903	0.0318	1.7e-53	0.169169	3300	t	c	0.0065	0.00561474	0.247	370000	t	c	0.0079	0.0102	0.4372	39618	Wald ratio	1	-0.013257	0.019383	0.494	-0.05125	0.02473	intron_variant	MODIFIER	-	-	12.63	1.0857
rs11186737	FGFBP3		10:91906592-91906592	Ferkingstad	C	T	-0.29	0.00901368	4.16869e-227	0.2633	35559	t	c	0.0054	0.00467443	0.248	370000	t	c	-0.0048	0.0085	0.5716	38160	Wald ratio	1	-0.0186207	0.0273513	0.495999	-0.0722292	0.0349878	3_prime_UTR_variant	MODIFIER	-	-	0.462	-0.220358
rs11186737	FGFBP3		10:91906592-91906592	Emilsson	C	T	0.302	0.027	5.9e-28	0.254	3200	t	c	0.0054	0.00467443	0.248	370000	t	c	-0.0048	0.0085	0.5716	38160	Wald ratio	1	-0.017881	0.026264	0.496	-0.06936	0.0336	3_prime_UTR_variant	MODIFIER	-	-	0.462	-0.220358
rs923931	LRRC15		3:194364318-194364318	Emilsson	G	W	-0.408	0.037	1.2e-27	0.117	3200	a	g	0.0086	0.00744446	0.248	370000	a	g	-0.001	0.0115	0.9307	39725	Wald ratio	1	0.021078	0.030961	0.496	-0.03961	0.08176	intron_variant	MODIFIER	-	-	4.533	0.321069
rs78625720	NT5C.12560.9.3		17:75144846-75144846	Sun	A	G	-0.7529	0.0719	1.2e-25	0.029536	3300	a	g	-0.016	0.0138502	0.248	370000	a	g	0.0275	0.0253	0.278	36393	Wald ratio	1	0.021251	0.031215	0.496	-0.03993	0.08243	intron_variant	MODIFIER	-	-	0.759	-0.118455
rs2245801	SNCA.8458.111.3		4:89836689-89836689	Sun	C	T	-0.2507	0.0303	1.2e-16	0.211724	3300	t	c	-0.006	0.00519381	0.248	370000	t	c	0.019	0.0095	0.0466	39618	Wald ratio	1	-0.023933	0.035154	0.496	-0.09284	0.04497	intron_variant	MODIFIER	-	-	7.869	0.637131
rs4384764	QPCT		2:37363141-37363141	Ferkingstad	G	A	0.22	0.00916871	3.16228e-127	0.2873	35559	a	g	0.0057	0.00494456	0.249	370000	a	g	0.0111	0.0086	0.1967	39725	Wald ratio	1	0.0259091	0.0382343	0.498	-0.0490301	0.100848	intron_variant	MODIFIER	-	-	1.446	0.017072
rs116843064	ANGPTL4		19:8364439-8364439	Ferkingstad	G	A	-0.32	0.0259625	6.60693e-35	0.0243	35559	a	g	0.0055	0.0173326	0.751	370000	a	g	0.0083	0.0288	0.7719	35179	Wald ratio	1	-0.0171875	0.0253638	0.498	-0.0669005	0.0325254	missense_variant	MODERATE	deleterious(0.01)	probably_damaging(0.91)	31	4.41314
rs9903158	CCL14.2900.53.3		CHR_HSCHR17_7_CTG4:35985333-35985333	Sun	C	T	-1.0813	0.0499	3.5e-104	0.05615	3300	t	c	0.0031	0.00976929	0.751	370000	t	c	-0.0162	0.016	0.3092	39618	Wald ratio	1	0.002867	0.004231	0.498	-0.00543	0.01116	upstream_gene_variant	MODIFIER	-	-	NA	NA
rs145372333	NME2		17:51149056-51149056	Ferkingstad	G	A	-0.35	0.0208355	2.51189e-63	0.039	35559	a	g	0.014	0.0121702	0.25	370000	a	g	-0.0138	0.0216	0.5215	38160	Wald ratio	1	-0.04	0.059304	0.499999	-0.156236	0.0762358	upstream_gene_variant	MODIFIER	-	-	0.55	-0.185216
rs16853043	ANGPTL1.11142.11.3		1:178576791-178576791	Sun	G	A	0.4305	0.0247	5.4e-68	0.352388	3300	a	g	-0.0052	0.00452037	0.25	370000	a	g	-0.0091	0.0078	0.2424	39618	Wald ratio	1	0.012079	0.017908	0.5	-0.02302	0.04718	regulatory_region_variant	MODIFIER	-	-	0.724	-0.128448
rs10505752	LOX-1		12:10180748-10180748	Folkersen	A	G	0.11	0.015	2.4e-12	NA	21758	a	g	0.0066	0.00573739	0.25	370000	a	g	0.0147	0.0103	0.1513	39173	Wald ratio	1	0.06	0.088956	0.5	-0.11435	0.23435	intron_variant	MODIFIER	-	-	0.37	-0.265152
rs72765466	NID1		1:236054704-236054704	Emilsson	C	T	-0.227	0.029	2.3e-15	0.241	3200	t	c	-0.0059	0.00512888	0.25	370000	t	c	0.0016	0.0088	0.8601	39618	Wald ratio	1	-0.025991	0.038535	0.5	-0.10152	0.04954	intron_variant	MODIFIER	-	-	0.215	-0.377218
rs9380535	CLPS		6:35783834-35783834	Emilsson	T	C	0.482	0.025	6.3e-80	0.404	3200	t	c	0.0014	0.00437557	0.749	370000	t	c	-0.0147	0.0079	0.06161	38160	Wald ratio	1	-0.002905	0.004326	0.502	-0.01138	0.00558	intron_variant	MODIFIER	-	-	4.533	0.321093
rs1049564	PNP		14:20472447-20472447	Ferkingstad	G	A	-0.17	0.010815	1.12202e-55	0.1652	35559	a	g	-0.0018	0.00562573	0.749	370000	a	g	-0.0094	0.0101	0.3506	37219	Wald ratio	1	0.0105882	0.0157716	0.502	-0.0203242	0.0415007	missense_variant	MODERATE	tolerated(0.98)	benign(0)	13.62	1.19856
rs919129	DUT		15:48383030-48383030	Ferkingstad	A	G	-0.08	0.0112444	1.12202e-12	0.138	35559	a	g	0.0071	0.00619814	0.252	370000	a	g	-0.0124	0.0105	0.2376	38773	Wald ratio	1	-0.08875	0.132818	0.503999	-0.349072	0.171572	regulatory_region_variant	MODIFIER	-	-	4.681	0.33391
rs61048056	RGMB		5:98439496-98439496	Ferkingstad	G	A	-0.14	0.00811226	9.77237e-67	0.4396	35559	a	g	-0.005	0.00436489	0.252	370000	a	g	0.0096	0.0077	0.2118	38667.9	Wald ratio	1	-0.0357143	0.0534477	0.504	-0.140472	0.0690432	intergenic_variant	MODIFIER	-	-	2.772	0.168426
rs3766186	B3GALT6		1:1227055-1227055	Emilsson	C	A	0.271	0.041	6.5e-11	0.101	3200	a	c	0.0083	0.00724571	0.252	370000	a	c	-0.0114	0.0131	0.3838	38799	Wald ratio	1	-0.030627	0.045835	0.504	-0.12046	0.05921	intron_variant	MODIFIER	-	-	2.625	0.154677
rs2232710	SERPINA10.6583.67.3		14:94284149-94284149	Sun	C	T	-1.6324	0.1097	4.8e-50	0.012443	3300	t	c	-0.024	0.0209515	0.252	370000	NA	NA	NA	NA	NA	NA	Wald ratio	1	-0.014702	0.022003	0.504	-0.05783	0.02842	downstream_gene_variant	MODIFIER	-	-	22.2	2.41848
rs498045	CCS		11:66595526-66595526	Ferkingstad	G	A	-0.11	0.00783221	8.31764e-45	0.4484	35559	a	g	-0.0014	0.00433977	0.747	370000	a	g	0.0163	0.0075	0.02959	39719	Wald ratio	1	-0.0127273	0.0191365	0.505999	-0.0502347	0.0247802	intron_variant	MODIFIER	-	-	7.199	0.568045
rs33995560	CCL16		CHR_HSCHR17_7_CTG4:35976767-35976767	Suhre	T	C	-1.393	0.06	1.9e-95	0.08	997	t	c	0.0099	0.00866071	0.253	370000	t	c	-0.005	0.0155	0.7472	39618	Wald ratio	1	-0.007107	0.010686	0.506	-0.02805	0.01384	3_prime_UTR_variant	MODIFIER	-	-	NA	NA
rs7221871	CXCL16		17:4737270-4737270	Yao	G	A	-0.185	0.024	3.19e-14	0.365	6861	a	g	0.0015	0.00464976	0.747	370000	a	g	0.0032	0.0082	0.696	38160	Wald ratio	1	0.008108	0.012191	0.506	-0.01579	0.032	downstream_gene_variant	MODIFIER	-	-	1.922	0.080529
rs58413676	MGAT4B		5:179802151-179802151	Emilsson	A	G	1.66	0.097	3e-62	0.016	3200	a	g	0.0052	0.0161192	0.747	370000	a	g	-0.0295	0.0318	0.354	30979.1	Wald ratio	1	0.003133	0.00471	0.506	-0.0061	0.01236	intron_variant	MODIFIER	-	-	5.588	0.41456
rs488703	F7		13:113116562-113116562	Emilsson	G	A	1.09	0.034	1.8e-191	0.11	3200	a	g	0.0023	0.00710056	0.746	370000	a	g	0	0.0131	0.998	36984	Wald ratio	1	-0.00211	0.003188	0.508	-0.00836	0.00414	intron_variant	MODIFIER	-	-	2.788	0.169952
rs11260013	FCER2		19:7694790-7694790	Suhre	C	T	-0.328	0.043	3.9e-14	0.49	994	t	c	-0.0053	0.00464632	0.254	370000	t	c	-0.0032	0.0076	0.6754	39618	Wald ratio	1	-0.016159	0.02441	0.508	-0.064	0.03169	intron_variant	MODIFIER	-	-	1.82	0.068041
rs182055959	HB-EGF		5:140045425-140045425	Folkersen	T	C	0.96	0.13	1.1e-13	NA	21758	t	c	0.064	0.0561065	0.254	370000	NA	NA	NA	NA	NA	NA	Wald ratio	1	0.066667	0.100712	0.508	-0.13073	0.26406	upstream_gene_variant	MODIFIER	-	-	13.07	1.13201
rs6543140	IL18RAP		2:102457814-102457814	Suhre	G	T	0.485	0.046	1e-24	0.3	994	t	g	0.0015	0.00461199	0.745	370000	t	g	-0.0114	0.0081	0.1583	39618	Wald ratio	1	-0.003093	0.004694	0.51	-0.01229	0.00611	intergenic_variant	MODIFIER	-	-	0.787	-0.111004
rs9658667	CHGA		14:92932705-92932705	Emilsson	G	A	-0.713	0.094	5.8e-14	0.016	3200	a	g	-0.016	0.0140858	0.256	370000	a	g	0.0521	0.0298	0.08069	37479	Wald ratio	1	-0.02244	0.034222	0.512	-0.08952	0.04464	missense_variant	MODERATE	deleterious(0.04)	benign(0.184)	19.72	2.06135
rs62400860	ENPP5		6:46110824-46110824	Emilsson	T	C	1.63	0.053	2e-182	0.04	3200	t	c	0.0032	0.00979909	0.744	370000	t	c	-0.011	0.0171	0.5211	39618.1	Wald ratio	1	0.001963	0.002994	0.512	-0.0039	0.00783	intron_variant,non_coding_transcript_variant	MODIFIER	-	-	9.959	0.85556
rs198379	NTproBNP		1:11855410-11855410	Yao	T	C	-0.266	0.02	1.58e-41	0.392	6861	t	c	0.005	0.00441108	0.257	370000	t	c	-0.0024	0.0079	0.7567	38160	Wald ratio	1	-0.018797	0.028802	0.514	-0.07525	0.03766	downstream_gene_variant	MODIFIER	-	-	2.955	0.185089
rs115651556	PLXNC1.4564.2.2		12:94220122-94220122	Sun	A	G	-2.1447	0.1008	2.1e-100	0.013723	3300	a	g	0.027	0.0238198	0.257	370000	a	g	0.064	0.0466	0.1703	35559.9	Wald ratio	1	-0.012589	0.01929	0.514	-0.0504	0.02522	missense_variant	MODERATE	tolerated(0.63)	benign(0)	10.97	0.948019
rs28535078	ANG		14:20676917-20676917	Emilsson	G	A	-0.675	0.029	8.5e-111	0.2	3200	a	g	-0.0018	0.0054677	0.742	370000	a	g	0.0018	0.0099	0.8593	38160.1	Wald ratio	1	-0.002667	0.004106	0.516	-0.01071	0.00538	upstream_gene_variant	MODIFIER	-	-	3.372	0.22152
rs226251	PARK7		1:7964630-7964630	Ferkingstad	C	T	-0.09	0.00934208	5.7544e-22	0.3948	35559	t	c	0.005	0.00442965	0.259	370000	t	c	0.0094	0.0079	0.2309	38160	Wald ratio	1	0.0454545	0.070316	0.517999	-0.0923648	0.183274	intron_variant	MODIFIER	-	-	0.488	-0.209253
rs227934	CCDC126.6388.21.3		7:23587668-23587668	Sun	T	C	-0.2749	0.0246	6.9e-29	0.47897	3300	t	c	0.005	0.00442965	0.259	370000	t	c	0.0014	0.0079	0.8625	38160	Wald ratio	1	-0.018188	0.028137	0.518	-0.07334	0.03696	upstream_gene_variant	MODIFIER	-	-	0.852	-0.094283
rs11023056	SPON1		11:14030572-14030572	Emilsson	A	G	-0.199	0.023	6.6e-18	0.443	3200	a	g	0.0049	0.00434106	0.259	370000	a	g	-0.0014	0.0076	0.8515	38668	Wald ratio	1	0.024623	0.038091	0.518	-0.05003	0.09928	intron_variant	MODIFIER	-	-	7.199	0.568124
rs2236264	LGMN		14:92732735-92732735	Ferkingstad	C	T	-0.16	0.0115448	1.12202e-43	0.1531	35559	t	c	0.0066	0.00584714	0.259	370000	t	c	-0.0087	0.0106	0.4129	34521	Wald ratio	1	-0.04125	0.0638119	0.518	-0.166321	0.0838213	missense_variant	MODERATE	tolerated(1)	benign(0)	0.001	-2.22324
rs7294636	MGP		12:14901082-14901082	Ferkingstad	G	A	-0.25	0.00842442	1.58489e-193	0.3741	35559	a	g	-0.0015	0.00452007	0.74	370000	a	g	-0.0049	0.0079	0.5374	39618	Wald ratio	1	0.006	0.00932624	0.52	-0.0122794	0.0242794	intron_variant,non_coding_transcript_variant	MODIFIER	-	-	1.316	-0.003031
rs12128261	LY9.3324.51.1		1:160792994-160792994	Sun	G	T	0.2409	0.0298	6.5e-16	0.216631	3300	t	g	0.0061	0.00541553	0.26	370000	t	g	0.0078	0.0092	0.398	38160	Wald ratio	1	-0.025322	0.039359	0.52	-0.10247	0.05182	upstream_gene_variant	MODIFIER	-	-	2.593	0.151642
rs116482870	HYAL1		3:50302191-50302191	Ferkingstad	C	T	-0.24	0.0190026	1.44544e-36	0.0477	35559	t	c	-0.0032	0.00956643	0.738	370000	t	c	-0.0354	0.0172	0.03987	36048.1	Wald ratio	1	0.0133333	0.0209251	0.523999	-0.0276799	0.0543466	missense_variant	MODERATE	tolerated(0.17)	benign(0.038)	12.28	1.05357
rs115396821	EGF		4:109969118-109969118	Ferkingstad	G	A	-0.53	0.036804	5.12861e-47	0.0123	35559	a	g	-0.049	0.0436846	0.262	370000	NA	NA	NA	NA	NA	NA	Wald ratio	1	0.0924528	0.145094	0.524	-0.191932	0.376837	missense_variant,splice_region_variant	MODERATE	tolerated(0.08)	probably_damaging(0.999)	23.9	3.21358
rs1969539	SPON1		11:14017074-14017074	Ferkingstad	G	A	0.28	0.00822845	8.51138e-254	0.452	35559	a	g	0.0049	0.00437762	0.263	370000	a	g	-0.002	0.0075	0.7855	39721	Wald ratio	1	-0.0175	0.0275971	0.526	-0.0715903	0.0365903	intron_variant	MODIFIER	-	-	1.656	0.046748
rs112760834	ASPH.6998.106.3		8:61627575-61627575	Sun	T	G	-0.5784	0.0688	4.1e-17	0.033209	3300	t	g	0.013	0.0116141	0.263	370000	t	g	-0.0152	0.0219	0.4868	38668	Wald ratio	1	-0.022476	0.035444	0.526	-0.09195	0.04699	intron_variant	MODIFIER	-	-	3.407	0.22456
rs17878931	MMP10		11:102795924-102795924	Emilsson	G	T	-0.476	0.034	1.2e-42	0.153	3200	t	g	-0.0067	0.00598573	0.263	370000	t	g	-0.0017	0.0105	0.8743	38160	Wald ratio	1	-0.014076	0.022197	0.526	-0.05758	0.02943	intron_variant	MODIFIER	-	-	0.061	-0.636616
rs217181	HP		16:72080103-72080103	Suhre	C	T	0.958	0.048	1.3e-75	0.2	996	t	c	-0.006	0.00537159	0.264	370000	t	c	-0.0157	0.0096	0.1028	38160	Wald ratio	1	0.006263	0.009925	0.528	-0.01319	0.02572	downstream_gene_variant	MODIFIER	-	-	5.907	0.443805
rs16987164	KREMEN1		22:29144600-29144600	Ferkingstad	A	G	-1.73	0.0541005	2.23872e-224	0.0064	35559	a	g	-0.029	0.0260171	0.265	370000	NA	NA	NA	NA	NA	NA	Wald ratio	1	-0.016763	0.0266924	0.53	-0.0690802	0.0355542	3_prime_UTR_variant	MODIFIER	-	-	9.865	0.846553
rs3118663	ADAMTS13		CHR_HG2030_PATCH:133416781-133416781	Suhre	G	A	0.395	0.041	1.4e-20	0.49	991	a	g	-0.0014	0.00413611	0.735	370000	a	g	-0.0107	0.0076	0.1566	38800	Wald ratio	1	0.003544	0.005644	0.53	-0.00752	0.01461	intron_variant	MODIFIER	-	-	NA	NA
rs38033	ERAP2		5:96986432-96986432	Emilsson	A	G	-1.12	0.015	1e-300	0.457	3200	a	g	0.0014	0.00413611	0.735	370000	a	g	0.0051	0.0077	0.5091	38668	Wald ratio	1	-0.00125	0.00199	0.53	-0.00515	0.00265	intron_variant	MODIFIER	-	-	6.796	0.528208
rs11155591	UST		6:148743850-148743850	Emilsson	C	T	0.149	0.026	1.2e-08	0.315	3200	t	c	0.0017	0.00502242	0.735	370000	t	c	-0.0054	0.0084	0.5227	38265	Wald ratio	1	-0.011409	0.018168	0.53	-0.04702	0.0242	upstream_gene_variant	MODIFIER	-	-	4.203	0.292639
rs373214284	CAPN2.14684.17.3	rs192823186	1:223712893-223712893	Sun	T	C	-1.2193	0.1541	2.6e-15	0.006877	3300	NA	NA	NA	NA	NA	370000	NA	NA	NA	NA	NA	NA	Wald ratio	1	0.030345	0.048556	0.532	-0.06482	0.12551	intron_variant	MODIFIER	-	-	11.93	1.02489
rs73937410	CD177		19:43322974-43322974	Emilsson	T	C	-1.39	0.081	9.9e-64	0.021	3200	t	c	0.023	0.0206775	0.266	370000	t	c	-0.0045	0.0222	0.8407	35945	Wald ratio	1	-0.016547	0.026477	0.532	-0.06844	0.03535	intergenic_variant	MODIFIER	-	-	5.929	0.445858
rs55797991	DNAJB14		4:99850238-99850238	Ferkingstad	C	T	-0.08	0.0114666	3.01995e-12	0.1233	35559	t	c	0.007	0.00629315	0.266	370000	t	c	0.0142	0.0112	0.2052	38160	Wald ratio	1	-0.0875	0.14001	0.532	-0.36192	0.18692	intron_variant	MODIFIER	-	-	0.245	-0.349352
rs35231465	MMP8		11:102713404-102713404	Ferkingstad	G	A	-0.68	0.0270279	1.12202e-139	0.0227	35559	a	g	-0.016	0.0144144	0.267	370000	a	g	-0.0472	0.0305	0.1216	37778	Wald ratio	1	0.0235294	0.037834	0.534	-0.0506252	0.097684	stop_gained	HIGH	-	-	37	7.25748
rs7538379	AMY1A.7918.114.3		1:103524734-103524734	Sun	T	C	-1.0399	0.062	4.9e-63	0.039949	3300	t	c	-0.014	0.0126126	0.267	370000	t	c	0	0.0197	0.9993	37851	Wald ratio	1	0.013463	0.021647	0.534	-0.02897	0.05589	upstream_gene_variant	MODIFIER	-	-	3.432	0.226755
rs6138458	CST7		20:24993133-24993133	Suhre	G	A	-0.763	0.047	7.6e-53	0.23	997	a	g	-0.0057	0.00513515	0.267	370000	a	g	0.0038	0.0098	0.7011	38667.9	Wald ratio	1	-0.007471	0.012012	0.534	-0.03101	0.01607	upstream_gene_variant	MODIFIER	-	-	0.656	-0.148916
rs35231465	MMP8		11:102713404-102713404	Yao	A	G	-0.583	0.061	2.26e-21	0.023	6861	a	g	-0.016	0.0144144	0.267	370000	a	g	-0.0472	0.0305	0.1216	37778	Wald ratio	1	0.027444	0.044129	0.534	-0.05905	0.11394	stop_gained	HIGH	-	-	37	7.25748
rs7135211	UCMGP		12:14899824-14899824	Yao	G	A	0.265	0.019	3.62e-44	0.378	6861	a	g	-0.0015	0.00439705	0.733	370000	a	g	-0.005	0.0079	0.5313	39618.1	Wald ratio	1	0.00566	0.009102	0.534	-0.01218	0.0235	intron_variant,non_coding_transcript_variant	MODIFIER	-	-	0.218	-0.373976
rs36054946	CHGB		20:5886044-5886044	Ferkingstad	T	C	-0.29	0.035105	1.44544e-16	0.0143	35559	t	c	0.024	0.0216669	0.268	370000	t	c	0.0382	0.0396	0.3351	34657.9	Wald ratio	1	0.0827586	0.133724	0.535999	-0.179341	0.344859	upstream_gene_variant	MODIFIER	-	-	7.871	0.637364
rs831636	CD59		11:33718052-33718052	Emilsson	G	A	0.189	0.024	1.2e-14	0.346	3200	a	g	0.0052	0.0046945	0.268	370000	a	g	-0.0167	0.0081	0.03991	38160	Wald ratio	1	-0.027513	0.044457	0.536	-0.11465	0.05962	intron_variant	MODIFIER	-	-	0.748	-0.121648
rs11172791	LRIG3.3322.52.2		12:58879191-58879191	Sun	C	T	-0.4624	0.0613	4.8e-14	0.04525	3300	t	c	-0.012	0.0108561	0.269	370000	t	c	-0.008	0.0196	0.6822	39618	Wald ratio	1	-0.025952	0.04214	0.538	-0.10855	0.05664	intron_variant	MODIFIER	-	-	10.95	0.945789
rs34230945	AOC2		17:42844639-42844639	Ferkingstad	A	G	0.17	0.0211269	8.51138e-16	0.0343	35559	a	g	0.019	0.0172248	0.27	370000	a	g	0.0225	0.0331	0.4972	33163.9	Wald ratio	1	-0.111765	0.182379	0.539999	-0.469228	0.245699	missense_variant	MODERATE	tolerated(0.73)	benign(0)	13.99	1.24563
rs8121100	CST4		20:23695261-23695261	Ferkingstad	A	G	-0.43	0.0137613	2.45471e-214	0.0934	35559	a	g	0.0025	0.00724374	0.73	370000	a	g	-0.0165	0.0131	0.2083	39244.1	Wald ratio	1	0.00581395	0.0094873	0.539999	-0.0127812	0.0244091	regulatory_region_variant	MODIFIER	-	-	1.838	0.070292
rs78213340	NPNT		4:105898456-105898456	Emilsson	T	C	0.314	0.049	1.7e-10	0.07	3200	t	c	-0.0031	0.00898224	0.73	370000	t	c	0.0166	0.0155	0.2866	36393	Wald ratio	1	-0.009873	0.01611	0.54	-0.04145	0.0217	intron_variant	MODIFIER	-	-	18.15	1.85641
rs4760682	PFKM		12:48118502-48118502	Ferkingstad	A	C	-0.2	0.0099464	6.30957e-90	0.1931	35559	a	c	0.0062	0.00563246	0.271	370000	a	c	-0.0008	0.0103	0.9404	38160	Wald ratio	1	-0.031	0.050837	0.542	-0.130641	0.0686405	upstream_gene_variant	MODIFIER	-	-	16.52	1.62332
rs7040440	AGP1		9:114328794-114328794	Yao	C	T	-0.348	0.046	3.3e-14	0.078	6861	t	c	-0.0032	0.00923638	0.729	370000	t	c	-0.028	0.0173	0.1058	38160	Wald ratio	1	-0.009195	0.01508	0.542	-0.03875	0.02036	upstream_gene_variant	MODIFIER	-	-	3.052	0.193732
rs753307	CGA CGB		19:49015227-49015227	Suhre	T	C	0.256	0.033	9.4e-15	0.48	996	t	c	-0.0016	0.00461819	0.729	370000	t	c	0.0014	0.0083	0.8696	34580	Wald ratio	1	-0.00625	0.010249	0.542	-0.02634	0.01384	intron_variant	MODIFIER	-	-	2.482	0.140921
rs139093943	DPEP2		16:67332953-67332953	Ferkingstad	A	G	-1.74	0.0936311	4.36516e-77	0.002	35559	a	g	-0.03	0.0862596	0.728	370000	NA	NA	NA	NA	NA	NA	Wald ratio	1	-0.0172414	0.0284147	0.543999	-0.0729342	0.0384515	intron_variant	MODIFIER	-	-	5.656	0.420781
rs4679138	PLXNA1		3:126992227-126992227	Ferkingstad	A	G	-0.25	0.00868389	2.95121e-182	0.3036	35559	a	g	-0.0051	0.00464283	0.272	370000	a	g	-0.0122	0.0083	0.14	38160	Wald ratio	1	0.0204	0.0336203	0.544	-0.0454958	0.0862958	intron_variant	MODIFIER	-	-	0.816	-0.103506
rs10434639	EDIL3		5:83914528-83914528	Ferkingstad	A	G	-0.06	0.00804056	8.51138e-14	0.353	35559	a	g	0.0016	0.00460051	0.728	370000	a	g	-0.0004	0.008	0.9625	38668	Wald ratio	1	0.0266667	0.0439482	0.544	-0.0594717	0.112805	regulatory_region_variant	MODIFIER	-	-	2.505	0.143171
rs150404607	BMP10		2:68655516-68655516	Ferkingstad	G	A	-0.26	0.0416641	4.36516e-10	0.0091	35559	a	g	0.043	0.0392271	0.273	370000	NA	NA	NA	NA	NA	NA	Wald ratio	1	-0.165385	0.273922	0.546	-0.702272	0.371502	synonymous_variant	LOW	-	-	0.16	-0.438357
rs4984820	GNPTG		16:1357808-1357808	Emilsson	T	C	-0.344	0.046	8e-14	0.077	3200	t	c	0.0027	0.00773375	0.727	370000	t	c	0.0155	0.0141	0.2724	39618	Wald ratio	1	0.007849	0.013	0.546	-0.01763	0.03333	intron_variant	MODIFIER	-	-	3.928	0.269131
rs71354995	PPP1R14A		19:38301201-38301201	Ferkingstad	A	G	-0.2	0.00922641	3.38844e-104	0.2387	35559	a	g	-0.0053	0.00484506	0.274	370000	a	g	-0.0008	0.0085	0.9212	39618.1	Wald ratio	1	-0.0265	0.0441107	0.547999	-0.112957	0.0599571	upstream_gene_variant	MODIFIER	-	-	1.117	-0.037701
rs71354995	SPINT2		19:38301201-38301201	Ferkingstad	A	G	-0.69	0	0	0.2387	35559	a	g	-0.0053	0.00484506	0.274	370000	a	g	-0.0008	0.0085	0.9212	39618.1	Wald ratio	1	-0.0265	0.0441107	0.547999	-0.112957	0.0599571	upstream_gene_variant	MODIFIER	-	-	1.117	-0.037701
rs13127468	CPZ		4:8597931-8597931	Ferkingstad	C	A	-0.07	0.00835493	5.37032e-17	0.4243	35559	a	c	-0.0051	0.00466223	0.274	370000	a	c	0	0.0083	0.9988	38160	Wald ratio	1	0.0728571	0.121275	0.548	-0.164842	0.310556	intron_variant	MODIFIER	-	-	0.491	-0.2081
rs70621	CFH		1:196735879-196735879	Emilsson	G	A	0.499	0.031	1.4e-54	0.177	3200	a	g	0.002	0.00570693	0.726	370000	a	g	0.0245	0.0105	0.01924	38160	Wald ratio	1	-0.004008	0.006672	0.548	-0.01708	0.00907	intron_variant	MODIFIER	-	-	0.095	-0.545386
rs4655701	IL12RB2		1:67335270-67335270	Emilsson	T	C	-0.157	0.025	4.1e-10	0.442	3200	t	c	-0.0048	0.00438798	0.274	370000	t	c	0.0107	0.0081	0.186	38160	Wald ratio	1	0.030573	0.050891	0.548	-0.06917	0.13032	intron_variant	MODIFIER	-	-	0.43	-0.234538
rs71354995	SPINT2		19:38301201-38301201	Emilsson	A	G	1.02	0.023	1e-300	0.237	3200	a	g	-0.0053	0.00484506	0.274	370000	a	g	-0.0008	0.0085	0.9212	39618.1	Wald ratio	1	-0.005196	0.008649	0.548	-0.02215	0.01176	upstream_gene_variant	MODIFIER	-	-	1.117	-0.037701
rs71354995	SPINT2.2843.13.2		19:38301201-38301201	Sun	G	A	-0.9908	0.0227	0	0.242563	3300	a	g	-0.0053	0.00484506	0.274	370000	a	g	-0.0008	0.0085	0.9212	39618.1	Wald ratio	1	-0.005349	0.008904	0.548	-0.0228	0.0121	upstream_gene_variant	MODIFIER	-	-	1.117	-0.037701
rs3742500	PSME1		CHR_HG1_PATCH:24142768-24142768	Ferkingstad	G	T	0.06	0.00934865	1.38038e-10	0.2505	35559	t	g	0.0056	0.00512999	0.275	370000	t	g	0.0022	0.009	0.8029	38160	Wald ratio	1	0.0933333	0.156138	0.55	-0.212698	0.399364	upstream_gene_variant	MODIFIER	-	-	NA	NA
rs2282326	GSTO1.12436.84.3		10:104260640-104260640	Sun	C	A	-0.9108	0.0204	0	0.353535	3300	a	c	-0.0049	0.00448874	0.275	370000	a	c	0.0088	0.0079	0.2646	39618	Wald ratio	1	-0.00538	0.009	0.55	-0.02302	0.01226	intron_variant	MODIFIER	-	-	0.491	-0.207938
rs759819	LILRA5.7787.25.3		CHR_HSCHR19LRC_COX2_CTG3_1:54311279-54311279	Sun	C	T	-0.5429	0.0242	2.5e-111	0.330491	3300	t	c	0.005	0.00458035	0.275	370000	t	c	-0.0052	0.0082	0.5267	38159.9	Wald ratio	1	0.00921	0.015407	0.55	-0.02099	0.03941	downstream_gene_variant	MODIFIER	-	-	NA	NA
rs759819	LILRA5.8766.29.3		CHR_HSCHR19LRC_COX2_CTG3_1:54311279-54311279	Sun	C	T	-0.2488	0.0256	2.8e-22	0.330491	3300	t	c	0.005	0.00458035	0.275	370000	t	c	-0.0052	0.0082	0.5267	38159.9	Wald ratio	1	0.020096	0.03362	0.55	-0.0458	0.08599	downstream_gene_variant	MODIFIER	-	-	NA	NA
rs34097845	MPO		17:58281068-58281068	Folkersen	T	C	-0.35	0.019	2.7e-73	NA	21758	t	c	-0.012	0.0109928	0.275	370000	t	c	0.0187	0.0207	0.3656	36393	Wald ratio	1	0.034286	0.057357	0.55	-0.07813	0.14671	upstream_gene_variant	MODIFIER	-	-	6.568	0.506057
rs34097845	MPO.2580.83.2		17:58281068-58281068	Sun	T	C	-0.5736	0.0497	8.5e-31	0.067304	3300	t	c	-0.012	0.0109928	0.275	370000	t	c	0.0187	0.0207	0.3656	36393	Wald ratio	1	0.020921	0.034998	0.55	-0.04768	0.08952	upstream_gene_variant	MODIFIER	-	-	6.568	0.506057
rs3826667	SIGLEC12.10037.98.3		19:51500820-51500820	Sun	T	C	-1.127	0.0275	0	0.164561	3300	t	c	-0.002	0.0056853	0.725	370000	t	c	-0.003	0.0101	0.7667	39618	Wald ratio	1	0.001775	0.002969	0.55	-0.00404	0.00759	intron_variant	MODIFIER	-	-	4.321	0.302746
rs2231495	CECR1		22:17188416-17188416	Emilsson	T	C	0.894	0.019	1e-300	0.391	3200	t	c	-0.0017	0.00481426	0.724	370000	t	c	-0.0049	0.0087	0.5737	33054	Wald ratio	1	-0.001902	0.003197	0.552	-0.00817	0.00436	missense_variant	MODERATE	tolerated(0.17)	benign(0)	9.561	0.816859
rs2231495	CECR1.6077.63.3		22:17188416-17188416	Sun	C	T	-0.8794	0.0214	0	0.332516	3300	t	c	-0.0017	0.00481426	0.724	370000	t	c	-0.0049	0.0087	0.5737	33054	Wald ratio	1	-0.001933	0.00325	0.552	-0.0083	0.00444	missense_variant	MODERATE	tolerated(0.17)	benign(0)	9.561	0.816859
rs1147611	GSTO1		10:104265500-104265500	Emilsson	G	T	0.603	0.023	3.1e-139	0.36	3200	t	g	0.0048	0.0044063	0.276	370000	t	g	-0.0086	0.008	0.2828	39618	Wald ratio	1	-0.00796	0.013384	0.552	-0.03419	0.01827	intron_variant	MODIFIER	-	-	2.816	0.172518
rs72709516	IFI16.12893.159.3		1:159035061-159035061	Sun	T	C	0.8518	0.0577	2.6e-49	0.04404	3300	t	c	-0.011	0.0100978	0.276	370000	t	c	-0.0009	0.0185	0.9601	39617.9	Wald ratio	1	-0.012914	0.021712	0.552	-0.05547	0.02964	intron_variant	MODIFIER	-	-	1.387	0.008169
rs1420106	IL18R1.3446.7.2		2:102418584-102418584	Sun	G	A	-0.9085	0.0257	1.1e-273	0.224449	3300	a	g	-0.0018	0.00509745	0.724	370000	a	g	0.0041	0.009	0.6478	39618	Wald ratio	1	-0.001981	0.003331	0.552	-0.00851	0.00455	upstream_gene_variant	MODIFIER	-	-	7.668	0.616077
rs12052479	PDK1		2:172540076-172540076	Suhre	C	A	-0.572	0.05	2.5e-28	0.21	991	a	c	0.0018	0.00509745	0.724	370000	a	c	-0.0105	0.0087	0.2286	39618	Wald ratio	1	0.003147	0.005291	0.552	-0.00722	0.01352	intron_variant,non_coding_transcript_variant	MODIFIER	-	-	2.347	0.127375
rs4333693	GOLM1		9:86077134-86077134	Ferkingstad	C	A	0.26	0.00982786	3.16228e-154	0.2054	35559	a	c	-0.0018	0.00507826	0.723	370000	a	c	0.0115	0.0093	0.2148	39723	Wald ratio	1	-0.00692308	0.0116988	0.553999	-0.0298527	0.0160065	intron_variant	MODIFIER	-	-	0.468	-0.217765
rs143257534	ADIPOQ		3:186834099-186834099	Emilsson	C	T	0.425	0.072	3.3e-09	0.026	3200	t	c	0.015	0.0137984	0.277	370000	t	c	0.009	0.0234	0.701	39366	Wald ratio	1	-0.035294	0.059641	0.554	-0.15219	0.0816	intergenic_variant	MODIFIER	-	-	0.379	-0.260377
rs4837181	ENG		9:127759285-127759285	Emilsson	C	A	-0.534	0.092	8.3e-09	0.018	3200	a	c	-0.0054	0.0152348	0.723	370000	a	c	0.0483	0.0245	0.0483	37201	Wald ratio	1	-0.010112	0.017088	0.554	-0.04361	0.02338	intron_variant	MODIFIER	-	-	0.299	-0.308753
rs12450199	GAA		17:80102793-80102793	Emilsson	A	C	0.369	0.025	1.4e-48	0.353	3200	a	c	-0.0047	0.0043235	0.277	370000	a	c	0.0047	0.0079	0.5484	39618	Wald ratio	1	-0.012737	0.021523	0.554	-0.05492	0.02945	intron_variant	MODIFIER	-	-	8.196	0.672
rs6734238	IL-1ra		2:113083453-113083453	Folkersen	A	G	0.2	0.01	2.5e-85	NA	21758	a	g	-0.0015	0.00423188	0.723	370000	a	g	0.0148	0.0082	0.06914	36013	Wald ratio	1	-0.0075	0.012674	0.554	-0.03234	0.01734	upstream_gene_variant	MODIFIER	-	-	0.778	-0.113414
rs2255336	KLRK1		12:10379727-10379727	Suhre	C	T	0.399	0.053	1.3e-13	0.22	996	t	c	0.0061	0.00561135	0.277	370000	t	c	0.0027	0.0098	0.7806	36155	Wald ratio	1	-0.015288	0.025834	0.554	-0.06592	0.03535	missense_variant	MODERATE	tolerated(0.33)	benign(0.013)	0.495	-0.206337
rs143257534	ADIPOQ		3:186834099-186834099	Ferkingstad	C	T	-0.64	0.0241734	1.86209e-154	0.0344	35559	t	c	0.015	0.0137984	0.277	370000	t	c	0.009	0.0234	0.701	39366	Wald ratio	1	-0.0234375	0.0396053	0.554	-0.101064	0.0541889	intergenic_variant	MODIFIER	-	-	0.379	-0.260377
rs10405357	LILRB5		CHR_HSCHR19LRC_PGF2_CTG3_1:54256439-54256439	Emilsson	T	C	0.994	0.019	1e-300	0.487	3200	t	c	-0.0053	0.00488559	0.278	370000	t	c	0.0198	0.0084	0.01871	38159.9	Wald ratio	1	-0.005332	0.009056	0.556	-0.02308	0.01242	intron_variant	MODIFIER	-	-	NA	NA
rs6056847	RSPO4		20:1047703-1047703	Emilsson	G	A	-0.172	0.023	9e-14	0.425	3200	a	g	-0.0015	0.004216	0.722	370000	a	g	-0.004	0.0077	0.6034	38693	Wald ratio	1	-0.008721	0.014812	0.556	-0.03775	0.02031	intron_variant,non_coding_transcript_variant	MODIFIER	-	-	3.495	0.232139
rs2812679	SH3BGRL2		6:79616293-79616293	Ferkingstad	T	C	-0.1	0.00812308	7.94328e-35	0.4541	35559	t	c	0.0046	0.00424915	0.279	370000	t	c	0.0089	0.0078	0.2502	38160	Wald ratio	1	-0.046	0.078523	0.557999	-0.199905	0.107905	intergenic_variant	MODIFIER	-	-	8.24	0.676769
rs2765496	CD5L		1:157829133-157829133	Emilsson	G	T	-0.177	0.025	1.5e-12	0.451	3200	t	g	0.0047	0.00434153	0.279	370000	t	g	-0.0025	0.0077	0.7506	39067	Wald ratio	1	0.026554	0.045328	0.558	-0.06229	0.1154	downstream_gene_variant	MODIFIER	-	-	1.336	3e-05
rs35285321	CSTB		21:43781951-43781951	Folkersen	A	G	-0.53	0.01	0	NA	21758	a	g	-0.0016	0.00448025	0.721	370000	a	g	-0.0068	0.0081	0.4021	38159.9	Wald ratio	1	0.003019	0.005153	0.558	-0.00708	0.01312	upstream_gene_variant	MODIFIER	-	-	0.218	-0.374167
rs732457	Resistin		19:7623952-7623952	Yao	A	G	-0.174	0.028	9.47e-10	0.253	6861	a	g	-0.0065	0.00600424	0.279	370000	a	g	-0.0086	0.0102	0.4002	38160	Wald ratio	1	0.037356	0.063768	0.558	-0.08763	0.16234	intron_variant	MODIFIER	-	-	0.079	-0.584135
rs12588573	RNASE4.5644.60.3		14:20678425-20678425	Sun	T	C	-0.4494	0.0291	8.9e-54	0.224438	3300	t	c	-0.0057	0.00526526	0.279	370000	t	c	-0.002	0.0095	0.8335	38160	Wald ratio	1	0.012684	0.021651	0.558	-0.02975	0.05512	upstream_gene_variant	MODIFIER	-	-	3.847	0.262182
rs1136287	SERPINF1		17:1769982-1769982	Emilsson	C	T	0.373	0.025	4.5e-49	0.335	3200	t	c	0.0016	0.00448025	0.721	370000	t	c	0.0048	0.0082	0.5577	36155	Wald ratio	1	0.00429	0.007322	0.558	-0.01006	0.01864	missense_variant	MODERATE	tolerated(0.21)	benign(0.006)	0.335	-0.285102
rs7439493	CFI		4:109735574-109735574	Suhre	G	A	0.36	0.041	1.6e-17	0.4	996	a	g	-0.0015	0.00418458	0.72	370000	a	g	0.0059	0.0076	0.4353	39724	Wald ratio	1	0.004167	0.007149	0.56	-0.00985	0.01818	intron_variant,non_coding_transcript_variant	MODIFIER	-	-	7.738	0.623384
rs7439493	CFI.2567.5.6		4:109735574-109735574	Sun	A	G	0.3116	0.0246	8.9e-37	0.415959	3300	a	g	-0.0015	0.00418458	0.72	370000	a	g	0.0059	0.0076	0.4353	39724	Wald ratio	1	-0.004814	0.008259	0.56	-0.021	0.01137	intron_variant,non_coding_transcript_variant	MODIFIER	-	-	7.738	0.623384
rs2890364	GDI2		10:5791785-5791785	Emilsson	G	A	0.219	0.029	9.1e-14	0.226	3200	a	g	0.0055	0.00510168	0.281	370000	a	g	-0.0273	0.0091	0.002881	39618	Wald ratio	1	-0.025114	0.04331	0.562	-0.11	0.05977	intron_variant	MODIFIER	-	-	0.349	-0.276781
rs139695917	GXYLT1		12:42133239-42133239	Emilsson	T	C	-1.36	0.099	3.3e-42	0.015	3200	t	c	0.0074	0.0205672	0.719	370000	t	c	0.0382	0.0363	0.2931	32620	Wald ratio	1	-0.005441	0.009383	0.562	-0.02383	0.01295	intron_variant	MODIFIER	-	-	0.338	-0.283607
rs139695917	GXYLT1.8229.1.3		12:42133239-42133239	Sun	C	T	1.5554	0.117	2.5e-40	0.011958	3300	t	c	0.0074	0.0205672	0.719	370000	t	c	0.0382	0.0363	0.2931	32620	Wald ratio	1	-0.004758	0.008205	0.562	-0.02084	0.01132	intron_variant	MODIFIER	-	-	0.338	-0.283607
rs141738059	A1M		9:114069727-114069727	Yao	C	T	0.59	0.09	6.48e-11	0.01	6861	t	c	-0.025	0.023286	0.283	370000	t	c	0.0992	0.0417	0.01739	32244	Wald ratio	1	0.042373	0.073826	0.566	-0.10233	0.18707	missense_variant	MODERATE	deleterious(0.02)	benign(0.417)	27	3.99683
rs17114671	ANG		14:20687111-20687111	Suhre	T	C	0.806	0.06	1.9e-38	0.12	997	t	c	0.0025	0.0068971	0.717	370000	t	c	-0.006	0.0123	0.6274	39618	Wald ratio	1	0.003102	0.005404	0.566	-0.00749	0.01369	intron_variant	MODIFIER	-	-	2.232	0.115351
rs351976	AZU1		19:806673-806673	Emilsson	T	C	0.216	0.027	1.5e-15	0.291	3200	t	c	0.0053	0.00493664	0.283	370000	t	c	0.0028	0.0089	0.7527	35764.1	Wald ratio	1	0.024537	0.042751	0.566	-0.05925	0.10833	intron_variant	MODIFIER	-	-	0.079	-0.583699
rs3826311	LGALS3BP		17:78975444-78975444	Ferkingstad	T	C	0.2	0.0104896	4.7863e-81	0.2027	35559	t	c	-0.0021	0.00579356	0.717	370000	t	c	0.0245	0.0112	0.02821	37210	Wald ratio	1	0.0105	0.0182942	0.566	-0.0253566	0.0463566	intron_variant	MODIFIER	-	-	1.82	0.068082
rs116869551	HAGH		16:1826618-1826618	Ferkingstad	C	T	0.21	0.0116264	6.30957e-73	0.139	35559	t	c	0.0068	0.00634697	0.284	370000	t	c	-0.0229	0.0113	0.04337	36393	Wald ratio	1	0.032381	0.056709	0.567999	-0.0787688	0.143531	upstream_gene_variant	MODIFIER	-	-	5.99	0.451533
rs6602909	GAS6		13:113849020-113849020	Ferkingstad	T	C	-0.26	0.00871779	1.90546e-195	0.3381	35559	t	c	-0.0054	0.00504024	0.284	370000	t	c	0.0145	0.0091	0.1106	37683.1	Wald ratio	1	-0.0207692	0.0363734	0.568	-0.0920611	0.0505227	intron_variant	MODIFIER	-	-	2.424	0.135134
rs10033900	CFI		4:109737911-109737911	Emilsson	T	C	-0.295	0.024	3.6e-34	0.478	3200	t	c	0.0046	0.00429354	0.284	370000	t	c	-0.0216	0.008	0.006911	35609	Wald ratio	1	-0.015593	0.027309	0.568	-0.06912	0.03793	downstream_gene_variant	MODIFIER	-	-	9.428	0.803641
rs62037084	CX3CL1.2827.23.2		16:57379748-57379748	Sun	T	C	1.2187	0.1547	3.4e-15	0.00646	3300	t	c	0.013	0.035733	0.716	370000	NA	NA	NA	NA	NA	NA	Wald ratio	1	0.010667	0.018681	0.568	-0.02595	0.04728	missense_variant	MODERATE	deleterious(0.04)	possibly_damaging(0.574)	21.6	2.31011
rs7140705	LGMN		14:92757862-92757862	Emilsson	T	G	-0.268	0.045	3.6e-09	0.087	3200	t	g	0.0082	0.0076537	0.284	370000	t	g	-0.0376	0.0141	0.007722	38160	Wald ratio	1	-0.030597	0.053585	0.568	-0.13562	0.07443	regulatory_region_variant	MODIFIER	-	-	4.419	0.3112
rs2670014	PENK		8:56464222-56464222	Emilsson	C	T	0.423	0.023	8e-70	0.456	3200	t	c	-0.0046	0.00429354	0.284	370000	t	c	-0.0077	0.0076	0.3093	39618	Wald ratio	1	0.010875	0.019045	0.568	-0.02645	0.0482	intron_variant,non_coding_transcript_variant	MODIFIER	-	-	14.07	1.25694
rs2670014	PENK.9076.25.3		8:56464222-56464222	Sun	T	C	-0.4653	0.0234	1.3e-87	0.473963	3300	t	c	-0.0046	0.00429354	0.284	370000	t	c	-0.0077	0.0076	0.3093	39618	Wald ratio	1	0.009886	0.017314	0.568	-0.02405	0.04382	intron_variant,non_coding_transcript_variant	MODIFIER	-	-	14.07	1.25694
rs7256197	QPCTL		19:45699564-45699564	Emilsson	A	G	0.238	0.027	5.5e-19	0.276	3200	a	g	0.0053	0.00494691	0.284	370000	a	g	0.0032	0.0088	0.7128	38159.9	Wald ratio	1	-0.022269	0.039	0.568	-0.09871	0.05417	intron_variant	MODIFIER	-	-	3.432	0.226721
rs6017591	SPINT3.7926.13.3		20:45512401-45512401	Sun	C	T	0.5431	0.0227	6e-127	0.458694	3300	t	c	-0.0016	0.0043979	0.716	370000	t	c	-0.004	0.0075	0.5982	39618	Wald ratio	1	0.002946	0.005159	0.568	-0.00717	0.01306	downstream_gene_variant	MODIFIER	-	-	8.002	0.651218
rs62037084	CX3CL1		16:57379748-57379748	Ferkingstad	C	T	0.74	0.0587347	2.13796e-36	0.0048	35559	t	c	0.013	0.035733	0.716	370000	NA	NA	NA	NA	NA	NA	Wald ratio	1	0.0175676	0.0307664	0.568	-0.0427345	0.0778696	missense_variant	MODERATE	deleterious(0.04)	possibly_damaging(0.574)	21.6	2.31011
rs947409	ESD		13:46803793-46803793	Suhre	A	G	-1.061	0.066	2.2e-52	0.1	992	a	g	0.0027	0.00739424	0.715	370000	a	g	-0.004	0.0129	0.7556	39243.9	Wald ratio	1	-0.002545	0.00448	0.57	-0.01133	0.00624	intergenic_variant	MODIFIER	-	-	1.738	0.057554
rs35911336	GDF15		19:18371015-18371015	Yao	A	G	-0.518	0.029	1.04e-71	0.167	6861	a	g	0.0069	0.0064537	0.285	370000	a	g	-0.0126	0.0121	0.2979	37609	Wald ratio	1	-0.01332	0.023449	0.57	-0.05928	0.03264	downstream_gene_variant	MODIFIER	-	-	0.639	-0.154371
rs1760928	PNP		14:20487536-20487536	Emilsson	A	G	0.327	0.029	1.2e-29	0.224	3200	a	g	0.0021	0.00575107	0.715	370000	a	g	-0.0037	0.0099	0.7062	37609	Wald ratio	1	0.006422	0.011305	0.57	-0.01574	0.02858	regulatory_region_variant	MODIFIER	-	-	13.04	1.12851
rs55709272	IL1RN		2:113109711-113109711	Ferkingstad	T	C	-0.18	0.00802085	1.54882e-111	0.4887	35559	t	c	-0.0046	0.0043114	0.286	370000	t	c	0.0151	0.0077	0.05068	39618	Wald ratio	1	-0.0255556	0.0452223	0.572	-0.114191	0.0630802	intron_variant,NMD_transcript_variant	MODIFIER	-	-	0.782	-0.112344
rs7833351	CDH17		8:94169950-94169950	Ferkingstad	A	G	0.27	0.00868453	3.31131e-212	0.3118	35559	a	g	-0.0017	0.00463861	0.714	370000	a	g	0.0134	0.0079	0.08961	39724	Wald ratio	1	-0.0062963	0.0111417	0.572	-0.0281341	0.0155415	intron_variant	MODIFIER	-	-	0.053	-0.661672
rs265721	C9		5:39353967-39353967	Emilsson	G	A	-0.375	0.06	5.9e-10	0.041	3200	a	g	-0.013	0.0121844	0.286	370000	a	g	-0.0201	0.0231	0.3833	38160	Wald ratio	1	-0.034667	0.061345	0.572	-0.1549	0.08557	intron_variant	MODIFIER	-	-	1.566	0.034473
rs6909201	CD109		6:73754171-73754171	Emilsson	A	G	0.532	0.022	1.4e-115	0.472	3200	a	g	-0.0045	0.00421768	0.286	370000	a	g	-0.0115	0.0077	0.1338	38668	Wald ratio	1	0.008459	0.014968	0.572	-0.02088	0.0378	intron_variant	MODIFIER	-	-	1.833	0.069682
rs248160	LECT2		5:135957823-135957823	Emilsson	C	T	-0.312	0.026	3.7e-33	0.33	3200	t	c	-0.0016	0.00436575	0.714	370000	t	c	0.0114	0.008	0.1506	38160.1	Wald ratio	1	0.005128	0.009075	0.572	-0.01266	0.02291	upstream_gene_variant	MODIFIER	-	-	1.485	0.022831
rs61922044	MANSC1		CHR_HG1362_PATCH:12337980-12337980	Emilsson	G	A	-0.36	0.04	2.3e-19	0.095	3200	a	g	0.0073	0.00684201	0.286	370000	a	g	-0.0031	0.0119	0.7975	39618	Wald ratio	1	0.020278	0.035883	0.572	-0.05005	0.09061	intron_variant	MODIFIER	-	-	NA	NA
rs4920605	MFAP2.9294.45.3		1:16988930-16988930	Sun	A	G	0.2073	0.0243	1.3e-17	0.446456	3300	a	g	0.0016	0.00436575	0.714	370000	a	g	-0.0178	0.0077	0.02162	38160	Wald ratio	1	0.007718	0.013658	0.572	-0.01905	0.03449	intron_variant	MODIFIER	-	-	0.322	-0.293324
rs7516079	CREG1		1:167546560-167546560	Emilsson	T	C	-0.286	0.026	4.8e-28	0.335	3200	t	c	-0.005	0.00469604	0.287	370000	t	c	0.0019	0.0088	0.827	37235	Wald ratio	1	-0.017483	0.031098	0.574	-0.07844	0.04347	intron_variant	MODIFIER	-	-	0.613	-0.162895
rs540254	LY9		1:160797947-160797947	Emilsson	C	T	-0.317	0.026	5.4e-34	0.317	3200	t	c	-0.0017	0.0046217	0.713	370000	t	c	-0.0006	0.008	0.9377	38160	Wald ratio	1	0.005363	0.009539	0.574	-0.01333	0.02406	intron_variant	MODIFIER	-	-	2.497	0.14234
rs540254	LY9		1:160797947-160797947	Suhre	T	C	0.417	0.045	7.8e-20	0.35	995	t	c	-0.0017	0.0046217	0.713	370000	t	c	-0.0006	0.008	0.9377	38160	Wald ratio	1	-0.004077	0.007252	0.574	-0.01829	0.01014	intron_variant	MODIFIER	-	-	2.497	0.14234
rs56204594	RNASE2.8394.56.3		14:20965208-20965208	Sun	C	A	0.2366	0.0244	3.2e-22	0.464292	3300	a	c	0.0047	0.00441428	0.287	370000	a	c	0.0024	0.0078	0.7638	37235	Wald ratio	1	-0.019865	0.035336	0.574	-0.08912	0.04939	downstream_gene_variant	MODIFIER	-	-	5.433	0.400551
rs2695234	SOD3		4:24802616-24802616	Emilsson	A	G	-0.736	0.042	1.1e-64	0.081	3200	a	g	-0.0091	0.0085468	0.287	370000	a	g	-0.0141	0.0147	0.3348	38799	Wald ratio	1	-0.012364	0.021993	0.574	-0.05547	0.03074	downstream_gene_variant	MODIFIER	-	-	4.84	0.347855
rs344560	TNFSF14		19:6665009-6665009	Folkersen	T	C	-0.63	0.025	1.6e-137	NA	21758	t	c	-0.0036	0.00978713	0.713	370000	t	c	0.0167	0.0176	0.341	33459	Wald ratio	1	0.005714	0.010165	0.574	-0.01421	0.02564	stop_gained	HIGH	-	-	36	6.63603
rs592267	CEL		9:133065586-133065586	Ferkingstad	C	T	0.97	0.0276804	5.01187e-269	0.0237	35559	t	c	-0.0093	0.0251916	0.712	370000	NA	NA	NA	NA	NA	NA	Wald ratio	1	-0.00958763	0.0171441	0.576	-0.0431901	0.0240149	intron_variant	MODIFIER	-	-	1.329	-0.000971
rs72830000	CCL23.2913.1.2		17:35985545-35985545	Sun	A	G	1.0154	0.0506	1.4e-89	0.055582	3300	a	g	-0.0036	0.00975157	0.712	370000	a	g	0.0174	0.016	0.2776	39618	Wald ratio	1	-0.003545	0.00634	0.576	-0.01597	0.00888	intron_variant	MODIFIER	-	-	5.311	0.389615
rs55947051	XXYLT1		3:195062304-195062304	Emilsson	T	C	-0.248	0.033	8.6e-14	0.159	3200	t	c	0.0024	0.00650105	0.712	370000	t	c	0.0001	0.0115	0.9957	38160.1	Wald ratio	1	-0.009677	0.017305	0.576	-0.04359	0.02424	intergenic_variant	MODIFIER	-	-	1.117	-0.037737
rs2184464	ANGPTL1		1:178880354-178880354	Emilsson	G	A	0.293	0.038	2.5e-14	0.107	3200	a	g	0.0075	0.00707335	0.289	370000	a	g	-0.0022	0.0127	0.861	39617.9	Wald ratio	1	-0.025597	0.046013	0.578	-0.11578	0.06459	intron_variant	MODIFIER	-	-	0.987	-0.063532
rs1734958	CCL15		CHR_HSCHR17_7_CTG4:36009557-36009557	Emilsson	G	A	-1.49	0.059	1.4e-127	0.037	3200	a	g	0.0097	0.0091482	0.289	370000	a	g	-0.0003	0.0159	0.9826	38160.1	Wald ratio	1	-0.00651	0.011702	0.578	-0.02945	0.01643	downstream_gene_variant	MODIFIER	-	-	NA	NA
rs227618	CST7		20:24928836-24928836	Emilsson	T	C	0.968	0.023	1e-300	0.237	3200	t	c	0.0055	0.00518712	0.289	370000	t	c	-0.0061	0.0097	0.5276	39618	Wald ratio	1	0.005682	0.010213	0.578	-0.01434	0.0257	upstream_gene_variant	MODIFIER	-	-	2.823	0.173167
rs342706	GPC5		13:91764804-91764804	Suhre	T	C	-0.861	0.04	1.2e-83	0.27	997	t	c	-0.0051	0.00480988	0.289	370000	t	c	-0.0167	0.0085	0.04891	39618	Wald ratio	1	0.005923	0.010648	0.578	-0.01495	0.02679	intron_variant	MODIFIER	-	-	1.042	-0.052206
rs175510	PlGF		14:75058136-75058136	Folkersen	A	G	0.11	0.01	1.3e-29	NA	21758	a	g	-0.0016	0.00431833	0.711	370000	a	g	0	0.0077	0.9988	38160.1	Wald ratio	1	-0.014545	0.026146	0.578	-0.06579	0.0367	intron_variant	MODIFIER	-	-	9.959	0.855637
rs1097234	GPX7.8345.27.3		1:52597887-52597887	Sun	A	C	0.5633	0.0311	1.6e-73	0.174745	3300	a	c	0.0021	0.00564735	0.71	370000	a	c	-0.0046	0.0101	0.6474	39618	Wald ratio	1	0.003728	0.006737	0.58	-0.00948	0.01693	upstream_gene_variant	MODIFIER	-	-	6.102	0.461902
rs471994	MMP1		11:102827000-102827000	Emilsson	G	A	0.553	0.024	7e-107	0.338	3200	a	g	-0.0047	0.00444183	0.29	370000	a	g	-0.0038	0.0079	0.6335	39618	Wald ratio	1	0.008499	0.015358	0.58	-0.0216	0.0386	upstream_gene_variant	MODIFIER	-	-	2.451	0.137802
rs471994	MMP-1		11:102827000-102827000	Folkersen	A	G	-0.36	0.011	3.5e-228	NA	21758	a	g	-0.0047	0.00444183	0.29	370000	a	g	-0.0038	0.0079	0.6335	39618	Wald ratio	1	0.013056	0.023592	0.58	-0.03319	0.0593	upstream_gene_variant	MODIFIER	-	-	2.451	0.137802
rs1151582	NID2.3633.70.5		14:52016050-52016050	Sun	T	C	-0.3942	0.0233	2.6e-64	0.456621	3300	t	c	0.0045	0.00425282	0.29	370000	t	c	-0.0048	0.0075	0.5221	39725	Wald ratio	1	-0.011416	0.020629	0.58	-0.05185	0.02902	intron_variant	MODIFIER	-	-	0.015	-0.885669
rs769218	CAT		11:34449132-34449132	Ferkingstad	G	A	-0.21	0.00954639	3.01995e-107	0.2199	35559	a	g	0.0053	0.00501927	0.291	370000	a	g	0.0064	0.009	0.4757	39724	Wald ratio	1	-0.0252381	0.0458486	0.582	-0.115101	0.0646251	intron_variant	MODIFIER	-	-	0.014	-0.903321
rs2277382	ACVRL1		12:51912437-51912437	Ferkingstad	C	T	0.32	0.014035	4.57088e-115	0.0903	35559	t	c	0.0081	0.00767096	0.291	370000	t	c	0.0102	0.0133	0.4437	39618	Wald ratio	1	0.0253125	0.0459837	0.582	-0.0648157	0.115441	intron_variant	MODIFIER	-	-	6.146	0.466068
rs2071444	CST5		20:23877697-23877697	Emilsson	G	A	-0.824	0.026	7.3e-186	0.201	3200	a	g	0.0021	0.00562702	0.709	370000	a	g	0.0012	0.0102	0.9061	38668	Wald ratio	1	0.002549	0.00463	0.582	-0.00653	0.01162	intron_variant	MODIFIER	-	-	2.958	0.185382
rs1194673	DKK1.3535.84.1		10:52381892-52381892	Sun	A	G	0.1824	0.0261	2.8e-12	0.367538	3300	a	g	-0.0017	0.0045552	0.709	370000	a	g	0.0009	0.0081	0.91	38160	Wald ratio	1	-0.00932	0.016931	0.582	-0.04251	0.02387	intergenic_variant	MODIFIER	-	-	0.051	-0.669558
rs56883673	LILRB2		19:54289426-54289426	Emilsson	T	C	0.775	0.026	1.2e-171	0.227	3200	t	c	0.0056	0.00530338	0.291	370000	t	c	-0.0041	0.0094	0.6616	38160	Wald ratio	1	0.007226	0.013127	0.582	-0.0185	0.03295	downstream_gene_variant	MODIFIER	-	-	0.422	-0.238575
rs55730499	LPA		6:160584578-160584578	Yao	C	T	-1.255	0.046	3.77e-167	0.061	6861	t	c	-0.0094	0.0089021	0.291	370000	t	c	0.008	0.018	0.6586	37210.1	Wald ratio	1	-0.00749	0.013607	0.582	-0.03416	0.01918	intron_variant	MODIFIER	-	-	0.512	-0.199486
rs61976132	SERPINA3		14:94645758-94645758	Emilsson	G	A	0.225	0.033	6.2e-12	0.175	3200	a	g	0.0021	0.00562702	0.709	370000	a	g	0.0038	0.0106	0.7223	38160	Wald ratio	1	-0.009333	0.016955	0.582	-0.04257	0.0239	intron_variant,non_coding_transcript_variant	MODIFIER	-	-	1.046	-0.051334
rs288326	FRZB		2:182838608-182838608	Ferkingstad	G	A	0.54	0.0150715	3.89045e-281	0.0845	35559	a	g	-0.0025	0.00667479	0.708	370000	a	g	0.0147	0.0127	0.2478	36581	Wald ratio	1	-0.00462963	0.00845515	0.584	-0.0212017	0.0119425	missense_variant	MODERATE	deleterious(0)	probably_damaging(0.997)	29.1	4.2455
rs288326	FRZB		2:182838608-182838608	Suhre	G	A	0.698	0.062	8.6e-28	0.13	995	a	g	-0.0025	0.00667479	0.708	370000	a	g	0.0147	0.0127	0.2478	36581	Wald ratio	1	0.003582	0.006541	0.584	-0.00924	0.0164	missense_variant	MODERATE	deleterious(0)	probably_damaging(0.997)	29.1	4.2455
rs288326	FRZB.13740.51.3		2:182838608-182838608	Sun	A	G	0.5655	0.0362	3.7e-55	0.12625	3300	a	g	-0.0025	0.00667479	0.708	370000	a	g	0.0147	0.0127	0.2478	36581	Wald ratio	1	-0.004421	0.008074	0.584	-0.02025	0.0114	missense_variant	MODERATE	deleterious(0)	probably_damaging(0.997)	29.1	4.2455
rs6136	SELP		1:169594713-169594713	Emilsson	T	G	1.04	0.034	1.5e-184	0.119	3200	t	g	0.0073	0.00692768	0.292	370000	t	g	0.001	0.0136	0.9396	34473	Wald ratio	1	0.007019	0.012819	0.584	-0.01811	0.03215	missense_variant	MODERATE	tolerated(0.26)	possibly_damaging(0.642)	14.56	1.32436
rs6136	SELP		1:169594713-169594713	Suhre	T	G	-0.768	0.071	1.1e-25	0.1	997	t	g	0.0073	0.00692768	0.292	370000	t	g	0.001	0.0136	0.9396	34473	Wald ratio	1	-0.009505	0.01736	0.584	-0.04353	0.02452	missense_variant	MODERATE	tolerated(0.26)	possibly_damaging(0.642)	14.56	1.32436
rs6136	SELP.4154.57.2		1:169594713-169594713	Sun	G	T	-0.8073	0.0371	3e-105	0.107874	3300	t	g	0.0073	0.00692768	0.292	370000	t	g	0.001	0.0136	0.9396	34473	Wald ratio	1	0.009042	0.016514	0.584	-0.02333	0.04141	missense_variant	MODERATE	tolerated(0.26)	possibly_damaging(0.642)	14.56	1.32436
rs6136	SELP		1:169594713-169594713	Ferkingstad	T	G	-0.4	0.0124202	1.47911e-227	0.1239	35559	t	g	0.0073	0.00692768	0.292	370000	t	g	0.001	0.0136	0.9396	34473	Wald ratio	1	0.01825	0.0333302	0.584	-0.0470773	0.0835773	missense_variant	MODERATE	tolerated(0.26)	possibly_damaging(0.642)	14.56	1.32436
rs11657394	SERPINF2.3024.18.2		17:1733656-1733656	Sun	A	C	-0.3459	0.0479	5.4e-13	0.077401	3300	a	c	-0.011	0.0104606	0.293	370000	a	c	-0.02	0.02	0.3157	32946.9	Wald ratio	1	0.031801	0.058389	0.586	-0.08264	0.14624	missense_variant	MODERATE	tolerated(0.07)	benign(0.019)	8.733	0.730385
rs13042504	SPINT3		20:45508536-45508536	Emilsson	A	G	-0.288	0.015	3.4e-76	0.483	3200	a	g	-0.0016	0.00425658	0.707	370000	a	g	-0.0039	0.0075	0.6029	39618	Wald ratio	1	0.005556	0.0102	0.586	-0.01444	0.02555	downstream_gene_variant	MODIFIER	-	-	1.525	0.02863
rs7357731	ANXA1		9:73175019-73175019	Ferkingstad	A	G	0.34	0.0255657	2.34423e-40	0.026	35559	a	g	-0.0044	0.0116639	0.706	370000	a	g	-0.0051	0.0209	0.807	39618	Wald ratio	1	-0.0129412	0.0238883	0.588	-0.0597622	0.0338799	downstream_gene_variant	MODIFIER	-	-	1.257	-0.012886
rs1718860	IGFBP7		4:57083351-57083351	Ferkingstad	A	G	0.3	0.00913755	2.0893e-236	0.2947	35559	a	g	0.005	0.00476469	0.294	370000	a	g	0.0047	0.0087	0.5893	37786	Wald ratio	1	0.0166667	0.0307652	0.588	-0.0436332	0.0769665	intron_variant	MODIFIER	-	-	0.993	-0.062288
rs4810485	CD40		20:46119308-46119308	Folkersen	T	G	-0.5	0.012	0	NA	21758	t	g	0.0018	0.00477158	0.706	370000	t	g	0.0093	0.0089	0.2956	36963	Wald ratio	1	-0.0036	0.006645	0.588	-0.01662	0.00942	intron_variant	MODIFIER	-	-	0.942	-0.073228
rs1718860	IGFBP7		4:57083351-57083351	Emilsson	G	A	-0.287	0.026	6.1e-28	0.296	3200	a	g	0.005	0.00476469	0.294	370000	a	g	0.0047	0.0087	0.5893	37786	Wald ratio	1	-0.017422	0.032159	0.588	-0.08045	0.04561	intron_variant	MODIFIER	-	-	0.993	-0.062288
rs11079936	WFIKKN2.3235.50.2		17:50830473-50830473	Sun	C	T	-0.5983	0.0241	6.9e-136	0.330686	3300	t	c	0.0018	0.00477158	0.706	370000	t	c	-0.0135	0.0084	0.1065	38159.9	Wald ratio	1	0.003009	0.005553	0.588	-0.00788	0.01389	upstream_gene_variant	MODIFIER	-	-	0.021	-0.831047
rs2350578	ASPH		8:61748019-61748019	Emilsson	G	A	-0.222	0.025	4.1e-18	0.374	3200	a	g	0.0017	0.00449047	0.705	370000	a	g	0.0009	0.0082	0.915	37210	Wald ratio	1	0.007658	0.014211	0.59	-0.0202	0.03551	regulatory_region_variant	MODIFIER	-	-	0.12	-0.497192
rs16982907	SIGLEC14		19:51659782-51659782	Emilsson	C	T	0.85	0.03	3.6e-162	0.176	3200	t	c	-0.0062	0.00592046	0.295	370000	t	c	0.0062	0.01	0.535	38264	Wald ratio	1	0.007294	0.013537	0.59	-0.01924	0.03383	intergenic_variant	MODIFIER	-	-	0.433	-0.233478
rs1432688	SPINK6.5731.1.3		5:148223615-148223615	Sun	G	A	1.0579	0.0428	7.6e-135	0.075523	3300	a	g	-0.0085	0.00811676	0.295	370000	a	g	0.0013	0.0143	0.9281	37851	Wald ratio	1	0.008035	0.014911	0.59	-0.02119	0.03726	intron_variant,non_coding_transcript_variant	MODIFIER	-	-	6.807	0.529247
rs2435359	RET		10:43084567-43084567	Ferkingstad	G	A	-0.34	0.0092078	1.8197e-298	0.2625	35559	a	g	0.0051	0.00488015	0.296	370000	a	g	0.0078	0.0085	0.3586	39618	Wald ratio	1	0.015	0.0279882	0.592	-0.0398568	0.0698568	intron_variant	MODIFIER	-	-	1.192	-0.023983
rs1354106	CD33		19:51234736-51234736	Emilsson	T	G	0.912	0.019	1e-300	0.387	3200	t	g	-0.0047	0.00449739	0.296	370000	t	g	0.0074	0.008	0.3572	38261	Wald ratio	1	-0.005154	0.009616	0.592	-0.024	0.01369	intron_variant	MODIFIER	-	-	0.269	-0.33072
rs57731447	ENTPD5.4437.56.3		14:74020818-74020818	Sun	A	G	-0.9668	0.0489	7.8e-87	0.05877	3300	a	g	0.0035	0.00921231	0.704	370000	a	g	-0.0044	0.0155	0.7755	39618.1	Wald ratio	1	-0.00362	0.006755	0.592	-0.01686	0.00962	intron_variant	MODIFIER	-	-	2.966	0.186067
rs10094645	FUT10		8:33502689-33502689	Emilsson	G	A	-0.215	0.022	4.2e-23	0.406	3200	a	g	0.0017	0.00447455	0.704	370000	a	g	0.0133	0.0078	0.08696	38668	Wald ratio	1	-0.007907	0.014753	0.592	-0.03682	0.02101	intron_variant	MODIFIER	-	-	0.307	-0.303266
rs36629	LILRA6		CHR_HSCHR19LRC_LRC_T_CTG3_1:54188474-54188474	Emilsson	G	A	0.286	0.025	1e-29	0.385	3200	a	g	0.0017	0.00447455	0.704	370000	a	g	0.0079	0.0078	0.306	39618	Wald ratio	1	0.005944	0.011091	0.592	-0.01579	0.02768	intron_variant	MODIFIER	-	-	NA	NA
rs8396	PPID		4:158709665-158709665	Suhre	T	C	0.501	0.046	3.4e-26	0.29	988	t	c	-0.005	0.00478446	0.296	370000	t	c	0.0018	0.0088	0.8418	35505	Wald ratio	1	-0.00998	0.018622	0.592	-0.04648	0.02652	3_prime_UTR_variant	MODIFIER	-	-	0.075	-0.59327
rs10794029	UROS.11248.43.3		10:125872999-125872999	Sun	G	A	-0.2329	0.0311	7.6e-14	0.205508	3300	a	g	-0.0021	0.00552739	0.704	370000	a	g	0.0008	0.0098	0.9348	38160	Wald ratio	1	-0.009017	0.016824	0.592	-0.04199	0.02396	intron_variant	MODIFIER	-	-	0.05	-0.67568
rs3828998	IGFBP1		7:45889209-45889209	Ferkingstad	T	C	-0.08	0.0084721	3.63078e-21	0.3879	35559	t	c	0.0017	0.00445874	0.703	370000	t	c	0.0142	0.0079	0.07186	38668	Wald ratio	1	0.02125	0.039865	0.594	-0.0568854	0.0993854	intron_variant	MODIFIER	-	-	6.224	0.473389
rs4356932	CXCL11		4:76034041-76034041	Suhre	C	T	0.329	0.043	4.3e-14	0.45	993	t	c	-0.0016	0.00419646	0.703	370000	t	c	-0.0058	0.0077	0.4532	38043	Wald ratio	1	0.004863	0.009123	0.594	-0.01302	0.02275	3_prime_UTR_variant	MODIFIER	-	-	4.897	0.352879
rs2058622	IL18R1		2:102368964-102368964	Suhre	G	A	0.995	0.04	9e-108	0.23	997	a	g	-0.0019	0.00498329	0.703	370000	a	g	0.0047	0.0094	0.6185	37035	Wald ratio	1	0.00191	0.003582	0.594	-0.00511	0.00893	intron_variant	MODIFIER	-	-	13.35	1.16489
rs45464494	SEMA4D		9:89379518-89379518	Emilsson	C	T	1.28	0.041	1.5e-187	0.071	3200	t	c	0.0085	0.00815044	0.297	370000	t	c	0.0344	0.0158	0.02934	33465	Wald ratio	1	-0.006641	0.012458	0.594	-0.03106	0.01778	missense_variant	MODERATE	tolerated(0.48)	benign(0.003)	8.968	0.755962
rs4986791	TLR4 LY96		9:117713324-117713324	Suhre	C	T	-1.269	0.08	1.8e-50	0.07	997	t	c	-0.0093	0.00893602	0.298	370000	t	c	-0.0074	0.0156	0.6343	38404	Wald ratio	1	-0.007329	0.013823	0.596	-0.03442	0.01977	missense_variant	MODERATE	deleterious(0.02)	benign(0.052)	2.609	0.153162
rs61598511	REG4		1:119813549-119813549	Ferkingstad	C	T	-0.15	0.0134148	5.01187e-29	0.1166	35559	t	c	0.0024	0.00625047	0.701	370000	t	c	0.0042	0.0108	0.7003	39618.1	Wald ratio	1	-0.0133333	0.0252871	0.598	-0.062896	0.0362293	upstream_gene_variant	MODIFIER	-	-	1.238	-0.016037
rs4239252	CCL5		CHR_HSCHR17_7_CTG4:35836561-35836561	Suhre	G	A	-0.346	0.053	7.8e-11	0.21	996	a	g	-0.0058	0.00558455	0.299	370000	a	g	0.0126	0.0099	0.2044	38160	Wald ratio	1	-0.016763	0.031792	0.598	-0.07907	0.04555	intron_variant	MODIFIER	-	-	NA	NA
rs4239252	CCL5		CHR_HSCHR17_7_CTG4:35836561-35836561	Ferkingstad	G	A	-0.26	0.0106066	1.07152e-132	0.1846	35559	a	g	-0.0058	0.00558455	0.299	370000	a	g	0.0126	0.0099	0.2044	38160	Wald ratio	1	0.0223077	0.0423073	0.598001	-0.0606146	0.10523	intron_variant	MODIFIER	-	-	NA	NA
rs3825068	CST6.14711.27.3		11:66000622-66000622	Sun	G	A	0.5724	0.0757	4e-14	0.027795	3300	a	g	0.014	0.0135079	0.3	370000	a	g	0.0253	0.0245	0.3023	39618	Wald ratio	1	-0.024458	0.046641	0.6	-0.11587	0.06696	upstream_gene_variant	MODIFIER	-	-	5.73	0.42755
rs3825068	CST6.3303.23.2		11:66000622-66000622	Sun	G	A	0.5965	0.0757	3.2e-15	0.027795	3300	a	g	0.014	0.0135079	0.3	370000	a	g	0.0253	0.0245	0.3023	39618	Wald ratio	1	-0.02347	0.044756	0.6	-0.11119	0.06425	upstream_gene_variant	MODIFIER	-	-	5.73	0.42755
rs7166271	IL16		15:81307679-81307679	Emilsson	C	T	0.8	0.04	7.4e-83	0.091	3200	t	c	0.0082	0.00791175	0.3	370000	t	c	0.0154	0.0145	0.2894	39618	Wald ratio	1	-0.01025	0.019546	0.6	-0.04856	0.02806	downstream_gene_variant	MODIFIER	-	-	6.63	0.512071
rs8109267	LILRA5		CHR_HSCHR19LRC_COX2_CTG3_1:54310116-54310116	Emilsson	G	T	0.428	0.026	9.9e-60	0.288	3200	t	g	-0.0049	0.00472775	0.3	370000	t	g	0.0048	0.0086	0.5773	38160	Wald ratio	1	0.011449	0.021832	0.6	-0.03134	0.05424	downstream_gene_variant	MODIFIER	-	-	NA	NA
rs17372936	PAPPA		9:116303924-116303924	Folkersen	T	C	0.094	0.013	2.4e-12	NA	21758	t	c	0.002	0.00519048	0.7	370000	t	c	0.004	0.0095	0.6769	38160	Wald ratio	1	0.021277	0.040573	0.6	-0.05825	0.1008	intron_variant	MODIFIER	-	-	5.9	0.44322
rs1050916	BLVRA		7:43791281-43791281	Ferkingstad	A	G	-0.29	0.0374147	9.12011e-15	0.0112	35559	a	g	0.025	0.0241711	0.301	370000	NA	NA	NA	NA	NA	NA	Wald ratio	1	0.0862069	0.165297	0.601999	-0.237775	0.410189	missense_variant	MODERATE	deleterious(0.01)	probably_damaging(0.994)	25	3.57468
rs198389	NPPB		1:11859214-11859214	Ferkingstad	A	G	0.26	0.00828904	5.7544e-216	0.3997	35559	a	g	0.0046	0.00444749	0.301	370000	a	g	-0.0034	0.0079	0.6629	38160	Wald ratio	1	-0.0176923	0.033924	0.602	-0.0841834	0.0487988	upstream_gene_variant	MODIFIER	-	-	0.194	-0.398274
rs225656	VTA1		6:142166332-142166332	Ferkingstad	C	A	-0.05	0.00811602	7.24436e-10	0.4738	35559	a	c	0.0045	0.00435081	0.301	370000	a	c	0.0069	0.0076	0.3636	39618	Wald ratio	1	-0.09	0.17257	0.602	-0.428238	0.248238	intron_variant	MODIFIER	-	-	10.51	0.907485
rs12459419	CD33		19:51225221-51225221	Suhre	C	T	-1.133	0.034	2.9e-165	0.28	995	t	c	0.0047	0.00454417	0.301	370000	t	c	-0.0075	0.008	0.3495	39618	Wald ratio	1	0.004148	0.007954	0.602	-0.01144	0.01974	missense_variant	MODERATE	deleterious(0.05)	benign(0.001)	14.65	1.33637
rs12459419	CD33.3166.92.1		19:51225221-51225221	Sun	T	C	-0.9436	0.0209	0	0.329168	3300	t	c	0.0047	0.00454417	0.301	370000	t	c	-0.0075	0.008	0.3495	39618	Wald ratio	1	-0.004981	0.009551	0.602	-0.0237	0.01374	missense_variant	MODERATE	deleterious(0.05)	benign(0.001)	14.65	1.33637
rs3819946	CRYZ		1:74710202-74710202	Emilsson	T	C	-1.18	0.029	2.9e-292	0.139	3200	t	c	0.0065	0.0062845	0.301	370000	t	c	-0.0347	0.0108	0.001322	37209	Wald ratio	1	-0.005508	0.010562	0.602	-0.02621	0.01519	missense_variant	MODERATE	tolerated(1)	benign(0)	16	1.54155
rs2741120	DEFB1		CHR_HG76_PATCH:6869155-6869155	Emilsson	T	C	0.391	0.023	8.3e-60	0.417	3200	t	c	-0.0045	0.00435081	0.301	370000	t	c	-0.0013	0.0079	0.8668	37210	Wald ratio	1	-0.011509	0.022068	0.602	-0.05476	0.03174	downstream_gene_variant	MODIFIER	-	-	NA	NA
rs198389	NPPB.7655.11.3		1:11859214-11859214	Sun	G	A	0.2934	0.0253	3.5e-31	0.412581	3300	a	g	0.0046	0.00444749	0.301	370000	a	g	-0.0034	0.0079	0.6629	38160	Wald ratio	1	-0.015678	0.030062	0.602	-0.0746	0.04324	upstream_gene_variant	MODIFIER	-	-	0.194	-0.398274
rs198389	NT-pro_BNP		1:11859214-11859214	Folkersen	A	G	-0.21	0.016	4.4e-41	NA	21758	a	g	0.0046	0.00444749	0.301	370000	a	g	-0.0034	0.0079	0.6629	38160	Wald ratio	1	-0.021905	0.042001	0.602	-0.10423	0.06042	upstream_gene_variant	MODIFIER	-	-	0.194	-0.398274
rs72818110	PCBD1		10:70855139-70855139	Emilsson	A	C	0.374	0.057	7.6e-11	0.049	3200	a	c	-0.0043	0.0111206	0.699	370000	a	c	0.006	0.0196	0.7589	39066.9	Wald ratio	1	-0.011497	0.022046	0.602	-0.05471	0.03171	intron_variant	MODIFIER	-	-	1.799	0.065415
rs74900413	AGRP		16:67709521-67709521	Folkersen	A	G	-0.27	0.042	6e-11	NA	21758	a	g	0.0075	0.0193288	0.698	370000	a	g	-0.0017	0.0354	0.9605	34780	Wald ratio	1	-0.027778	0.053557	0.604	-0.13275	0.07719	intron_variant	MODIFIER	-	-	6.861	0.534541
rs10931256	FAM171B.8851.42.3		2:186820468-186820468	Sun	C	T	-0.3336	0.0295	1.1e-29	0.216165	3300	t	c	0.0054	0.00524261	0.303	370000	t	c	0.0083	0.0092	0.3695	38159.9	Wald ratio	1	0.016187	0.031383	0.606	-0.04532	0.0777	intergenic_variant	MODIFIER	-	-	7.104	0.55854
rs12210904	MAPK13.5006.71.1		6:36130414-36130414	Sun	A	C	0.2538	0.0266	1.5e-21	0.289473	3300	a	c	-0.005	0.00485427	0.303	370000	a	c	-0.0009	0.0088	0.9213	37210	Wald ratio	1	-0.019701	0.038195	0.606	-0.09456	0.05516	upstream_gene_variant	MODIFIER	-	-	7.725	0.62209
rs1780617	BPI		20:38345754-38345754	Emilsson	A	G	0.767	0.033	8.7e-113	0.147	3200	a	g	-0.0066	0.00643419	0.305	370000	a	g	-0.0062	0.0117	0.5993	38160	Wald ratio	1	-0.008605	0.01687	0.61	-0.04167	0.02446	upstream_gene_variant	MODIFIER	-	-	2.557	0.148228
rs1780617	BPI.4126.22.1		20:38345754-38345754	Sun	G	A	-0.6444	0.0371	1.1e-67	0.12241	3300	a	g	-0.0066	0.00643419	0.305	370000	a	g	-0.0062	0.0117	0.5993	38160	Wald ratio	1	-0.010242	0.02008	0.61	-0.0496	0.02911	upstream_gene_variant	MODIFIER	-	-	2.557	0.148228
rs8064426	CCL4		17:36463908-36463908	Folkersen	A	G	-0.44	0.016	3.2e-172	NA	21758	a	g	-0.0072	0.00701912	0.305	370000	a	g	-0.0041	0.0118	0.7248	36393	Wald ratio	1	0.016364	0.032081	0.61	-0.04651	0.07924	regulatory_region_variant	MODIFIER	-	-	5.901	0.443228
rs28945068	MASP1		3:187241507-187241507	Emilsson	C	T	1.29	0.092	6.5e-43	0.017	3200	t	c	0.007	0.0178536	0.695	370000	t	c	-0.0293	0.0301	0.3306	37533	Wald ratio	1	-0.005426	0.010638	0.61	-0.02628	0.01542	missense_variant	MODERATE	tolerated(0.47)	benign(0.033)	12.99	1.12359
rs1448213	REG1A		2:79071238-79071238	Emilsson	C	A	0.22	0.026	2e-17	0.412	3200	a	c	-0.0047	0.00458192	0.305	370000	a	c	0.0017	0.0082	0.834	38160	Wald ratio	1	-0.021364	0.041883	0.61	-0.10346	0.06073	intergenic_variant	MODIFIER	-	-	0.061	-0.636635
rs35179000	SAA1.4336.2.1		11:18269356-18269356	Sun	C	T	-1.2503	0.021	0	0.220838	3300	t	c	0.0055	0.00536183	0.305	370000	t	c	0.0092	0.0092	0.3191	37609.1	Wald ratio	1	0.004399	0.008624	0.61	-0.0125	0.0213	intron_variant	MODIFIER	-	-	4.616	0.328293
rs3733724	SEMA6A.7945.10.3		5:116444277-116444277	Sun	T	C	0.3274	0.0428	2.1e-14	0.096841	3300	t	c	-0.0077	0.00750656	0.305	370000	t	c	0.0199	0.0135	0.1408	39725	Wald ratio	1	-0.023519	0.046108	0.61	-0.11389	0.06685	3_prime_UTR_variant	MODIFIER	-	-	3.051	0.193622
rs4619875	ARFIP1		4:152779978-152779978	Ferkingstad	C	T	0.22	0.00832765	8.51138e-154	0.3724	35559	t	c	0.0045	0.00439603	0.306	370000	t	c	-0.0005	0.0079	0.9504	38160	Wald ratio	1	0.0204545	0.0403267	0.612	-0.0585858	0.0994948	upstream_gene_variant	MODIFIER	-	-	8.31	0.684329
rs41265665	AFM		4:73495425-73495425	Suhre	G	A	-0.862	0.122	3e-12	0.03	989	a	g	-0.006	0.0152504	0.694	370000	a	g	-0.0017	0.0281	0.9526	34081	Wald ratio	1	-0.006961	0.013723	0.612	-0.03386	0.01994	missense_variant	MODERATE	tolerated(0.25)	benign(0.007)	2.409	0.133604
rs4619875	ARFIP1.13488.3.3		4:152779978-152779978	Sun	T	C	0.239	0.0248	6.6e-22	0.403628	3300	t	c	0.0045	0.00439603	0.306	370000	t	c	-0.0005	0.0079	0.9504	38160	Wald ratio	1	0.018828	0.037121	0.612	-0.05393	0.09159	upstream_gene_variant	MODIFIER	-	-	8.31	0.684329
rs34587586	CPA4.9267.2.3		7:130298758-130298758	Sun	T	G	-1.1658	0.0154	0	0.392741	3300	t	g	0.0046	0.00449372	0.306	370000	t	g	0.0001	0.0085	0.9866	34380	Wald ratio	1	-0.003946	0.007779	0.612	-0.01919	0.0113	synonymous_variant	LOW	-	-	9.436	0.804494
rs11676124	IL1RL1		2:102324878-102324878	Emilsson	T	C	-0.617	0.021	9.3e-166	0.356	3200	t	c	-0.0018	0.00457512	0.694	370000	t	c	-0.0025	0.0079	0.7479	39618	Wald ratio	1	-0.002917	0.005752	0.612	-0.01419	0.00836	intron_variant	MODIFIER	-	-	3.453	0.228551
rs28936415	PMM2		16:8811153-8811153	Ferkingstad	G	A	-1	0.0543079	1.02329e-75	0.0058	35559	a	g	0.031	0.0303464	0.307	370000	NA	NA	NA	NA	NA	NA	Wald ratio	1	-0.031	0.0614625	0.614	-0.151467	0.0894665	missense_variant	MODERATE	deleterious(0.03)	benign(0.445)	25.9	3.81958
rs145188037	IGFBP3		7:45914866-45914866	Ferkingstad	G	A	1.03	0.0311503	9.33254e-240	0.0176	35559	a	g	-0.021	0.0205998	0.308	370000	a	g	0.0488	0.0352	0.165	35570	Wald ratio	1	-0.0203883	0.0406524	0.615999	-0.100067	0.0592904	missense_variant	MODERATE	tolerated(0.06)	benign(0.11)	20.8	2.1914
rs1995640	TGM4		3:44901577-44901577	Ferkingstad	C	T	-0.05	0.00789028	2.34423e-10	0.4112	35559	t	c	-0.0044	0.00431615	0.308	370000	t	c	-0.0033	0.0076	0.6637	39618	Wald ratio	1	0.088	0.175464	0.616	-0.255909	0.431909	synonymous_variant	LOW	-	-	1.95	0.083792
rs342702	GPC5		13:91770692-91770692	Emilsson	G	T	0.833	0.024	2.1e-218	0.26	3200	t	g	0.0049	0.00480662	0.308	370000	t	g	0.0162	0.0085	0.05576	39617.9	Wald ratio	1	-0.005882	0.011729	0.616	-0.02887	0.01711	intron_variant	MODIFIER	-	-	1.711	0.054157
rs342702	GPC5.4991.12.1		13:91770692-91770692	Sun	T	G	-0.8042	0.0247	4.8e-233	0.274008	3300	t	g	0.0049	0.00480662	0.308	370000	t	g	0.0162	0.0085	0.05576	39617.9	Wald ratio	1	-0.006093	0.012149	0.616	-0.0299	0.01772	intron_variant	MODIFIER	-	-	1.711	0.054157
rs145188037	IGFBP3.2571.12.3		7:45914866-45914866	Sun	A	G	1.0329	0.1138	1.1e-19	0.011852	3300	a	g	-0.021	0.0205998	0.308	370000	a	g	0.0488	0.0352	0.165	35570	Wald ratio	1	-0.020331	0.040538	0.616	-0.09979	0.05912	missense_variant	MODERATE	tolerated(0.06)	benign(0.11)	20.8	2.1914
rs11608458	SCF		12:88976029-88976029	Folkersen	T	C	-0.07	0.012	5.9e-09	NA	21758	t	c	0.0019	0.00479626	0.692	370000	t	c	-0.0065	0.0081	0.4199	38264	Wald ratio	1	-0.027143	0.05412	0.616	-0.13322	0.07893	intergenic_variant	MODIFIER	-	-	2.13	0.104322
rs352045	CXCL5		4:73998970-73998970	Ferkingstad	G	T	0.2	0.0110448	2.75423e-73	0.1532	35559	t	g	-0.0027	0.00679248	0.691	370000	t	g	0.0016	0.0124	0.8974	37235	Wald ratio	1	0.0135	0.027071	0.617999	-0.0395593	0.0665593	upstream_gene_variant	MODIFIER	-	-	6.861	0.534551
rs1634517	CCL3		CHR_HSCHR17_7_CTG4:36105399-36105399	Folkersen	A	C	0.4	0.012	2e-258	NA	21758	a	c	-0.002	0.00503147	0.691	370000	a	c	-0.0087	0.009	0.332	39618.1	Wald ratio	1	-0.005	0.010026	0.618	-0.02465	0.01465	intron_variant	MODIFIER	-	-	NA	NA
rs80268500	MANEA.8014.359.3		6:95561622-95561622	Sun	C	T	-1.6814	0.0345	0	0.081945	3300	t	c	0.0078	0.00766718	0.309	370000	t	c	0.0007	0.0141	0.9581	39618.1	Wald ratio	1	0.004639	0.009302	0.618	-0.01359	0.02287	intergenic_variant	MODIFIER	-	-	4.805	0.344753
rs2273185	ATXN3		14:91993754-91993754	Ferkingstad	C	A	-0.24	0.00811547	3.31131e-192	0.3681	35559	a	c	0.0018	0.00452832	0.691	370000	a	c	0.021	0.008	0.008789	39618	Wald ratio	1	-0.0075	0.0150395	0.618	-0.0369774	0.0219774	intron_variant	MODIFIER	-	-	0.015	-0.885156
rs7184253	AGRP		16:67346647-67346647	Suhre	T	C	0.821	0.093	6.7e-18	0.05	997	t	c	0.0042	0.0105301	0.69	370000	t	c	0.0244	0.0184	0.1856	39618	Wald ratio	1	0.005116	0.010317	0.62	-0.01511	0.02534	intron_variant	MODIFIER	-	-	20.8	2.19183
rs17329170	SEMA5A.13132.14.3		5:9547130-9547130	Sun	A	G	1.432	0.0324	0	0.100634	3300	a	g	-0.0078	0.00768305	0.31	370000	a	g	0.0086	0.0143	0.5498	38160	Wald ratio	1	-0.005447	0.010985	0.62	-0.02698	0.01608	upstream_gene_variant	MODIFIER	-	-	2.334	0.12603
rs73041845	THBS2		6:169200949-169200949	Emilsson	C	T	-0.541	0.034	7.3e-54	0.135	3200	t	c	0.0073	0.00719055	0.31	370000	t	c	-0.0065	0.0125	0.6049	38160	Wald ratio	1	0.013494	0.027213	0.62	-0.03984	0.06683	regulatory_region_variant	MODIFIER	-	-	3.054	0.193827
rs8104011	TPM4		19:16085954-16085954	Ferkingstad	G	A	-0.24	0.0286177	5.01187e-17	0.019	35559	a	g	0.0082	0.0204891	0.689	370000	a	g	-0.0014	0.0384	0.9719	33891.1	Wald ratio	1	-0.0341667	0.0693008	0.621999	-0.169996	0.101663	intron_variant	MODIFIER	-	-	0.226	-0.366012
rs3813356	STX7		6:132513379-132513379	Ferkingstad	C	T	-0.12	0.00844476	7.94328e-46	0.3747	35559	t	c	0.0045	0.0044417	0.311	370000	t	c	-0.0014	0.0078	0.8549	37317	Wald ratio	1	-0.0375	0.0760621	0.622	-0.186582	0.111582	upstream_gene_variant	MODIFIER	-	-	11.1	0.958701
rs6714900	NAGK		2:71098225-71098225	Suhre	A	G	-0.515	0.045	3.8e-29	0.33	996	a	g	-0.0018	0.00449761	0.689	370000	a	g	0.012	0.0081	0.1361	39618	Wald ratio	1	0.003495	0.007089	0.622	-0.0104	0.01739	intergenic_variant	MODIFIER	-	-	0.537	-0.190039
rs11680831	NAGK		2:71065392-71065392	Ferkingstad	T	C	-0.17	0.00816371	2.63027e-96	0.3755	35559	t	c	-0.0018	0.0044824	0.688	370000	t	c	0.0123	0.008	0.1234	39618	Wald ratio	1	-0.0105882	0.0216003	0.624	-0.0529248	0.0317483	upstream_gene_variant	MODIFIER	-	-	7.868	0.637097
rs2511847	C1QTNF5		11:119332649-119332649	Emilsson	G	A	-0.298	0.034	6.2e-18	0.143	3200	a	g	0.007	0.0069236	0.312	370000	a	g	-0.0196	0.0113	0.08336	37210	Wald ratio	1	0.02349	0.04792	0.624	-0.07043	0.11741	upstream_gene_variant	MODIFIER	-	-	13.06	1.13094
rs7655660	IL-8		4:73723880-73723880	Folkersen	A	G	-0.19	0.024	2.7e-15	NA	21758	a	g	0.011	0.0108799	0.312	370000	a	g	-0.0031	0.0181	0.8656	36393.1	Wald ratio	1	-0.057895	0.118107	0.624	-0.28938	0.17359	regulatory_region_variant	MODIFIER	-	-	0.37	-0.265259
rs6104052	PI3		20:45180142-45180142	Emilsson	T	G	-0.307	0.026	4.7e-32	0.241	3200	t	g	0.0022	0.00547849	0.688	370000	t	g	-0.0076	0.0093	0.4137	39618	Wald ratio	1	-0.007166	0.014619	0.624	-0.03582	0.02149	downstream_gene_variant	MODIFIER	-	-	0.587	-0.171962
rs6010042	SHANK3		22:50660336-50660336	Emilsson	G	A	-0.327	0.027	6.6e-33	0.252	3200	a	g	-0.0022	0.00547849	0.688	370000	a	g	-0.0008	0.0096	0.935	37620	Wald ratio	1	-0.006728	0.013725	0.624	-0.03363	0.02017	intergenic_variant	MODIFIER	-	-	4.67	0.332945
rs75505307	SYK		9:90819332-90819332	Ferkingstad	C	T	-0.13	0.0121332	8.70964e-27	0.1328	35559	t	c	0.0069	0.00682469	0.312	370000	t	c	-0.0152	0.013	0.241	38668	Wald ratio	1	-0.0530769	0.108278	0.624	-0.265303	0.159149	intron_variant	MODIFIER	-	-	0.143	-0.46208
rs2281808	SIRPG		20:1629905-1629905	Emilsson	T	C	0.242	0.027	2.4e-19	0.322	3200	t	c	0.0045	0.0044601	0.313	370000	t	c	-0.0048	0.0083	0.5618	36963	Wald ratio	1	-0.018595	0.038154	0.626	-0.09338	0.05619	intron_variant	MODIFIER	-	-	1.581	0.036591
rs10038416	SPINK6		5:148213668-148213668	Emilsson	A	G	1.43	0.043	2.4e-210	0.064	3200	a	g	-0.0083	0.0082264	0.313	370000	a	g	-0.0019	0.015	0.9011	37851	Wald ratio	1	0.005804	0.011909	0.626	-0.01754	0.02915	intron_variant	MODIFIER	-	-	0.22	-0.37183
rs17693106	ANKRD27		19:32634149-32634149	Ferkingstad	G	A	-0.05	0.0077778	1.28825e-10	0.4023	35559	a	g	-0.0018	0.00445226	0.686	370000	a	g	-0.0056	0.0077	0.4676	39618	Wald ratio	1	-0.036	0.0742966	0.628	-0.181621	0.109621	intron_variant	MODIFIER	-	-	4.401	0.309693
rs2291671	CPB1		3:148840660-148840660	Ferkingstad	G	A	0.24	0.00979182	1.14815e-132	0.249	35559	a	g	-0.0021	0.0051943	0.686	370000	a	g	-0.0018	0.0091	0.8382	39618.1	Wald ratio	1	-0.00875	0.0180582	0.628	-0.0441441	0.0266441	intron_variant	MODIFIER	-	-	4.762	0.341052
rs2749870	NID2		14:52026350-52026350	Emilsson	G	A	-0.682	0.022	3.4e-190	0.446	3200	a	g	-0.0043	0.00427068	0.314	370000	a	g	0.0049	0.0077	0.5231	38667.9	Wald ratio	1	-0.006305	0.013012	0.628	-0.03181	0.0192	intron_variant	MODIFIER	-	-	4.932	0.355911
rs188403721	NRP2	rs150064130	2:205668410-205668410	Ferkingstad	NA	NA	NA	NA	NA	NA	NA	NA	NA	NA	NA	NA	NA	NA	NA	NA	NA	NA	NA	Wald ratio	1	-0.040625	0.084332	0.63	-0.205916	0.124666	intergenic_variant	MODIFIER	-	-	0.451	-0.225013
rs5498	ICAM1		19:10285007-10285007	Suhre	A	G	-1.217	0.025	7.7e-267	0.43	997	a	g	0.0043	0.00427952	0.315	370000	a	g	0.0076	0.0077	0.3293	37613	Wald ratio	1	-0.003533	0.007335	0.63	-0.01791	0.01084	missense_variant	MODERATE	tolerated(1)	benign(0)	5.351	0.393197
rs5498	ICAM1.4342.10.3		19:10285007-10285007	Sun	G	A	-1.1988	0.0136	0	0.430506	3300	a	g	0.0043	0.00427952	0.315	370000	a	g	0.0076	0.0077	0.3293	37613	Wald ratio	1	0.003587	0.007446	0.63	-0.01101	0.01818	missense_variant	MODERATE	tolerated(1)	benign(0)	5.351	0.393197
rs5498	ICAM5		19:10285007-10285007	Suhre	A	G	0.511	0.042	2.4e-32	0.43	997	a	g	0.0043	0.00427952	0.315	370000	a	g	0.0076	0.0077	0.3293	37613	Wald ratio	1	0.008415	0.017468	0.63	-0.02582	0.04265	missense_variant	MODERATE	tolerated(1)	benign(0)	5.351	0.393197
rs3743392	MFGE8		15:88902420-88902420	Suhre	A	G	-0.315	0.045	4.8e-12	0.32	997	a	g	-0.0047	0.00467761	0.315	370000	a	g	-0.0008	0.0082	0.9183	39618	Wald ratio	1	0.014921	0.030973	0.63	-0.04579	0.07563	intron_variant	MODIFIER	-	-	3.86	0.263305
rs7113211	NCAM1.4498.62.2		11:112771909-112771909	Sun	A	G	0.2063	0.0249	1.1e-16	0.489041	3300	a	g	-0.0018	0.00443733	0.685	370000	a	g	-0.0016	0.0077	0.8363	39618	Wald ratio	1	-0.008725	0.018112	0.63	-0.04423	0.02677	intergenic_variant	MODIFIER	-	-	0.774	-0.114511
rs5498	sICAM1		19:10285007-10285007	Yao	G	A	0.168	0.019	2.34e-19	0.454	6861	a	g	0.0043	0.00427952	0.315	370000	a	g	0.0076	0.0077	0.3293	37613	Wald ratio	1	-0.025595	0.053132	0.63	-0.12973	0.07854	missense_variant	MODERATE	tolerated(1)	benign(0)	5.351	0.393197
rs2334114	CTSO		CHR_HSCHR4_1_CTG12:155935041-155935041	Ferkingstad	C	A	-0.18	0.00980802	3.16228e-75	0.2289	35559	a	c	-0.0053	0.0052966	0.317	370000	a	c	0.0067	0.0095	0.4821	39618.1	Wald ratio	1	0.0294444	0.0618444	0.634	-0.0917707	0.15066	intron_variant	MODIFIER	-	-	NA	NA
rs72679151	LRP12		8:104614889-104614889	Emilsson	C	T	-0.211	0.03	2.6e-12	0.204	3200	t	c	0.0022	0.00538723	0.683	370000	t	c	0.0064	0.0097	0.5143	38160	Wald ratio	1	0.010427	0.0219	0.634	-0.0325	0.05335	intron_variant,non_coding_transcript_variant	MODIFIER	-	-	3.273	0.21299
rs8071756	SCARF1		17:1671048-1671048	Suhre	A	G	0.59	0.049	9.4e-31	0.22	997	a	g	0.0054	0.00539654	0.317	370000	a	g	0.0169	0.0093	0.0686	39724	Wald ratio	1	0.009153	0.019224	0.634	-0.02853	0.04683	intron_variant	MODIFIER	-	-	2.536	0.146163
rs2526256	ISOC1		5:128919363-128919363	Ferkingstad	T	C	0.16	0.00814094	5.37032e-86	0.3903	35559	t	c	0.0018	0.00439308	0.682	370000	t	c	0.0082	0.0077	0.2854	39722	Wald ratio	1	-0.01125	0.0237693	0.636	-0.0578379	0.0353379	intron_variant	MODIFIER	-	-	3.942	0.270257
rs12884809	KLC1		14:103628983-103628983	Ferkingstad	G	A	0.09	0.00879135	1.34896e-24	0.3519	35559	a	g	0.0045	0.00451574	0.319	370000	a	g	-0.0045	0.008	0.5703	39618	Wald ratio	1	0.05	0.106271	0.638	-0.15829	0.25829	upstream_gene_variant	MODIFIER	-	-	6.94	0.542296
rs2056320	CLEC3B		3:45050923-45050923	Yao	G	A	0.213	0.021	1.38e-23	0.237	6861	a	g	0.0021	0.00510826	0.681	370000	a	g	-0.0043	0.0094	0.6449	38160	Wald ratio	1	-0.009859	0.020955	0.638	-0.05093	0.03121	intergenic_variant	MODIFIER	-	-	0.808	-0.105575
rs7615408	CRELD1		3:9958502-9958502	Emilsson	A	G	1.01	0.022	1e-300	0.27	3200	a	g	-0.0021	0.00509136	0.68	370000	a	g	-0.0032	0.0091	0.7269	39618.1	Wald ratio	1	-0.002079	0.004446	0.64	-0.01079	0.00663	downstream_gene_variant	MODIFIER	-	-	3.389	0.223038
rs199825459	CTSZ.4971.1.1		20:58997654-58997654	Sun	G	A	-2.2033	0.1192	2.6e-76	0.009982	3300	a	g	0.027	0.0271505	0.32	370000	NA	NA	NA	NA	NA	NA	Wald ratio	1	0.012254	0.026201	0.64	-0.0391	0.06361	missense_variant	MODERATE	deleterious(0)	probably_damaging(0.932)	26.9	3.9904
rs2097326	TIMP3		22:32769034-32769034	Suhre	A	G	0.931	0.04	4.4e-97	0.28	992	a	g	-0.0048	0.00482675	0.32	370000	a	g	0.0079	0.0085	0.353	39618.1	Wald ratio	1	-0.005156	0.011024	0.64	-0.02676	0.01645	intron_variant	MODIFIER	-	-	0.196	-0.395834
rs7632402	A4GNT		3:138142761-138142761	Ferkingstad	G	T	0.06	0.00780302	1.47911e-14	0.3006	35559	t	g	-0.0019	0.00459128	0.679	370000	t	g	0.003	0.0081	0.7097	39618	Wald ratio	1	0.0316667	0.0681143	0.642	-0.101837	0.165171	intergenic_variant	MODIFIER	-	-	1.053	-0.050114
rs7854118	GOLM1		9:86106127-86106127	Emilsson	T	C	-0.269	0.041	6.3e-11	0.097	3200	t	c	-0.0069	0.00695281	0.321	370000	t	c	-0.0104	0.0134	0.4391	37210	Wald ratio	1	0.025651	0.055174	0.642	-0.08249	0.13379	intergenic_variant	MODIFIER	-	-	3.857	0.263039
rs13207171	TREML2		6:41198081-41198081	Emilsson	C	T	-1.09	0.031	1.7e-233	0.131	3200	t	c	0.0028	0.00676609	0.679	370000	t	c	-0.0168	0.0127	0.1854	38160.1	Wald ratio	1	0.002569	0.005525	0.642	-0.00826	0.0134	intron_variant	MODIFIER	-	-	8.942	0.753189
rs116897071	ADAMTS15		11:130462562-130462562	Ferkingstad	T	C	0.32	0.0401212	1.51356e-15	0.0099	35559	t	c	0.011	0.0265811	0.679	370000	t	c	-0.0247	0.0475	0.6037	26609	Wald ratio	1	-0.034375	0.07394	0.642	-0.179297	0.110547	missense_variant	MODERATE	deleterious(0)	probably_damaging(1)	27.6	4.08656
rs520354	APOB		2:21036740-21036740	Suhre	A	G	0.303	0.042	6.9e-13	0.47	996	a	g	0.0018	0.00433532	0.678	370000	a	g	-0.0155	0.0077	0.04368	38693	Wald ratio	1	0.005941	0.012855	0.644	-0.01926	0.03114	intron_variant	MODIFIER	-	-	3.584	0.239722
rs2150458	COL6A1		21:45957382-45957382	Emilsson	G	A	0.3	0.025	4.3e-33	0.414	3200	a	g	0.0018	0.00433532	0.678	370000	a	g	-0.0168	0.0075	0.02503	39565	Wald ratio	1	0.006	0.012984	0.644	-0.01945	0.03145	intergenic_variant	MODIFIER	-	-	1.128	-0.03557
rs2093847	UCMA.10977.55.3		10:13234534-13234534	Sun	T	C	-0.5863	0.0382	3.1e-53	0.106703	3300	t	c	0.0033	0.00794809	0.678	370000	t	c	0.0021	0.0141	0.8791	38693	Wald ratio	1	-0.005629	0.01218	0.644	-0.0295	0.01824	upstream_gene_variant	MODIFIER	-	-	4.846	0.348335
rs221167	TRIL		7:28965479-28965479	Ferkingstad	T	C	0.11	0.0128137	9.12011e-18	0.1123	35559	t	c	0.0062	0.00627332	0.323	370000	t	c	-0.0062	0.0107	0.5634	39618	Wald ratio	1	0.0563636	0.122709	0.645999	-0.184146	0.296873	intergenic_variant	MODIFIER	-	-	11.03	0.952663
rs17288108	NTN4		12:95738117-95738117	Emilsson	A	G	0.24	0.034	2e-12	0.156	3200	a	g	0.0056	0.00566623	0.323	370000	a	g	-0.0114	0.0104	0.2702	37612	Wald ratio	1	0.023333	0.050799	0.646	-0.07623	0.1229	missense_variant	MODERATE	tolerated(0.53)	benign(0)	15.31	1.4346
rs17288108	NTN4.3327.27.1		12:95738117-95738117	Sun	G	A	-0.2779	0.0323	7.2e-18	0.181915	3300	a	g	0.0056	0.00566623	0.323	370000	a	g	-0.0114	0.0104	0.2702	37612	Wald ratio	1	0.020151	0.043871	0.646	-0.06584	0.10614	missense_variant	MODERATE	tolerated(0.53)	benign(0)	15.31	1.4346
rs2765501	CD5L		1:157834858-157834858	Ferkingstad	G	A	0.3	0.00831987	1.02329e-284	0.4669	35559	a	g	0.0043	0.00435986	0.324	370000	a	g	-0.0028	0.0076	0.7176	39169	Wald ratio	1	0.0143333	0.0313954	0.648	-0.0472016	0.0758683	intron_variant	MODIFIER	-	-	0.086	-0.5652
rs76183323	NID1		1:236067017-236067017	Ferkingstad	G	A	-0.55	0.0273588	6.91831e-90	0.0233	35559	a	g	0.026	0.0263619	0.324	370000	a	g	0.0063	0.0397	0.8735	29531	Wald ratio	1	-0.0472727	0.103545	0.648	-0.250221	0.155676	upstream_gene_variant	MODIFIER	-	-	1.051	-0.050465
rs71628140	APCS		1:159603889-159603889	Emilsson	G	A	0.704	0.064	2.4e-27	0.033	3200	a	g	0.014	0.0141949	0.324	370000	a	g	0.0175	0.0236	0.4578	39618	Wald ratio	1	-0.019886	0.043559	0.648	-0.10526	0.06549	downstream_gene_variant	MODIFIER	-	-	3.032	0.191917
rs7222922	CCL14		17:36008654-36008654	Emilsson	C	T	0.939	0.042	9.4e-101	0.079	3200	t	c	-0.0071	0.00719883	0.324	370000	t	c	0.0112	0.013	0.3869	38160	Wald ratio	1	0.007561	0.016562	0.648	-0.0249	0.04002	downstream_gene_variant	MODIFIER	-	-	10.81	0.933829
rs2765501	CD5L		1:157834858-157834858	Yao	G	A	-0.285	0.018	4.76e-54	0.392	6861	a	g	0.0043	0.00435986	0.324	370000	a	g	-0.0028	0.0076	0.7176	39169	Wald ratio	1	0.015088	0.033048	0.648	-0.04969	0.07986	intron_variant	MODIFIER	-	-	0.086	-0.5652
rs2160588	MANSC1.9557.5.3		12:12334513-12334513	Sun	A	G	0.5024	0.0371	8.7e-42	0.119697	3300	a	g	0.0068	0.00689465	0.324	370000	a	g	-0.0032	0.0119	0.7864	39618	Wald ratio	1	0.013535	0.029647	0.648	-0.04457	0.07164	intron_variant	MODIFIER	-	-	4.91	0.354032
rs9326248	PCSK7		11:117128509-117128509	Suhre	G	T	-0.993	0.04	1.7e-105	0.24	995	t	g	-0.005	0.0050696	0.324	370000	t	g	0.0042	0.0087	0.6303	39618	Wald ratio	1	-0.005035	0.011029	0.648	-0.02665	0.01658	intergenic_variant	MODIFIER	-	-	1.501	0.02515
rs2190809	ZG16B		CHR_HSCHR16_5_CTG1:2830613-2830613	Emilsson	T	C	0.156	0.027	1.5e-08	0.275	3200	t	c	0.0047	0.00476542	0.324	370000	t	c	-0.004	0.0085	0.6361	37209.9	Wald ratio	1	-0.030128	0.065992	0.648	-0.15947	0.09922	intron_variant	MODIFIER	-	-	NA	NA
rs2152315	PPCS		1:42441912-42441912	Ferkingstad	A	G	-0.1	0.00822553	5.24807e-34	0.358	35559	a	g	-0.0044	0.00447048	0.325	370000	a	g	0.0173	0.008	0.03161	39618	Wald ratio	1	-0.044	0.096967	0.65	-0.234055	0.146055	intron_variant	MODIFIER	-	-	1.744	0.05842
rs892090	GP6		CHR_HSCHR19LRC_PGF1_CTG3_1:54956119-54956119	Ferkingstad	G	T	-0.38	0.0110499	3.63078e-259	0.1645	35559	t	g	-0.0023	0.00548539	0.675	370000	t	g	0.015	0.0107	0.1634	39618	Wald ratio	1	-0.00605263	0.0133388	0.65	-0.0321966	0.0200913	synonymous_variant	LOW	-	-	NA	NA
rs28493251	ADAMTS13		9:133376399-133376399	Emilsson	A	G	0.688	0.039	9.3e-68	0.106	3200	a	g	-0.0032	0.00763184	0.675	370000	a	g	0.0195	0.014	0.1639	39618	Wald ratio	1	-0.004651	0.01025	0.65	-0.02474	0.01544	5_prime_UTR_variant	MODIFIER	-	-	11.95	1.0262
rs13318853	CPB1		3:148844612-148844612	Emilsson	G	A	-0.257	0.028	1.3e-19	0.249	3200	a	g	-0.0022	0.00524689	0.675	370000	a	g	-0.0024	0.009	0.7886	39617.9	Wald ratio	1	-0.00856	0.018865	0.65	-0.04554	0.02842	intron_variant	MODIFIER	-	-	1.769	0.061581
rs13318853	CPB1.6356.3.3		3:148844612-148844612	Sun	A	G	0.2563	0.0293	2e-18	0.23152	3300	a	g	-0.0022	0.00524689	0.675	370000	a	g	-0.0024	0.009	0.7886	39617.9	Wald ratio	1	-0.008584	0.018917	0.65	-0.04566	0.02849	intron_variant	MODIFIER	-	-	1.769	0.061581
rs144788078	CADM3		1:159171311-159171311	Ferkingstad	T	C	-0.29	0.0354606	2.88403e-16	0.0124	35559	t	c	-0.027	0.0274892	0.326	370000	NA	NA	NA	NA	NA	NA	Wald ratio	1	-0.0931034	0.206444	0.652	-0.497734	0.311527	upstream_gene_variant	MODIFIER	-	-	17.74	1.80089
rs3753436	CD160		1:145716953-145716953	Ferkingstad	T	C	-0.13	0.00784419	1.09648e-61	0.4609	35559	a	g	-0.0044	0.00447973	0.326	370000	a	g	0.0018	0.0081	0.8265	38160	Wald ratio	1	-0.0338462	0.0750492	0.652	-0.180943	0.11325	upstream_gene_variant	MODIFIER	-	-	5.597	0.415437
rs223489	MANBA		4:102759827-102759827	Emilsson	A	G	-0.447	0.025	3.3e-69	0.338	3200	a	g	-0.0044	0.00447973	0.326	370000	a	g	0.0162	0.0079	0.0396	39618	Wald ratio	1	0.009843	0.021826	0.652	-0.03294	0.05262	intron_variant	MODIFIER	-	-	14.45	1.30916
rs61825157	GUK1		1:228111751-228111751	Ferkingstad	C	T	0.36	0.0162827	2.5704e-108	0.0672	35559	t	c	0.0046	0.0108643	0.672	370000	t	c	0.023	0.0181	0.2038	39618.1	Wald ratio	1	0.0127778	0.0286856	0.656	-0.0434459	0.0690015	upstream_gene_variant	MODIFIER	-	-	3.095	0.197466
rs117003805	CRKL		22:20951558-20951558	Ferkingstad	A	G	-0.31	0.0424675	2.88403e-13	0.009	35559	a	g	0.015	0.035199	0.67	370000	NA	NA	NA	NA	NA	NA	Wald ratio	1	0.0483871	0.109992	0.66	-0.167198	0.263972	3_prime_UTR_variant	MODIFIER	-	-	4.725	0.337747
rs9380534	CLPS.5749.53.3		6:35783795-35783795	Sun	A	G	0.4476	0.0251	3.5e-71	0.397724	3300	a	g	-0.0019	0.00445854	0.67	370000	a	g	0.0145	0.0079	0.06686	38160	Wald ratio	1	-0.004245	0.009649	0.66	-0.02316	0.01467	intron_variant	MODIFIER	-	-	3.027	0.19144
rs7861925	COL15A1		9:99023316-99023316	Emilsson	G	T	-0.289	0.038	1.8e-14	0.111	3200	t	g	-0.0028	0.00657049	0.67	370000	t	g	0.0219	0.0113	0.0525	39618	Wald ratio	1	-0.009689	0.022024	0.66	-0.05286	0.03348	intron_variant	MODIFIER	-	-	2.939	0.183633
rs4880207	DPP7		9:137104241-137104241	Emilsson	G	T	0.634	0.027	1.7e-111	0.232	3200	t	g	-0.0022	0.00516253	0.67	370000	t	g	-0.0067	0.0089	0.4545	38160	Wald ratio	1	-0.00347	0.007888	0.66	-0.01893	0.01199	intron_variant	MODIFIER	-	-	1.559	0.033459
rs8177654	IL15RA.3445.53.2		10:5973234-5973234	Sun	C	T	0.2834	0.026	1.4e-27	0.3245	3300	t	c	0.0044	0.00452628	0.331	370000	t	c	0.0084	0.0081	0.2983	39725	Wald ratio	1	-0.015526	0.035516	0.662	-0.08514	0.05408	intron_variant	MODIFIER	-	-	1.272	-0.010346
rs549596	NPPB		1:11856038-11856038	Emilsson	T	C	-0.163	0.023	1.9e-12	0.424	3200	t	c	0.0042	0.00432054	0.331	370000	t	c	-0.0032	0.0077	0.6791	39618	Wald ratio	1	-0.025767	0.058942	0.662	-0.14129	0.08976	downstream_gene_variant	MODIFIER	-	-	1.493	0.023955
rs1888560	RNASE4		14:20696086-20696086	Emilsson	C	T	0.223	0.025	1.4e-18	0.317	3200	t	c	-0.0046	0.00473202	0.331	370000	t	c	-0.0001	0.0082	0.988	38266	Wald ratio	1	0.020628	0.047187	0.662	-0.07186	0.11311	intron_variant	MODIFIER	-	-	1.645	0.045267
rs4986790	TLR4.LY96.3647.49.4		9:117713024-117713024	Sun	G	A	-0.9019	0.0509	2.8e-70	0.05593	3300	a	g	0.0088	0.00905255	0.331	370000	a	g	0.0083	0.0153	0.59	38509	Wald ratio	1	0.009757	0.02232	0.662	-0.03399	0.0535	missense_variant	MODERATE	deleterious(0.05)	benign(0.054)	15.65	1.48592
rs6123685	BMP7		20:57260984-57260984	Ferkingstad	G	A	0.06	0.0092088	7.24436e-11	0.2317	35559	a	g	0.0022	0.00512947	0.668	370000	a	g	-0.0006	0.0092	0.9443	38160	Wald ratio	1	0.0366667	0.084408	0.663999	-0.128773	0.202106	intron_variant	MODIFIER	-	-	14.59	1.32912
rs2795507	RET.3220.40.2		10:42857446-42857446	Sun	C	T	-0.2768	0.0305	1.1e-19	0.203953	3300	t	c	0.0052	0.00536031	0.332	370000	t	c	-0.0048	0.0096	0.6196	38160	Wald ratio	1	0.018786	0.043246	0.664	-0.06598	0.10355	intergenic_variant	MODIFIER	-	-	0.878	-0.088162
rs2915766	PNLIPRP1		10:116593741-116593741	Ferkingstad	T	C	-0.15	0.00847566	4.36516e-70	0.4739	35559	t	c	0.0019	0.00438778	0.665	370000	t	c	-0.0068	0.0078	0.3887	38160	Wald ratio	1	-0.0126667	0.0297236	0.67	-0.0709249	0.0455916	intron_variant	MODIFIER	-	-	3.907	0.267296
rs3848570	CCL25		19:8081044-8081044	Suhre	C	T	-0.917	0.096	7.6e-21	0.05	993	t	c	0.0099	0.0102687	0.335	370000	t	c	0.0042	0.0188	0.8229	38404	Wald ratio	1	0.010796	0.025334	0.67	-0.03886	0.06045	missense_variant	MODERATE	tolerated(0.07)	benign(0.041)	22.2	2.41802
rs1961839	MFGE8.4455.89.2		15:88924223-88924223	Sun	A	G	-0.2253	0.0252	3.4e-19	0.397423	3300	a	g	0.002	0.00461872	0.665	370000	a	g	0.0009	0.0077	0.9098	39618	Wald ratio	1	-0.008877	0.020831	0.67	-0.04971	0.03195	intergenic_variant	MODIFIER	-	-	2.656	0.15762
rs2915766	PNLIPRP1		10:116593741-116593741	Emilsson	C	T	-0.146	0.025	5.1e-09	0.467	3200	t	c	0.0019	0.00438778	0.665	370000	t	c	-0.0068	0.0078	0.3887	38160	Wald ratio	1	0.013014	0.030538	0.67	-0.04684	0.07287	intron_variant	MODIFIER	-	-	3.907	0.267296
rs11581248	SLAMF7		1:160750284-160750284	Emilsson	C	T	1.17	0.035	3.8e-208	0.105	3200	t	c	-0.0068	0.00705327	0.335	370000	t	c	-0.0178	0.0125	0.1551	38160.1	Wald ratio	1	0.005812	0.013638	0.67	-0.02092	0.03254	intron_variant	MODIFIER	-	-	4.109	0.284571
rs11581248	SLAMF7.5487.7.3		1:160750284-160750284	Sun	T	C	-1.2597	0.0295	0	0.142448	3300	t	c	-0.0068	0.00705327	0.335	370000	t	c	-0.0178	0.0125	0.1551	38160.1	Wald ratio	1	0.005398	0.012667	0.67	-0.01943	0.03023	intron_variant	MODIFIER	-	-	4.109	0.284571
rs11595697	VWA2		10:114146016-114146016	Emilsson	C	T	-0.431	0.042	7.8e-25	0.097	3200	t	c	0.0032	0.00738995	0.665	370000	t	c	0.0002	0.0131	0.9864	39618	Wald ratio	1	0.007425	0.017423	0.67	-0.02672	0.04157	intron_variant	MODIFIER	-	-	0.675	-0.142914
rs143448563	CAPG		2:85382900-85382900	Emilsson	A	G	1.4	0.094	1e-48	0.017	3200	a	g	0.02	0.020831	0.337	370000	a	g	-0.0541	0.0371	0.145	33325	Wald ratio	1	0.014286	0.03396	0.674	-0.05228	0.08085	intron_variant	MODIFIER	-	-	5.771	0.431274
rs878323	SPON2		4:1176025-1176025	Emilsson	G	T	-0.213	0.026	1.8e-16	0.313	3200	t	g	-0.002	0.00458952	0.663	370000	t	g	-0.0001	0.0082	0.9908	38160	Wald ratio	1	0.00939	0.022321	0.674	-0.03436	0.05314	upstream_gene_variant	MODIFIER	-	-	1.253	-0.013465
rs143079629	PLG		6:160707780-160707780	Ferkingstad	G	A	1.36	0.0505124	1.14815e-159	0.0067	35559	a	g	-0.021	0.0219178	0.338	370000	NA	NA	NA	NA	NA	NA	Wald ratio	1	-0.0154412	0.036947	0.676	-0.0878573	0.0569749	missense_variant	MODERATE	tolerated(0.7)	benign(0.015)	13.86	1.22939
rs429694	REG3G		2:79017460-79017460	Emilsson	A	C	-0.487	0.028	9.5e-63	0.206	3200	a	c	0.0023	0.00526131	0.662	370000	a	c	-0.0069	0.0091	0.4503	38668	Wald ratio	1	-0.004723	0.0113	0.676	-0.02687	0.01743	intergenic_variant	MODIFIER	-	-	3.869	0.264084
rs144376466	AKR7A2		1:19274044-19274044	Emilsson	C	T	0.436	0.042	1.9e-24	0.088	3200	t	c	0.0075	0.00784402	0.339	370000	t	c	-0.0001	0.0137	0.9954	39617.9	Wald ratio	1	-0.017202	0.041431	0.678	-0.09841	0.064	missense_variant	MODERATE	tolerated(0.28)	benign(0.015)	13.97	1.2436
rs6697763	CA6		1:8977214-8977214	Suhre	C	T	0.532	0.04	3e-37	0.34	997	t	c	0.0046	0.004811	0.339	370000	t	c	0.0045	0.0086	0.5995	37316	Wald ratio	1	-0.008647	0.020826	0.678	-0.04946	0.03217	downstream_gene_variant	MODIFIER	-	-	0.258	-0.339257
rs11545029	WWOX		16:78386878-78386878	Ferkingstad	A	G	0.07	0.00811425	6.30957e-18	0.3826	35559	a	g	-0.0042	0.00440175	0.34	370000	NA	NA	NA	NA	NA	NA	Wald ratio	1	-0.06	0.145467	0.679999	-0.345116	0.225116	missense_variant	MODERATE	tolerated(0.23)	benign(0.037)	23.5	3.01947
rs1650132	CHST11		12:104587879-104587879	Emilsson	A	G	0.214	0.024	3.5e-19	0.485	3200	a	g	-0.0019	0.00431903	0.66	370000	a	g	0.006	0.0076	0.4305	39618	Wald ratio	1	-0.008879	0.021526	0.68	-0.05107	0.03331	intron_variant	MODIFIER	-	-	2.002	0.089934
rs4951168	CNTN2		1:205084091-205084091	Suhre	T	C	0.785	0.057	2.1e-39	0.15	993	t	c	0.0028	0.00636489	0.66	370000	t	c	0.0067	0.0116	0.5628	37506	Wald ratio	1	0.003567	0.008648	0.68	-0.01338	0.02052	missense_variant	MODERATE	deleterious(0.02)	benign(0.145)	21.9	2.3638
rs6574818	FLRT2		14:85392103-85392103	Emilsson	G	A	0.215	0.026	4.5e-16	0.271	3200	a	g	-0.0022	0.00500099	0.66	370000	a	g	-0.0033	0.0087	0.7093	39617.9	Wald ratio	1	0.010233	0.024808	0.68	-0.03839	0.05886	intron_variant,non_coding_transcript_variant	MODIFIER	-	-	0.349	-0.277179
rs4255564	BRSK2		11:1384495-1384495	Ferkingstad	T	C	0.17	0.0095882	2.45471e-70	0.2146	35559	t	c	-0.0049	0.00514603	0.341	370000	t	c	0.0091	0.0092	0.32	38160	Wald ratio	1	-0.0288235	0.0703465	0.681999	-0.166703	0.109056	intergenic_variant	MODIFIER	-	-	0.969	-0.06731
rs4455239	IL10RB		21:33281729-33281729	Ferkingstad	T	C	0.07	0.00806028	3.80189e-18	0.4347	35559	t	c	0.0042	0.00441088	0.341	370000	t	c	0.0069	0.0079	0.3858	38160	Wald ratio	1	-0.06	0.146436	0.682	-0.347014	0.227014	intron_variant	MODIFIER	-	-	1.764	0.060954
rs2424961	BPIFB1.11246.3.3		20:33106254-33106254	Sun	T	C	-0.4366	0.0245	3.9e-71	0.421421	3300	t	c	0.0042	0.00441088	0.341	370000	t	c	0.0051	0.008	0.5262	37210.1	Wald ratio	1	-0.00962	0.023478	0.682	-0.05564	0.0364	intron_variant	MODIFIER	-	-	0.044	-0.69652
rs4610468	GHR		5:42634119-42634119	Ferkingstad	T	C	-0.21	0.00977608	2.34423e-102	0.2298	35559	t	c	-0.0046	0.00485102	0.343	370000	t	c	-0.0246	0.0086	0.00435	38667.9	Wald ratio	1	-0.0219048	0.054181	0.686	-0.128099	0.0842899	intron_variant	MODIFIER	-	-	0.333	-0.286692
rs78880003	CELA2A		1:15414434-15414434	Ferkingstad	C	T	-0.2	0.0172811	5.62341e-31	0.0611	35559	t	c	0.0046	0.0103268	0.656	370000	t	c	0.0056	0.0192	0.7689	39618	Wald ratio	1	-0.023	0.057275	0.688	-0.135259	0.089259	intron_variant	MODIFIER	-	-	4.204	0.292693
rs60252802	B3GALT6		1:1231507-1231507	Ferkingstad	T	C	-0.07	0.0111088	2.95121e-10	0.1451	35559	t	c	-0.0059	0.00623487	0.344	370000	t	c	0.0143	0.0115	0.2109	37235	Wald ratio	1	-0.0842857	0.20989	0.688	-0.49567	0.327099	intron_variant	MODIFIER	-	-	4.461	0.314863
rs13043754	CPXM1		20:2803125-2803125	Emilsson	A	G	0.741	0.039	6.1e-77	0.106	3200	a	g	-0.0031	0.00695937	0.656	370000	a	g	-0.0111	0.0121	0.3591	39618	Wald ratio	1	-0.004184	0.010418	0.688	-0.0246	0.01624	upstream_gene_variant	MODIFIER	-	-	6.023	0.454576
rs77400868	IL5RA.4491.4.2		3:3109280-3109280	Sun	G	A	0.5096	0.0362	6.8e-45	0.13908	3300	a	g	0.0065	0.00686892	0.344	370000	a	g	0.0083	0.0137	0.5435	37234.9	Wald ratio	1	-0.012755	0.031763	0.688	-0.07501	0.0495	intron_variant	MODIFIER	-	-	4.676	0.333493
rs79259707	VWC2		7:49772968-49772968	Emilsson	C	A	0.34	0.035	1.3e-22	0.132	3200	a	c	-0.0058	0.00612919	0.344	370000	a	c	-0.0089	0.0117	0.4492	38160	Wald ratio	1	0.017059	0.04248	0.688	-0.0662	0.10032	upstream_gene_variant	MODIFIER	-	-	5.971	0.44971
rs12792396	KIAA1549L		11:33395564-33395564	Emilsson	G	A	0.439	0.025	7.1e-68	0.381	3200	a	g	-0.0042	0.00444759	0.345	370000	a	g	-0.011	0.008	0.1676	38160.1	Wald ratio	1	0.009567	0.023987	0.69	-0.03745	0.05658	intron_variant	MODIFIER	-	-	2.307	0.123205
rs79344818	SBDS		7:66988489-66988489	Ferkingstad	A	G	-0.32	0.0231034	1.25893e-43	0.0338	35559	a	g	-0.013	0.0137663	0.345	370000	a	g	0.0593	0.0314	0.05908	24246	Wald ratio	1	-0.040625	0.101854	0.69	-0.240259	0.159009	missense_variant	MODERATE	deleterious(0.03)	possibly_damaging(0.535)	23.7	3.13209
rs840870	HS6ST1		2:128308686-128308686	Ferkingstad	T	G	0.15	0.00800016	1.94984e-78	0.4317	35559	t	g	-0.0042	0.00445682	0.346	370000	t	g	-0.0006	0.0077	0.9393	39618	Wald ratio	1	-0.028	0.0706813	0.691999	-0.166535	0.110535	intron_variant	MODIFIER	-	-	5.993	0.451771
rs1042579	TM		20:23048087-23048087	Folkersen	A	G	0.4	0.013	1.4e-220	NA	21758	a	g	-0.0025	0.00557771	0.654	370000	a	g	-0.0324	0.0099	0.001014	36206	Wald ratio	1	-0.00625	0.015777	0.692	-0.03717	0.02467	missense_variant	MODERATE	tolerated(0.47)	benign(0)	8.342	0.687755
rs4422272	GRAMD1C		3:113927810-113927810	Emilsson	C	T	-0.617	0.024	3.7e-133	0.341	3200	t	c	0.0045	0.00478507	0.347	370000	t	c	-0.0038	0.0082	0.6435	37715	Wald ratio	1	0.007293	0.018538	0.694	-0.02904	0.04363	intron_variant	MODIFIER	-	-	9.839	0.843975
rs5744249	IL-18		11:112154583-112154583	Folkersen	A	C	0.22	0.012	3.7e-74	NA	21758	a	c	0.0022	0.00489326	0.653	370000	a	c	0.0071	0.0088	0.4201	39618	Wald ratio	1	0.01	0.025417	0.694	-0.03982	0.05982	intron_variant	MODIFIER	-	-	6.431	0.493008
rs117554512	OAF.6414.8.3		11:120227620-120227620	Sun	T	C	0.6816	0.0431	2.1e-56	0.086262	3300	t	c	-0.0073	0.00776245	0.347	370000	t	c	0.0348	0.0142	0.01409	39618	Wald ratio	1	-0.01071	0.027222	0.694	-0.06407	0.04265	intron_variant	MODIFIER	-	-	3.742	0.253183
rs12275541	ASRGL1		11:62322339-62322339	Ferkingstad	G	A	-0.21	0.00858923	5.12861e-132	0.3159	35559	a	g	-0.0021	0.00465647	0.652	370000	a	g	0.0099	0.0084	0.2408	39618	Wald ratio	1	0.01	0.0255934	0.696	-0.040163	0.060163	intergenic_variant	MODIFIER	-	-	0.265	-0.333782
rs182522126	DECR1		8:89957162-89957162	Ferkingstad	G	A	-0.82	0.0624809	2.39883e-39	0.0042	35559	a	g	-0.021	0.0465647	0.652	370000	NA	NA	NA	NA	NA	NA	Wald ratio	1	0.0256098	0.065544	0.696	-0.102857	0.154076	intron_variant	MODIFIER	-	-	1.638	0.044362
rs17529509	ADH7		4:99430279-99430279	Emilsson	C	A	0.401	0.048	8e-17	0.073	3200	a	c	0.0068	0.00724579	0.348	370000	a	c	0.0238	0.0124	0.05444	39618	Wald ratio	1	-0.016958	0.0434	0.696	-0.10202	0.06811	intron_variant	MODIFIER	-	-	0.45	-0.225332
[truncated: 542 more rows]

## Sheet: S5-F statistic-AAM
Supplementary Table 5. Strength of the genetic instruments for AAM
[truncated: 28 more rows]

[truncated: 27 more sheets: S6-Coloc-AAM, S7-Susie-AAM, S8-F statistic-ANM, S9-MR-ANM, S10-Coloc-ANM, S11-Susie-ANM, S12 - HyperColoc, S13-Steiger MR-AAM, S14-Steiger MR-ANM, S15-Reverse MR-AAM, S16-Reverse MR-ANM, S17-Phenoscanner-AAM, S18-Phenoscanner-ANM, S19-Two Step-AAM, S20-Two Step-ANM, S21-MVMR-AAM , S22-MVMR-ANM, S23-PAV-AAM, S24-PAV-ANM, S25-GeneMania-AAM …]
